# Supplementary material for: Aqua­bis­(2,2′-bi­pyridine-κ2N,N′)(isonicotinamide-κN)ruthenium(II) bis­(trifluoromethanesulfonate)
Source: IUCrdata. 2024 Feb 8;9(Pt 2):x240114. doi: 10.1107/S2414314624001147 (PMC10915547; doi:10.1107/S2414314624001147)
Supplement: Supplementary file 1 [file x-09-x240114-sup1.cif]

##############################################################################
#                                                                            #
# This CIF contains the data for a data article accepted for                 #
# publication in IUCrData. It conforms to the requirements of                #
# Notes for Authors for IUCrData, and has been                               #
# peer reviewed under the auspices of IUCrData.                              #
#                                                                            #
# Full details of the Crystallographic Information File format               #
# are given in the paper "The Crystallographic Information File (CIF):       #
# a New Standard Archive File for Crystallography" by S. R. Hall, F. H.      #
# Allen and I. D. Brown [Acta Cryst. (1991), A47, 655-685].                  #
#                                                                            #
# The current version of the core CIF dictionary is obtainable from          #
# ftp://ftp.iucr.org/pub/cif_core.dic.                                       #
#                                                                            #
# Software is freely available for graphical display of the structure(s)     #
# in this CIF. For information consult the CIF software page                 #
# http://www.iucr.org/resources/cif/software.                                #
#                                                                            #
# This file may be used for bona fide research purposes within the           #
# scientific community so long as proper attribution is given to the data    # 
# article from which it was obtained.                                        #
#                                                                            #
##############################################################################
data_I
_database_code_depnum_ccdc_archive 'CCDC 2330544'
_audit_creation_method
;
Olex2 1.5
(compiled 2023.08.24 svn.re1ec1418 for OlexSys, GUI svn.r6817)
;
_journal_date_recd_electronic     2024-01-26
_journal_date_accepted     2024-02-02
_journal_name_full     'IUCrData'
_journal_year     2024
_journal_volume     9
_journal_issue      2
_journal_page_first     0
_journal_page_last     0
_journal_paper_category     HM
_journal_paper_doi     10.1107/S2414314624001147
_journal_coeditor_code     BT4147
_publ_contact_author_name     'Rafael A. Adrian'
_publ_contact_author_address
;
Department of Chemistry and Biochemistry
University of the Incarnate Word
San Antonio, Texas 78209
USA
;
_publ_contact_author_email     adrian@uiwtx.edu
_publ_contact_author_fax     ?
_publ_contact_author_phone     '12102543611'
_publ_section_title
;\
Aquabis(2,2'-bipyridine-\k^2^<i>N</i>,<i>N</i>')(isonicotinamide-\k<i>N</i>)\
ruthenium(II) bis(trifluoromethanesulfonate)
;
_publ_section_title_footnote     .
loop_
    _publ_author_name
    _publ_author_footnote
    _publ_author_address
    'Faubert, Liam' .
;
Department of Chemistry and Biochemistry
University of the Incarnate Word
San Antonio, Texas 78209
USA
;
    'Arman, Hadi D.' .
;
Department of Chemistry
The University of Texas at San Antonio
San Antonio, Texas 78249
USA
;
    'Adrian, Rafael A.' .
;
Department of Chemistry and Biochemistry
University of the Incarnate Word
San Antonio, Texas 78209
USA
;
_publ_section_synopsis
;
In the crystal structure of the title compound, the ruthenium(II) metal center
is surrounded by two bidentate 2,2'-bipyridine, an isonicotinamide ligand, and
a water in a distorted octahedral geometry. Hydrogen bonding is present
between counter-ion and ligand.
;
_chemical_name_systematic
;\
Aquabis(2,2'-bipyridine-\k^2^<i>N</i>,<i>N</i>')(isonicotinamide-\k<i>N</i>)\
ruthenium(II) bis(trifluoromethanesulfonate)
;
_chemical_name_common
;\
Aquabis(2,2'-bipyridine-\k^2^<i>N</i>,<i>N</i>')(isonicotinamide-\kN)\
ruthenium(II) bistriflate
;
_chemical_formula_moiety     'C26 H24 N6 O2 Ru, 2(C F3 O3 S)'
_chemical_formula_sum     'C28 H24 F6 N6 O8 Ru S2'
_chemical_formula_iupac     '[Ru (C10 H8 N2)2 (C6 H6 N2 O) (H2 O)] (C F3 O3 S)2'
_chemical_formula_weight     851.72
_chemical_melting_point     ?
_chemical_absolute_configuration     .
_space_group_crystal_system     monoclinic
_space_group_name_H-M_alt     'P 1 21/c 1'
_space_group_name_Hall     '-P 2ybc'
loop_
    _space_group_symop_operation_xyz
    'x, y, z'
    '-x, y+1/2, -z+1/2'
    '-x, -y, -z'
    'x, -y-1/2, z-1/2'
_cell_length_a     9.78780(10)
_cell_length_b     26.2103(3)
_cell_length_c     12.64430(10)
_cell_angle_alpha     90
_cell_angle_beta     97.2020(10)
_cell_angle_gamma     90
_cell_volume     3218.19(6)
_cell_formula_units_Z     4
_cell_measurement_reflns_used     24511
_cell_measurement_theta_min     3.3650
_cell_measurement_theta_max     75.8350
_cell_measurement_temperature     100.00(10)
_exptl_crystal_description     plate
_exptl_crystal_colour     'clear dark red'
_exptl_crystal_size_max     0.107
_exptl_crystal_size_mid     0.063
_exptl_crystal_size_min     0.036
_exptl_crystal_density_diffrn     1.758
_exptl_crystal_density_meas     ?
_exptl_crystal_density_method     ?
_exptl_crystal_F_000     1712
loop_
    _exptl_crystal_face_index_h
    _exptl_crystal_face_index_k
    _exptl_crystal_face_index_l
    _exptl_crystal_face_perp_dist
    -5 7 -1 0.0473
    -2 9 7 0.0578
    5 -7 2 0.0367
    2 -9 -7 0.0042
    -3 -14 3 0.0150
    5 -10 1 0.0227
    4 12 -3 0.0132
_exptl_absorpt_coefficient_mu     6.020
_exptl_absorpt_correction_type     gaussian
_exptl_absorpt_process_details
;
(CrysAlisPro; Rigaku OD, 2023)
;
_exptl_absorpt_correction_T_min     0.099
_exptl_absorpt_correction_T_max     0.513
_diffrn_ambient_temperature     100.00(10)
_diffrn_source     'micro-focus sealed X-ray tube'
_diffrn_radiation_type     'Cu K\a'
_diffrn_radiation_wavelength     1.54184
_diffrn_radiation_monochromator     mirror
_diffrn_measurement_device_type     'XtaLAB Synergy, Dualflex, HyPix'
_diffrn_measurement_device     'four-circle diffractometer'
_diffrn_measurement_method     '\w scans'
_diffrn_detector     'Hybrid Pixel Array Detector'
_diffrn_detector_area_resol_mean     10.0000
_diffrn_reflns_number     35289
_diffrn_reflns_av_R_equivalents     0.0722
_diffrn_reflns_av_unetI/netI     0.0362
_diffrn_reflns_theta_min     3.907
_diffrn_reflns_theta_max     67.494
_diffrn_reflns_theta_full     67.494
_diffrn_measured_fraction_theta_max     0.996
_diffrn_measured_fraction_theta_full     0.996
_diffrn_reflns_limit_h_min     -11
_diffrn_reflns_limit_h_max     10
_diffrn_reflns_limit_k_min     -26
_diffrn_reflns_limit_k_max     31
_diffrn_reflns_limit_l_min     -15
_diffrn_reflns_limit_l_max     15
_diffrn_radiation_probe     x-ray
_refine_special_details     ?
_reflns_number_total     5777
_reflns_number_gt     5536
_reflns_threshold_expression     'I > 2\s(I)'
_refine_ls_structure_factor_coef     Fsqd
_refine_ls_matrix_type     full
_refine_ls_R_factor_all     0.0729
_refine_ls_R_factor_gt     0.0712
_refine_ls_wR_factor_gt     0.1574
_refine_ls_wR_factor_ref     0.1585
_refine_ls_goodness_of_fit_ref     1.056
_refine_ls_restrained_S_all     1.054
_refine_ls_number_reflns     5777
_refine_ls_number_parameters     496
_refine_ls_number_restraints     25
_refine_ls_hydrogen_treatment     constr
_refine_ls_weighting_scheme     calc
_refine_ls_weighting_details
             'w=1/[\s^2^(Fo^2^)+(0.0100P)^2^+35.0000P] where P=(Fo^2^+2Fc^2^)/3'
_atom_sites_solution_hydrogens     mixed
_atom_sites_solution_primary     dual
_atom_sites_solution_secondary     ?
_refine_ls_shift/su_max     0.000
_refine_ls_shift/su_mean     0.000
_refine_diff_density_max     1.339
_refine_diff_density_min     -1.093
_refine_ls_extinction_method     none
_refine_ls_extinction_coef     .
loop_
    _atom_type_symbol
    _atom_type_description
    _atom_type_scat_dispersion_real
    _atom_type_scat_dispersion_imag
    _atom_type_scat_source
    'C' 'C' 0.0181 0.0091
                         'International Tables Vol C Tables 4.2.6.8 and 6.1.1.4'
    'H' 'H' 0.0000 0.0000
                         'International Tables Vol C Tables 4.2.6.8 and 6.1.1.4'
    'F' 'F' 0.0727 0.0534
                         'International Tables Vol C Tables 4.2.6.8 and 6.1.1.4'
    'N' 'N' 0.0311 0.0180
                         'International Tables Vol C Tables 4.2.6.8 and 6.1.1.4'
    'O' 'O' 0.0492 0.0322
                         'International Tables Vol C Tables 4.2.6.8 and 6.1.1.4'
    'Ru' 'Ru' 0.0552 3.2960
                         'International Tables Vol C Tables 4.2.6.8 and 6.1.1.4'
    'S' 'S' 0.3331 0.5567
                         'International Tables Vol C Tables 4.2.6.8 and 6.1.1.4'
_computing_data_collection
;
CrysAlisPro 1.171.42.100a (Rigaku OD, 2023)
;
_computing_cell_refinement
;
CrysAlisPro 1.171.42.100a (Rigaku OD, 2023)
;
_computing_data_reduction
;
CrysAlisPro 1.171.42.100a (Rigaku OD, 2023)
;
_computing_structure_solution
;
<i>SHELXT2018/2</i> (Sheldrick, 2015a)
;
_computing_structure_refinement
;
<i>SHELXL2018/3</i> (Sheldrick, 2015b)
;
_computing_molecular_graphics
;
Olex2 1.5 (Dolomanov <i>et al.</i>,  2009)
;
_computing_publication_material
;
Olex2 1.5 (Dolomanov <i>et al.</i>,  2009)
;
loop_
    _atom_site_type_symbol
    _atom_site_label
    _atom_site_fract_x
    _atom_site_fract_y
    _atom_site_fract_z
    _atom_site_U_iso_or_equiv
    _atom_site_adp_type
    _atom_site_calc_flag
    _atom_site_occupancy
    _atom_site_disorder_assembly
    _atom_site_disorder_group
    Ru Ru1 0.61055(5) 0.14183(2) 0.26873(4) 0.03384(16) Uani d 1 . .
    O O1 0.5987(5) -0.10366(18) 0.4895(4) 0.0429(11) Uani d 1 . .
    O O2 0.4138(5) 0.1473(2) 0.3258(4) 0.0426(11) Uani d 1 . .
    H H2A 0.415425 0.132447 0.389072 0.064 Uiso d 1 . .
    H H2B 0.394335 0.179657 0.338452 0.064 Uiso d 1 . .
    N N1 0.5897(6) 0.2176(2) 0.2310(4) 0.0372(13) Uani d 1 . .
    N N2 0.7066(6) 0.1756(2) 0.4063(4) 0.0351(12) Uani d 1 . .
    N N3 0.7814(6) 0.1366(2) 0.1933(5) 0.0367(12) Uani d 1 . .
    N N4 0.5283(6) 0.1109(2) 0.1259(5) 0.0395(13) Uani d 1 . .
    N N5 0.6388(6) 0.0670(2) 0.3238(4) 0.0342(12) Uani d 1 . .
    N N6 0.8211(7) -0.1061(2) 0.4606(5) 0.0465(15) Uani d 1 . .
    H H6A 0.834866 -0.136811 0.487829 0.056 Uiso d 1 . .
    H H6B 0.889046 -0.089571 0.436429 0.056 Uiso d 1 . .
    C C1 0.5144(8) 0.2376(3) 0.1440(6) 0.0437(17) Uani d 1 . .
    H H1 0.468971 0.215078 0.092085 0.052 Uiso calc 1 . .
    C C2 0.5013(8) 0.2896(3) 0.1277(7) 0.053(2) Uani d 1 . .
    H H2 0.446150 0.302307 0.066209 0.063 Uiso calc 1 . .
    C C3 0.5683(8) 0.3228(3) 0.2009(7) 0.053(2) Uani d 1 . .
    H H3 0.561552 0.358626 0.189826 0.064 Uiso calc 1 . .
    C C4 0.6444(8) 0.3036(3) 0.2896(6) 0.0463(18) Uani d 1 . .
    H H4 0.691237 0.325956 0.341113 0.056 Uiso calc 1 . .
    C C5 0.6532(7) 0.2510(3) 0.3044(6) 0.0391(15) Uani d 1 . .
    C C6 0.7253(7) 0.2268(3) 0.3995(6) 0.0378(15) Uani d 1 . .
    C C7 0.8054(8) 0.2532(3) 0.4799(6) 0.0474(18) Uani d 1 . .
    H H7 0.818396 0.288929 0.473048 0.057 Uiso calc 1 . .
    C C8 0.8655(8) 0.2284(3) 0.5686(6) 0.051(2) Uani d 1 . .
    H H8 0.922138 0.246229 0.622999 0.061 Uiso calc 1 . .
    C C9 0.8419(8) 0.1766(3) 0.5773(6) 0.0476(18) Uani d 1 . .
    H H9 0.880168 0.158475 0.638995 0.057 Uiso calc 1 . .
    C C10 0.7622(7) 0.1516(3) 0.4956(5) 0.0376(15) Uani d 1 . .
    H H10 0.745896 0.116144 0.502737 0.045 Uiso calc 1 . .
    C C11 0.9100(7) 0.1537(3) 0.2309(7) 0.0427(17) Uani d 1 . .
    H H11 0.925296 0.167870 0.300561 0.051 Uiso calc 1 . .
    C C12 1.0178(8) 0.1511(3) 0.1719(7) 0.0488(19) Uani d 1 . .
    H H12 1.106061 0.163383 0.200527 0.059 Uiso calc 1 . .
    C C13 0.9978(8) 0.1306(3) 0.0709(7) 0.0491(19) Uani d 1 . .
    H H13 1.071896 0.128522 0.029288 0.059 Uiso calc 1 . .
    C C14 0.8690(8) 0.1133(3) 0.0312(6) 0.0438(17) Uani d 1 . .
    H H14 0.853294 0.099132 -0.038411 0.053 Uiso calc 1 . .
    C C15 0.7616(7) 0.1166(2) 0.0934(6) 0.0376(15) Uani d 1 . .
    C C16 0.6201(8) 0.1007(3) 0.0561(6) 0.0394(16) Uani d 1 . .
    C C17 0.5790(9) 0.0771(3) -0.0413(6) 0.0484(18) Uani d 1 . .
    H H17 0.644015 0.070493 -0.089433 0.058 Uiso calc 1 . .
    C C18 0.4433(9) 0.0636(3) -0.0673(6) 0.055(2) Uani d 1 . .
    H H18 0.413769 0.046924 -0.132983 0.066 Uiso calc 1 . .
    C C19 0.3503(9) 0.0744(3) 0.0034(6) 0.0521(19) Uani d 1 . .
    H H19 0.255877 0.065725 -0.013631 0.063 Uiso calc 1 . .
    C C20 0.3956(8) 0.0979(3) 0.0983(6) 0.0450(17) Uani d 1 . .
    H H20 0.330940 0.105272 0.146332 0.054 Uiso calc 1 . .
    C C21 0.7662(7) 0.0492(3) 0.3579(6) 0.0402(16) Uani d 1 . .
    H H21 0.842514 0.071019 0.352294 0.048 Uiso calc 1 . .
    C C22 0.7920(7) 0.0012(3) 0.4005(6) 0.0392(16) Uani d 1 . .
    H H22 0.883545 -0.009265 0.424810 0.047 Uiso calc 1 . .
    C C23 0.6833(7) -0.0314(3) 0.4073(5) 0.0378(15) Uani d 1 . .
    C C24 0.5510(7) -0.0144(3) 0.3708(6) 0.0401(16) Uani d 1 . .
    H H24 0.474028 -0.036110 0.374114 0.048 Uiso calc 1 . .
    C C25 0.5324(7) 0.0347(3) 0.3295(5) 0.0372(15) Uani d 1 . .
    H H25 0.441787 0.045920 0.304487 0.045 Uiso calc 1 . .
    C C26 0.6994(8) -0.0841(3) 0.4557(6) 0.0398(16) Uani d 1 . .
    S S1 0.2217(2) 0.25487(8) 0.41915(16) 0.0494(5) Uani d 1 . .
    F F1 0.2188(6) 0.3402(2) 0.3117(4) 0.0755(15) Uani d 1 . .
    F F2 0.1589(6) 0.2750(2) 0.2159(4) 0.0760(16) Uani d 1 . .
    F F3 0.0165(5) 0.3069(2) 0.3194(4) 0.0780(16) Uani d 1 . .
    O O5 0.3606(6) 0.2454(2) 0.3927(5) 0.0561(14) Uani d 1 . .
    O O6 0.1339(6) 0.2106(2) 0.4103(5) 0.0621(15) Uani d 1 . .
    O O7 0.2149(6) 0.2865(2) 0.5113(4) 0.0576(15) Uani d 1 . .
    C C53 0.1482(10) 0.2957(3) 0.3155(8) 0.065(3) Uani d 1 . .
    S S2A 0.1522(2) -0.03696(10) 0.29352(18) 0.0434(5) Uani d 0.85 A 1
    F F5 -0.0471(6) 0.0206(2) 0.2038(4) 0.0841(19) Uani d 1 . .
    F F4 0.1073(7) 0.0024(2) 0.1044(4) 0.0848(19) Uani d 1 . .
    O O8 0.0628(5) -0.0594(2) 0.3648(4) 0.0503(13) Uani d 1 . .
    O O4 0.2389(6) -0.0727(2) 0.2487(5) 0.0636(16) Uani d 1 . .
    C C27A 0.0347(11) -0.0160(4) 0.1798(8) 0.050(2) Uani d 0.85 A 1
    F F6A -0.0419(6) -0.0556(3) 0.1393(5) 0.0708(18) Uani d 0.85 A 1
    O O3A 0.2141(8) 0.0121(3) 0.3310(6) 0.068(2) Uani d 0.85 A 1
    S S2B 0.0994(15) -0.0604(5) 0.2581(11) 0.043(3) Uani d 0.15 A 2
    O O3B 0.015(7) -0.080(3) 0.185(5) 0.107(19) Uani d 0.15 A 2
    C C27B 0.110(5) 0.0032(10) 0.230(4) 0.043(11) Uani d 0.15 A 2
    F F6B 0.131(9) 0.033(3) 0.283(6) 0.17(3) Uani d 0.15 A 2
loop_
    _atom_site_aniso_label
    _atom_site_aniso_U_11
    _atom_site_aniso_U_22
    _atom_site_aniso_U_33
    _atom_site_aniso_U_12
    _atom_site_aniso_U_13
    _atom_site_aniso_U_23
    Ru1 0.0356(3) 0.0340(3) 0.0319(3) -0.0025(2) 0.0042(2) 0.0010(2)
    O1 0.050(3) 0.033(3) 0.047(3) -0.006(2) 0.012(2) 0.003(2)
    O2 0.044(3) 0.049(3) 0.037(3) -0.004(2) 0.010(2) 0.000(2)
    N1 0.037(3) 0.041(3) 0.035(3) 0.000(2) 0.008(2) 0.006(2)
    N2 0.038(3) 0.032(3) 0.035(3) 0.001(2) 0.004(2) 0.001(2)
    N3 0.041(3) 0.028(3) 0.042(3) 0.000(2) 0.008(2) 0.008(2)
    N4 0.044(3) 0.037(3) 0.038(3) 0.004(3) 0.006(3) 0.004(3)
    N5 0.038(3) 0.032(3) 0.033(3) -0.002(2) 0.005(2) 0.001(2)
    N6 0.052(4) 0.032(3) 0.057(4) -0.001(3) 0.014(3) 0.005(3)
    C1 0.048(4) 0.041(4) 0.041(4) 0.003(3) 0.002(3) 0.008(3)
    C2 0.050(4) 0.052(5) 0.054(5) 0.005(4) -0.001(4) 0.023(4)
    C3 0.056(5) 0.037(4) 0.067(5) -0.003(4) 0.004(4) 0.011(4)
    C4 0.051(4) 0.035(4) 0.052(4) -0.003(3) 0.004(4) 0.006(3)
    C5 0.037(4) 0.040(4) 0.042(4) -0.004(3) 0.007(3) 0.000(3)
    C6 0.040(4) 0.034(4) 0.041(4) 0.001(3) 0.008(3) 0.003(3)
    C7 0.050(4) 0.033(4) 0.058(5) -0.005(3) 0.001(4) -0.010(3)
    C8 0.051(4) 0.047(5) 0.051(5) 0.000(4) -0.008(4) -0.017(4)
    C9 0.050(4) 0.049(5) 0.040(4) 0.009(4) -0.005(3) -0.007(3)
    C10 0.044(4) 0.031(3) 0.038(4) 0.002(3) 0.003(3) 0.000(3)
    C11 0.042(4) 0.029(3) 0.058(5) -0.003(3) 0.009(3) 0.003(3)
    C12 0.041(4) 0.036(4) 0.072(5) -0.002(3) 0.015(4) 0.004(4)
    C13 0.052(5) 0.033(4) 0.067(5) 0.007(3) 0.027(4) 0.007(4)
    C14 0.053(4) 0.035(4) 0.045(4) 0.007(3) 0.016(3) 0.008(3)
    C15 0.047(4) 0.023(3) 0.044(4) 0.007(3) 0.011(3) 0.004(3)
    C16 0.052(4) 0.029(3) 0.038(4) 0.009(3) 0.006(3) 0.005(3)
    C17 0.062(5) 0.043(4) 0.040(4) 0.008(4) 0.007(4) 0.000(3)
    C18 0.070(6) 0.057(5) 0.036(4) 0.000(4) -0.006(4) -0.006(4)
    C19 0.048(4) 0.057(5) 0.049(5) 0.001(4) -0.001(4) -0.003(4)
    C20 0.042(4) 0.050(4) 0.042(4) -0.001(3) 0.002(3) -0.003(3)
    C21 0.041(4) 0.037(4) 0.044(4) -0.004(3) 0.010(3) -0.003(3)
    C22 0.037(4) 0.032(4) 0.049(4) -0.002(3) 0.007(3) -0.002(3)
    C23 0.047(4) 0.032(4) 0.035(4) -0.003(3) 0.011(3) 0.000(3)
    C24 0.042(4) 0.041(4) 0.039(4) -0.008(3) 0.010(3) -0.001(3)
    C25 0.038(4) 0.037(4) 0.036(4) -0.005(3) 0.001(3) -0.003(3)
    C26 0.048(4) 0.033(4) 0.038(4) -0.003(3) 0.009(3) -0.006(3)
    S1 0.0465(10) 0.0490(11) 0.0523(11) 0.0038(8) 0.0047(8) -0.0023(9)
    F1 0.090(4) 0.065(3) 0.068(3) -0.002(3) -0.002(3) 0.013(3)
    F2 0.076(4) 0.102(4) 0.047(3) 0.011(3) -0.001(3) -0.011(3)
    F3 0.059(3) 0.104(5) 0.068(3) 0.017(3) -0.002(3) 0.007(3)
    O5 0.048(3) 0.058(4) 0.064(4) 0.004(3) 0.012(3) -0.005(3)
    O6 0.057(3) 0.051(3) 0.079(4) -0.011(3) 0.011(3) -0.005(3)
    O7 0.061(3) 0.062(4) 0.049(3) 0.011(3) 0.006(3) -0.012(3)
    C53 0.067(6) 0.043(5) 0.076(6) 0.008(4) -0.026(5) -0.015(4)
    S2A 0.0361(11) 0.0552(14) 0.0382(11) 0.0036(11) 0.0025(9) 0.0043(11)
    F5 0.097(4) 0.089(4) 0.073(4) 0.056(3) 0.034(3) 0.036(3)
    F4 0.106(4) 0.089(4) 0.068(3) 0.036(4) 0.045(3) 0.034(3)
    O8 0.047(3) 0.057(3) 0.049(3) 0.013(3) 0.011(2) 0.018(3)
    O4 0.057(3) 0.076(4) 0.060(4) 0.029(3) 0.018(3) 0.012(3)
    C27A 0.058(6) 0.046(5) 0.048(5) 0.016(5) 0.011(5) 0.011(4)
    F6A 0.054(4) 0.091(5) 0.062(4) -0.010(3) -0.012(3) -0.011(4)
    O3A 0.058(4) 0.087(6) 0.060(4) -0.028(4) 0.007(4) -0.027(4)
    S2B 0.047(6) 0.034(5) 0.049(6) -0.001(5) 0.009(5) 0.000(5)
    O3B 0.11(3) 0.11(3) 0.10(2) -0.006(18) 0.014(18) 0.021(18)
    C27B 0.044(14) 0.043(14) 0.041(14) -0.002(10) 0.007(10) 0.000(9)
    F6B 0.18(3) 0.15(3) 0.17(3) 0.00(2) 0.02(2) 0.009(19)
_geom_special_details
;
 All esds (except the esd in the dihedral angle between two l.s. planes)
 are estimated using the full covariance matrix.  The cell esds are taken
 into account individually in the estimation of esds in distances, angles
 and torsion angles; correlations between esds in cell parameters are only
 used when they are defined by crystal symmetry.  An approximate (isotropic)
 treatment of cell esds is used for estimating esds involving l.s. planes.
;
loop_
    _geom_bond_atom_site_label_1
    _geom_bond_atom_site_label_2
    _geom_bond_site_symmetry_2
    _geom_bond_distance
    _geom_bond_publ_flag
    Ru1 N3 . 2.030(6) y
    Ru1 N1 . 2.047(6) y
    Ru1 N4 . 2.050(6) y
    Ru1 N2 . 2.069(5) y
    Ru1 N5 . 2.087(5) y
    Ru1 O2 . 2.145(5) y
    O1 C26 . 1.234(8) ?
    O2 H2A . 0.8881 ?
    O2 H2B . 0.8881 ?
    N1 C1 . 1.351(9) ?
    N1 C5 . 1.367(9) ?
    N2 C10 . 1.347(8) ?
    N2 C6 . 1.358(9) ?
    N3 C15 . 1.359(9) ?
    N3 C11 . 1.364(9) ?
    N4 C20 . 1.346(9) ?
    N4 C16 . 1.363(9) ?
    N5 C21 . 1.351(9) ?
    N5 C25 . 1.351(8) ?
    N6 C26 . 1.317(9) ?
    N6 H6A . 0.8799 ?
    N6 H6B . 0.8799 ?
    C1 C2 . 1.382(11) ?
    C1 H1 . 0.9500 ?
    C2 C3 . 1.377(12) ?
    C2 H2 . 0.9500 ?
    C3 C4 . 1.363(11) ?
    C3 H3 . 0.9500 ?
    C4 C5 . 1.392(10) ?
    C4 H4 . 0.9500 ?
    C5 C6 . 1.461(10) ?
    C6 C7 . 1.389(10) ?
    C7 C8 . 1.365(11) ?
    C7 H7 . 0.9500 ?
    C8 C9 . 1.383(11) ?
    C8 H8 . 0.9500 ?
    C9 C10 . 1.379(10) ?
    C9 H9 . 0.9500 ?
    C10 H10 . 0.9500 ?
    C11 C12 . 1.368(10) ?
    C11 H11 . 0.9500 ?
    C12 C13 . 1.376(12) ?
    C12 H12 . 0.9500 ?
    C13 C14 . 1.374(11) ?
    C13 H13 . 0.9500 ?
    C14 C15 . 1.392(10) ?
    C14 H14 . 0.9500 ?
    C15 C16 . 1.467(10) ?
    C16 C17 . 1.392(10) ?
    C17 C18 . 1.374(12) ?
    C17 H17 . 0.9500 ?
    C18 C19 . 1.383(12) ?
    C18 H18 . 0.9500 ?
    C19 C20 . 1.372(11) ?
    C19 H19 . 0.9500 ?
    C20 H20 . 0.9500 ?
    C21 C22 . 1.381(10) ?
    C21 H21 . 0.9500 ?
    C22 C23 . 1.375(9) ?
    C22 H22 . 0.9500 ?
    C23 C24 . 1.392(10) ?
    C23 C26 . 1.511(10) ?
    C24 C25 . 1.393(10) ?
    C24 H24 . 0.9500 ?
    C25 H25 . 0.9500 ?
    S1 O7 . 1.438(6) ?
    S1 O6 . 1.441(6) ?
    S1 O5 . 1.462(6) ?
    S1 C53 . 1.773(9) ?
    F1 C53 . 1.361(10) ?
    F2 C53 . 1.387(11) ?
    F3 C53 . 1.329(11) ?
    S2A O4 . 1.428(6) ?
    S2A O8 . 1.457(6) ?
    S2A O3A . 1.474(8) ?
    S2A C27A . 1.810(10) ?
    F5 C27A . 1.308(10) ?
    F5 C27B . 1.60(5) ?
    F4 C27A . 1.349(11) ?
    F4 C27B . 1.59(5) ?
    O8 S2B . 1.438(14) ?
    O4 S2B . 1.423(14) ?
    C27A F6A . 1.345(12) ?
    S2B O3B . 1.27(7) ?
    S2B C27B . 1.71(2) ?
    C27B F6B . 1.03(8) ?
loop_
    _geom_angle_atom_site_label_1
    _geom_angle_atom_site_label_2
    _geom_angle_atom_site_label_3
    _geom_angle_site_symmetry_1
    _geom_angle_site_symmetry_3
    _geom_angle
    _geom_angle_publ_flag
    N3 Ru1 N1 . . 91.1(2) y
    N3 Ru1 N4 . . 79.4(2) y
    N1 Ru1 N4 . . 99.3(2) y
    N3 Ru1 N2 . . 96.3(2) y
    N1 Ru1 N2 . . 78.6(2) y
    N4 Ru1 N2 . . 175.2(2) y
    N3 Ru1 N5 . . 90.7(2) y
    N1 Ru1 N5 . . 173.9(2) y
    N4 Ru1 N5 . . 86.8(2) y
    N2 Ru1 N5 . . 95.4(2) y
    N3 Ru1 O2 . . 171.7(2) y
    N1 Ru1 O2 . . 86.9(2) y
    N4 Ru1 O2 . . 93.0(2) y
    N2 Ru1 O2 . . 91.2(2) y
    N5 Ru1 O2 . . 92.1(2) y
    Ru1 O2 H2A . . 111.0 ?
    Ru1 O2 H2B . . 110.2 ?
    H2A O2 H2B . . 103.7 ?
    C1 N1 C5 . . 117.4(6) ?
    C1 N1 Ru1 . . 126.4(5) ?
    C5 N1 Ru1 . . 116.1(4) ?
    C10 N2 C6 . . 118.0(6) ?
    C10 N2 Ru1 . . 126.8(5) ?
    C6 N2 Ru1 . . 114.8(4) ?
    C15 N3 C11 . . 117.9(6) ?
    C15 N3 Ru1 . . 115.6(5) ?
    C11 N3 Ru1 . . 126.4(5) ?
    C20 N4 C16 . . 118.4(6) ?
    C20 N4 Ru1 . . 126.0(5) ?
    C16 N4 Ru1 . . 115.5(5) ?
    C21 N5 C25 . . 117.0(6) ?
    C21 N5 Ru1 . . 120.6(5) ?
    C25 N5 Ru1 . . 122.4(5) ?
    C26 N6 H6A . . 120.8 ?
    C26 N6 H6B . . 119.1 ?
    H6A N6 H6B . . 120.0 ?
    N1 C1 C2 . . 122.3(7) ?
    N1 C1 H1 . . 118.8 ?
    C2 C1 H1 . . 118.8 ?
    C3 C2 C1 . . 119.8(7) ?
    C3 C2 H2 . . 120.1 ?
    C1 C2 H2 . . 120.1 ?
    C4 C3 C2 . . 119.0(7) ?
    C4 C3 H3 . . 120.5 ?
    C2 C3 H3 . . 120.5 ?
    C3 C4 C5 . . 119.6(7) ?
    C3 C4 H4 . . 120.2 ?
    C5 C4 H4 . . 120.2 ?
    N1 C5 C4 . . 121.9(7) ?
    N1 C5 C6 . . 114.3(6) ?
    C4 C5 C6 . . 123.8(7) ?
    N2 C6 C7 . . 121.0(7) ?
    N2 C6 C5 . . 115.2(6) ?
    C7 C6 C5 . . 123.7(7) ?
    C8 C7 C6 . . 120.6(7) ?
    C8 C7 H7 . . 119.7 ?
    C6 C7 H7 . . 119.7 ?
    C7 C8 C9 . . 118.3(7) ?
    C7 C8 H8 . . 120.9 ?
    C9 C8 H8 . . 120.9 ?
    C10 C9 C8 . . 119.4(7) ?
    C10 C9 H9 . . 120.3 ?
    C8 C9 H9 . . 120.3 ?
    N2 C10 C9 . . 122.5(7) ?
    N2 C10 H10 . . 118.7 ?
    C9 C10 H10 . . 118.7 ?
    N3 C11 C12 . . 122.3(7) ?
    N3 C11 H11 . . 118.8 ?
    C12 C11 H11 . . 118.8 ?
    C11 C12 C13 . . 119.7(8) ?
    C11 C12 H12 . . 120.1 ?
    C13 C12 H12 . . 120.1 ?
    C14 C13 C12 . . 119.0(7) ?
    C14 C13 H13 . . 120.5 ?
    C12 C13 H13 . . 120.5 ?
    C13 C14 C15 . . 119.7(7) ?
    C13 C14 H14 . . 120.1 ?
    C15 C14 H14 . . 120.1 ?
    N3 C15 C14 . . 121.3(7) ?
    N3 C15 C16 . . 115.3(6) ?
    C14 C15 C16 . . 123.4(7) ?
    N4 C16 C17 . . 121.3(7) ?
    N4 C16 C15 . . 114.1(6) ?
    C17 C16 C15 . . 124.6(7) ?
    C18 C17 C16 . . 119.4(8) ?
    C18 C17 H17 . . 120.3 ?
    C16 C17 H17 . . 120.3 ?
    C17 C18 C19 . . 119.1(7) ?
    C17 C18 H18 . . 120.4 ?
    C19 C18 H18 . . 120.4 ?
    C20 C19 C18 . . 119.4(8) ?
    C20 C19 H19 . . 120.3 ?
    C18 C19 H19 . . 120.3 ?
    N4 C20 C19 . . 122.4(7) ?
    N4 C20 H20 . . 118.8 ?
    C19 C20 H20 . . 118.8 ?
    N5 C21 C22 . . 123.8(7) ?
    N5 C21 H21 . . 118.1 ?
    C22 C21 H21 . . 118.1 ?
    C23 C22 C21 . . 119.0(7) ?
    C23 C22 H22 . . 120.5 ?
    C21 C22 H22 . . 120.5 ?
    C22 C23 C24 . . 118.4(6) ?
    C22 C23 C26 . . 123.3(7) ?
    C24 C23 C26 . . 118.2(6) ?
    C23 C24 C25 . . 119.5(6) ?
    C23 C24 H24 . . 120.2 ?
    C25 C24 H24 . . 120.2 ?
    N5 C25 C24 . . 122.2(6) ?
    N5 C25 H25 . . 118.9 ?
    C24 C25 H25 . . 118.9 ?
    O1 C26 N6 . . 123.9(7) ?
    O1 C26 C23 . . 118.2(6) ?
    N6 C26 C23 . . 117.9(6) ?
    O7 S1 O6 . . 116.1(4) ?
    O7 S1 O5 . . 115.0(4) ?
    O6 S1 O5 . . 114.1(4) ?
    O7 S1 C53 . . 101.3(4) ?
    O6 S1 C53 . . 104.3(4) ?
    O5 S1 C53 . . 103.7(4) ?
    F3 C53 F1 . . 108.2(7) ?
    F3 C53 F2 . . 107.7(7) ?
    F1 C53 F2 . . 102.0(8) ?
    F3 C53 S1 . . 114.3(8) ?
    F1 C53 S1 . . 112.5(6) ?
    F2 C53 S1 . . 111.4(6) ?
    O4 S2A O8 . . 114.5(4) ?
    O4 S2A O3A . . 117.3(4) ?
    O8 S2A O3A . . 114.1(4) ?
    O4 S2A C27A . . 103.5(4) ?
    O8 S2A C27A . . 104.0(4) ?
    O3A S2A C27A . . 100.7(5) ?
    F5 C27A F6A . . 109.1(9) ?
    F5 C27A F4 . . 107.1(7) ?
    F6A C27A F4 . . 108.9(8) ?
    F5 C27A S2A . . 112.7(7) ?
    F6A C27A S2A . . 109.6(6) ?
    F4 C27A S2A . . 109.4(7) ?
    O3B S2B O4 . . 113(3) ?
    O3B S2B O8 . . 118(3) ?
    O4 S2B O8 . . 116.0(11) ?
    O3B S2B C27B . . 108(4) ?
    O4 S2B C27B . . 96.7(19) ?
    O8 S2B C27B . . 101.7(19) ?
    F6B C27B F5 . . 91(6) ?
    F6B C27B F4 . . 129(5) ?
    F5 C27B F4 . . 84(3) ?
    F6B C27B S2B . . 129(6) ?
    F5 C27B S2B . . 104(2) ?
    F4 C27B S2B . . 101(2) ?
loop_
    _geom_torsion_atom_site_label_1
    _geom_torsion_atom_site_label_2
    _geom_torsion_atom_site_label_3
    _geom_torsion_atom_site_label_4
    _geom_torsion_site_symmetry_1
    _geom_torsion_site_symmetry_2
    _geom_torsion_site_symmetry_3
    _geom_torsion_site_symmetry_4
    _geom_torsion
    _geom_torsion_publ_flag
    C5 N1 C1 C2 . . . . 0.3(11) ?
    Ru1 N1 C1 C2 . . . . 176.9(6) ?
    N1 C1 C2 C3 . . . . 1.2(12) ?
    C1 C2 C3 C4 . . . . -1.4(13) ?
    C2 C3 C4 C5 . . . . 0.1(12) ?
    C1 N1 C5 C4 . . . . -1.6(10) ?
    Ru1 N1 C5 C4 . . . . -178.5(6) ?
    C1 N1 C5 C6 . . . . 176.3(6) ?
    Ru1 N1 C5 C6 . . . . -0.6(8) ?
    C3 C4 C5 N1 . . . . 1.4(12) ?
    C3 C4 C5 C6 . . . . -176.3(7) ?
    C10 N2 C6 C7 . . . . 3.3(10) ?
    Ru1 N2 C6 C7 . . . . -170.7(6) ?
    C10 N2 C6 C5 . . . . -175.3(6) ?
    Ru1 N2 C6 C5 . . . . 10.7(8) ?
    N1 C5 C6 N2 . . . . -6.7(9) ?
    C4 C5 C6 N2 . . . . 171.2(7) ?
    N1 C5 C6 C7 . . . . 174.8(7) ?
    C4 C5 C6 C7 . . . . -7.4(11) ?
    N2 C6 C7 C8 . . . . -1.1(12) ?
    C5 C6 C7 C8 . . . . 177.4(7) ?
    C6 C7 C8 C9 . . . . -1.5(12) ?
    C7 C8 C9 C10 . . . . 1.7(12) ?
    C6 N2 C10 C9 . . . . -3.1(10) ?
    Ru1 N2 C10 C9 . . . . 170.1(5) ?
    C8 C9 C10 N2 . . . . 0.6(12) ?
    C15 N3 C11 C12 . . . . -0.1(10) ?
    Ru1 N3 C11 C12 . . . . -176.3(5) ?
    N3 C11 C12 C13 . . . . -0.1(11) ?
    C11 C12 C13 C14 . . . . 0.2(11) ?
    C12 C13 C14 C15 . . . . -0.1(11) ?
    C11 N3 C15 C14 . . . . 0.2(9) ?
    Ru1 N3 C15 C14 . . . . 176.8(5) ?
    C11 N3 C15 C16 . . . . -177.9(6) ?
    Ru1 N3 C15 C16 . . . . -1.3(7) ?
    C13 C14 C15 N3 . . . . -0.1(10) ?
    C13 C14 C15 C16 . . . . 177.8(6) ?
    C20 N4 C16 C17 . . . . -0.3(10) ?
    Ru1 N4 C16 C17 . . . . 176.5(5) ?
    C20 N4 C16 C15 . . . . 179.6(6) ?
    Ru1 N4 C16 C15 . . . . -3.5(7) ?
    N3 C15 C16 N4 . . . . 3.2(8) ?
    C14 C15 C16 N4 . . . . -174.9(6) ?
    N3 C15 C16 C17 . . . . -176.9(6) ?
    C14 C15 C16 C17 . . . . 5.1(11) ?
    N4 C16 C17 C18 . . . . -0.5(11) ?
    C15 C16 C17 C18 . . . . 179.5(7) ?
    C16 C17 C18 C19 . . . . 1.1(12) ?
    C17 C18 C19 C20 . . . . -0.8(13) ?
    C16 N4 C20 C19 . . . . 0.6(11) ?
    Ru1 N4 C20 C19 . . . . -175.8(6) ?
    C18 C19 C20 N4 . . . . -0.1(13) ?
    C25 N5 C21 C22 . . . . -2.1(10) ?
    Ru1 N5 C21 C22 . . . . 176.5(5) ?
    N5 C21 C22 C23 . . . . 1.4(11) ?
    C21 C22 C23 C24 . . . . -0.1(10) ?
    C21 C22 C23 C26 . . . . -178.0(6) ?
    C22 C23 C24 C25 . . . . -0.4(10) ?
    C26 C23 C24 C25 . . . . 177.6(6) ?
    C21 N5 C25 C24 . . . . 1.5(10) ?
    Ru1 N5 C25 C24 . . . . -177.0(5) ?
    C23 C24 C25 N5 . . . . -0.3(10) ?
    C22 C23 C26 O1 . . . . 157.0(7) ?
    C24 C23 C26 O1 . . . . -20.9(10) ?
    C22 C23 C26 N6 . . . . -22.0(10) ?
    C24 C23 C26 N6 . . . . 160.1(7) ?
    O7 S1 C53 F3 . . . . -64.7(7) ?
    O6 S1 C53 F3 . . . . 56.1(7) ?
    O5 S1 C53 F3 . . . . 175.8(6) ?
    O7 S1 C53 F1 . . . . 59.1(8) ?
    O6 S1 C53 F1 . . . . 179.9(7) ?
    O5 S1 C53 F1 . . . . -60.4(8) ?
    O7 S1 C53 F2 . . . . 172.9(6) ?
    O6 S1 C53 F2 . . . . -66.3(8) ?
    O5 S1 C53 F2 . . . . 53.4(7) ?
    O4 S2A C27A F5 . . . . -174.7(7) ?
    O8 S2A C27A F5 . . . . 65.3(8) ?
    O3A S2A C27A F5 . . . . -53.0(8) ?
    O4 S2A C27A F6A . . . . 63.6(7) ?
    O8 S2A C27A F6A . . . . -56.3(7) ?
    O3A S2A C27A F6A . . . . -174.7(6) ?
    O4 S2A C27A F4 . . . . -55.7(8) ?
    O8 S2A C27A F4 . . . . -175.7(6) ?
    O3A S2A C27A F4 . . . . 66.0(7) ?
    O3B S2B C27B F6B . . . . 150(9) ?
    O4 S2B C27B F6B . . . . -93(9) ?
    O8 S2B C27B F6B . . . . 25(9) ?
    O3B S2B C27B F5 . . . . 47(4) ?
    O4 S2B C27B F5 . . . . 164(2) ?
    O8 S2B C27B F5 . . . . -78(3) ?
    O3B S2B C27B F4 . . . . -39(4) ?
    O4 S2B C27B F4 . . . . 77(3) ?
    O8 S2B C27B F4 . . . . -164(2) ?
loop_
    _geom_hbond_atom_site_label_D
    _geom_hbond_atom_site_label_H
    _geom_hbond_atom_site_label_A
    _geom_hbond_site_symmetry_A
    _geom_hbond_distance_DH
    _geom_hbond_distance_HA
    _geom_hbond_distance_DA
    _geom_hbond_angle_DHA
    _geom_hbond_publ_flag
    O2 H2A O1 3_656 0.89 1.73 2.617(7) 174.4 yes
    O2 H2B O5 . 0.89 1.90 2.775(8) 169.3 yes
    N6 H6A O6 3_656 0.88 2.32 3.190(9) 169.3 yes
_shelx_space_group_comment
;
The symmetry employed for this shelxl refinement is uniquely defined
by the following loop, which should always be used as a source of
symmetry information in preference to the above space-group names.
They are only intended as comments.
;
_shelx_estimated_absorpt_T_min     ?
_shelx_estimated_absorpt_T_max     ?
_shelx_hkl_file
;
 -12   0  -1   -0.09    0.85
 -12   0   0   22.04    2.14
 -12   0   1    0.54    1.02
 -12   0   2   22.54    2.22
 -12   0   3   -0.62    1.06
 -12   0   4   11.90    1.56
 -12   0   5   -1.05    0.82
 -12  -1  -1    9.84    1.40
 -12  -1   0   19.46    1.98
 -12  -1   1   13.13    1.68
 -12  -1   2   84.30    5.32
 -12  -1   3    5.84    1.30
 -12  -1   4    8.32    1.38
 -12  -1   5    2.89    0.90
 -12   2  -1   19.42    1.81
 -12  -2  -1   19.07    1.83
 -12  -2   0    1.46    1.10
 -12   2   0    1.27    0.95
 -12   2   1   22.21    2.11
 -12  -2   1   20.51    2.04
 -12  -2   2    1.35    1.09
 -12   2   2    3.52    1.17
 -12   2   3    2.97    1.17
 -12  -2   3    2.98    1.05
 -12   2   4    7.57    1.24
 -12  -2   4    5.88    1.26
 -12  -2   5    0.23    0.75
 -12   2   5    0.31    0.78
 -12   3  -1   54.55    3.50
 -12  -3  -1   51.89    3.46
 -12   3   0   51.51    3.59
 -12  -3   0   56.24    3.66
 -12   3   1   56.33    3.79
 -12  -3   1   54.13    3.76
 -12   3   2   -0.59    1.12
 -12  -3   2    1.08    1.08
 -12  -3   3   71.06    4.47
 -12   3   3   67.18    4.42
 -12  -3   4   28.31    2.26
 -12   3   4   27.09    2.22
 -12   3   5   23.80    1.92
 -12  -3   5   24.50    1.93
 -12   4   0    7.56    1.17
 -12  -4   0    6.71    1.14
 -12  -4   1    2.85    1.05
 -12   4   1    4.13    1.04
 -12   4   2    4.25    1.15
 -12  -4   2    3.44    1.12
 -12  -4   3    3.29    1.00
 -12   4   3    3.27    0.97
 -12   4   4    5.30    1.02
 -12  -4   4    6.90    1.08
 -12  -5   1   -0.31    0.84
 -12  -5   2    5.45    1.03
 -12   5   2    2.40    0.93
 -12   5   3   -0.15    0.75
 -12  -5   3   -0.15    0.82
 -11   0  -5    0.49    0.96
 -11   0  -4    9.36    1.78
 -11   0  -3    0.32    1.40
 -11   0  -3   -0.16    1.48
 -11   0  -2   11.54    2.12
 -11   0  -2   14.79    2.43
 -11   0  -1    0.19    1.59
 -11   0  -1    0.20    1.78
 -11   0   0   80.18    5.91
 -11   0   0   78.12    6.01
 -11   0   1    1.20    1.22
 -11   0   1   -3.64    2.27
 -11   0   1   -2.10    2.01
 -11   0   2   34.02    3.65
 -11   0   2   37.46    3.89
 -11   0   3    0.21    1.91
 -11   0   3   -1.66    1.96
 -11   0   4   46.57    4.17
 -11   0   4   51.42    4.37
 -11   0   5   -0.53    1.66
 -11   0   5    0.18    1.42
 -11   0   6   78.44    5.63
 -11   0   6   88.61    5.77
 -11   0   7    0.65    1.21
 -11   0   7    0.68    1.10
 -11  -1  -5   23.17    2.12
 -11  -1  -4   13.36    1.92
 -11  -1  -3   32.65    3.03
 -11  -1  -3   22.01    2.68
 -11  -1  -2   40.66    3.84
 -11  -1  -2   44.66    3.80
 -11  -1  -1  113.65    7.62
 -11  -1  -1  110.29    7.44
 -11  -1   0   27.14    3.22
 -11  -1   0   26.16    3.36
 -11  -1   0   27.58    2.56
 -11  -1   1   84.53    6.12
 -11  -1   1   82.16    5.99
 -11  -1   1   73.71    5.22
 -11  -1   2   52.33    4.49
 -11  -1   2   38.99    4.15
 -11  -1   2   47.90    3.69
 -11  -1   3   33.03    3.64
 -11  -1   3   38.17    3.81
 -11  -1   4   55.94    4.85
 -11  -1   4   71.80    5.23
 -11  -1   5   29.56    3.15
 -11  -1   5   34.15    3.39
 -11  -1   6   11.74    2.01
 -11  -1   6   18.32    2.31
 -11  -1   7    3.50    1.31
 -11  -1   7    0.26    1.22
 -11  -2  -5    4.55    1.21
 -11   2  -5    6.20    1.18
 -11   2  -4    1.30    1.22
 -11  -2  -4    4.11    1.43
 -11  -2  -3   11.23    1.87
 -11  -2  -3    5.95    1.69
 -11   2  -3    6.21    1.81
 -11  -2  -2    4.02    1.66
 -11  -2  -2    5.20    1.85
 -11  -2  -1    8.51    2.05
 -11  -2  -1   11.32    2.27
 -11  -2   0    3.08    1.97
 -11  -2   0    1.19    1.68
 -11  -2   0    1.01    1.10
 -11  -2   1    4.19    2.09
 -11  -2   1    8.18    1.65
 -11  -2   1    4.70    1.99
 -11  -2   2   21.67    2.93
 -11  -2   2   23.35    3.12
 -11  -2   2   25.61    2.54
 -11  -2   3   52.70    4.41
 -11  -2   3   45.55    3.67
 -11  -2   3   45.51    4.17
 -11  -2   4    0.75    1.70
 -11  -2   4    0.95    1.53
 -11  -2   5   29.64    3.01
 -11  -2   5   26.50    3.00
 -11  -2   6    4.23    1.54
 -11  -2   6    1.69    1.31
 -11  -2   7   44.42    3.64
 -11  -2   7   55.53    3.87
 -11   3  -5   25.54    2.18
 -11  -3  -5   25.83    2.19
 -11   3  -4   16.68    2.03
 -11  -3  -4   14.54    1.92
 -11   3  -3   51.62    3.99
 -11  -3  -3   45.50    3.76
 -11  -3  -3   48.95    3.90
 -11   3  -3   44.25    3.83
 -11  -3  -2    6.63    1.71
 -11   3  -2    4.78    1.71
 -11  -3  -2    2.59    1.72
 -11   3  -2    5.30    1.90
 -11  -3  -1   79.52    5.61
 -11   3  -1   76.23    5.60
 -11  -3  -1   65.58    4.68
 -11  -3  -1   78.37    5.54
 -11   3  -1   73.31    5.56
 -11   3   0    4.63    2.09
 -11  -3   0    6.37    2.16
 -11  -3   0    7.63    1.53
 -11  -3   0    5.03    1.90
 -11   3   0    7.71    2.14
 -11   3   1   64.39    5.41
 -11  -3   1   69.87    5.50
 -11  -3   1   68.70    4.81
 -11  -3   1   79.85    5.53
 -11   3   1   65.55    5.42
 -11  -3   2    7.07    2.27
 -11   3   2    7.29    2.29
 -11  -3   2    8.88    1.65
 -11   3   2    9.91    2.32
 -11  -3   2    6.96    2.23
 -11  -3   3   23.23    3.05
 -11   3   3   26.48    3.16
 -11  -3   3   29.61    2.71
 -11   3   3   23.96    3.13
 -11  -3   3   27.98    3.27
 -11  -3   4    8.68    2.00
 -11   3   4    3.82    1.72
 -11   3   4    4.53    1.87
 -11  -3   4    7.83    2.02
 -11  -3   5   23.71    2.67
 -11   3   5   22.34    2.72
 -11  -3   5   26.65    2.82
 -11   3   5   23.35    2.72
 -11   3   6   14.59    2.11
 -11  -3   6   16.88    2.18
 -11   3   6   20.05    2.32
 -11  -3   6   16.74    2.23
 -11  -3   7   32.69    2.79
 -11   3   7   32.33    2.84
 -11  -3   7   34.76    2.90
 -11   3   7   31.82    2.81
 -11  -4  -4    6.71    1.47
 -11   4  -4    6.74    1.44
 -11   4  -3    2.38    1.38
 -11  -4  -3    1.15    1.26
 -11  -4  -3   -0.43    1.34
 -11   4  -3    2.49    1.48
 -11   4  -2    3.44    1.64
 -11  -4  -2    4.56    1.59
 -11  -4  -2    2.14    1.55
 -11   4  -2    3.72    1.76
 -11  -4  -1    1.27    1.75
 -11   4  -1   -0.37    1.72
 -11   4  -1    0.20    1.82
 -11  -4  -1    1.06    1.58
 -11  -4  -1    1.89    1.14
 -11   4   0    0.58    1.79
 -11  -4   0    2.87    1.84
 -11  -4   0    4.67    1.35
 -11   4   0    2.11    1.72
 -11  -4   0    2.06    1.66
 -11  -4   1   42.99    4.05
 -11   4   1   43.41    4.05
 -11  -4   1   42.25    3.42
 -11   4   1   37.97    3.98
 -11  -4   1   44.94    3.99
 -11  -4   2   19.26    2.84
 -11   4   2   17.98    2.78
 -11  -4   2   18.65    2.19
 -11   4   2   20.70    2.86
 -11  -4   2   17.97    2.70
 -11   4   3   39.27    3.74
 -11  -4   3   43.09    3.88
 -11  -4   3   36.91    3.62
 -11   4   3   33.57    3.57
 -11  -4   3   36.49    3.14
 -11  -4   4   26.24    2.94
 -11   4   4   25.48    2.99
 -11  -4   4   28.17    3.04
 -11   4   4   31.77    3.14
 -11   4   5   17.22    2.39
 -11  -4   5   16.37    2.25
 -11   4   5   20.47    2.48
 -11  -4   5   22.91    2.56
 -11  -4   6    0.98    1.17
 -11   4   6    1.37    1.30
 -11  -4   6    1.66    1.36
 -11   4   6    2.75    1.36
 -11  -4   7    4.03    1.27
 -11   4   7    5.37    1.30
 -11   5  -4   82.25    5.08
 -11  -5  -4   76.10    5.03
 -11   5  -3    4.19    1.47
 -11   5  -3    1.91    1.31
 -11  -5  -3    2.23    1.30
 -11  -5  -2  149.50    8.58
 -11   5  -2  142.08    8.69
 -11   5  -2  130.76    8.48
 -11  -5  -2  132.53    8.46
 -11   5  -1    1.23    1.67
 -11  -5  -1    1.19    1.57
 -11  -5  -1    1.10    1.03
 -11   5  -1   -2.11    1.79
 -11  -5  -1    0.17    1.53
 -11  -5   0  142.34    8.94
 -11   5   0  145.50    8.99
 -11  -5   0  134.29    8.32
 -11  -5   0  144.48    8.87
 -11   5   0  145.91    9.15
 -11   5   1   -0.19    1.85
 -11  -5   1    0.74    1.83
 -11  -5   1    3.29    1.33
 -11   5   1   -1.25    2.07
 -11  -5   1    0.73    1.73
 -11   5   2   69.90    5.50
 -11  -5   2   76.73    5.61
 -11  -5   2   78.45    5.11
 -11  -5   2   80.93    5.59
 -11   5   2   67.54    5.54
 -11  -5   3    7.93    1.56
 -11  -5   3    2.62    1.69
 -11   5   3    5.82    2.05
 -11   5   3    9.38    2.11
 -11  -5   3    7.76    2.12
 -11   5   4   11.47    2.22
 -11  -5   4   11.07    2.08
 -11  -5   4   18.20    2.40
 -11   5   4   13.17    2.19
 -11  -5   5    2.11    1.34
 -11   5   5    3.82    1.47
 -11  -5   5    3.40    1.53
 -11   5   5    4.45    1.52
 -11  -5   6   24.93    2.47
 -11   5   6   21.59    2.48
 -11  -5   6   29.56    2.65
 -11   5   6   26.10    2.57
 -11  -5   7    1.06    1.00
 -11   5   7    1.26    1.03
 -11   6  -4    4.46    1.13
 -11  -6  -4    3.18    1.10
 -11   6  -3   19.02    2.08
 -11  -6  -3   16.08    2.01
 -11   6  -2    5.61    1.77
 -11  -6  -2    6.77    1.63
 -11   6  -2   10.11    1.88
 -11  -6  -2    7.55    1.68
 -11  -6  -2    6.39    1.18
 -11   6  -1    8.17    1.93
 -11  -6  -1    6.31    1.86
 -11   6  -1    6.73    1.82
 -11  -6  -1   11.73    1.98
 -11  -6  -1    6.49    1.34
 -11   6   0   -0.69    1.60
 -11  -6   0   -0.50    1.70
 -11  -6   0   -0.99    1.50
 -11   6   0    2.07    1.71
 -11  -6   0    1.21    1.17
 -11  -6   1   15.24    2.45
 -11   6   1   17.62    2.55
 -11  -6   1   15.69    1.96
 -11  -6   1   17.25    2.41
 -11   6   1    9.39    2.36
 -11  -6   2   61.94    4.93
 -11   6   2   67.52    5.00
 -11  -6   2   66.91    4.57
 -11  -6   2   66.85    4.94
 -11   6   2   62.13    5.10
 -11   6   3   26.84    3.00
 -11  -6   3   24.41    2.70
 -11  -6   3   21.31    2.67
 -11   6   3   22.15    2.72
 -11   6   4   18.83    2.53
 -11  -6   4   21.51    2.41
 -11   6   4   17.17    2.35
 -11  -6   4   19.87    2.43
 -11  -6   5   22.97    2.47
 -11   6   5   24.64    2.62
 -11  -6   5   25.06    2.55
 -11   6   5   22.53    2.47
 -11   6   6    3.70    1.28
 -11   6   6    2.36    1.17
 -11  -6   6    3.05    1.30
 -11  -7  -3   59.53    4.03
 -11   7  -3   60.39    4.11
 -11  -7  -2    8.88    1.30
 -11  -7  -2   12.06    1.83
 -11   7  -2   13.33    1.90
 -11  -7  -1   70.04    5.08
 -11   7  -1   73.45    5.18
 -11  -7  -1   76.17    4.77
 -11   7  -1   72.44    5.22
 -11  -7  -1   74.93    5.13
 -11  -7   0    8.77    1.90
 -11   7   0    5.26    1.74
 -11  -7   0    7.58    1.46
 -11  -7   0    9.19    1.76
 -11   7   0    5.33    1.79
 -11  -7   1   56.51    4.35
 -11   7   1   53.99    4.35
 -11  -7   1   59.55    4.03
 -11  -7   1   51.25    4.23
 -11   7   1   54.30    4.48
 -11  -7   2    5.43    1.43
 -11   7   2    5.28    1.87
 -11  -7   2    3.99    1.69
 -11   7   2    5.93    1.77
 -11  -7   2    5.19    1.82
 -11  -7   3   64.99    4.79
 -11   7   3   61.53    4.99
 -11  -7   3   72.23    4.91
 -11   7   3   66.68    4.84
 -11  -7   4    9.72    1.55
 -11  -7   4    9.65    1.70
 -11   7   4   11.54    2.00
 -11   7   4    8.98    1.82
 -11  -7   4    7.57    1.69
 -11  -7   5   29.35    2.79
 -11   7   5   34.99    3.10
 -11   7   5   38.95    3.03
 -11  -7   5   34.78    2.94
 -11   7   6   13.51    1.74
 -11  -7   6   13.57    1.71
 -11  -8  -3    6.29    1.13
 -11  -8  -2    3.42    1.24
 -11  -8  -2    5.05    0.99
 -11  -8  -1    8.00    1.61
 -11   8  -1    8.94    1.79
 -11  -8  -1    8.92    1.44
 -11   8   0    8.77    1.75
 -11  -8   0    8.61    1.70
 -11  -8   0    7.16    1.59
 -11   8   0    5.54    1.59
 -11  -8   0    8.53    1.47
 -11   8   1    4.41    1.57
 -11  -8   1    4.95    1.57
 -11   8   1    4.36    1.64
 -11  -8   1    3.83    1.37
 -11  -8   1    5.94    1.40
 -11   8   2    1.31    1.35
 -11  -8   2   -0.14    1.16
 -11   8   2    0.57    1.35
 -11  -8   2    0.84    1.37
 -11   8   3    5.01    1.64
 -11  -8   3    3.14    1.26
 -11   8   3    6.28    1.60
 -11  -8   3    5.43    1.48
 -11  -8   4   22.38    2.11
 -11   8   4   22.19    2.46
 -11  -8   4   18.28    2.09
 -11   8   4   21.26    2.26
 -11  -8   4   20.27    2.21
 -11  -8   5    4.26    1.22
 -11  -8   6    9.41    1.35
 -11  -9  -2   68.81    4.06
 -11  -9  -2   60.11    4.07
 -11  -9  -1   34.51    2.51
 -11  -9  -1   26.84    2.51
 -11  -9   0   63.17    4.01
 -11  -9   0   52.90    4.05
 -11  -9   1    4.34    1.37
 -11  -9   2   28.38    2.64
 -11  -9   3    5.54    1.43
 -11  -9   3    4.12    1.21
 -11  -9   4   55.02    3.56
 -11  -9   4   45.51    3.50
 -11  -9   5    2.44    0.99
 -11 -10  -2    5.86    1.01
 -11 -10  -1   -0.51    0.82
 -11 -10   0   15.31    1.66
 -11 -10   0   11.99    1.53
 -11 -10   1    3.81    1.18
 -11 -10   2   14.86    1.73
 -11 -10   2   15.90    1.73
 -11 -10   3    3.67    1.15
 -11 -10   3    3.87    1.12
 -11 -10   4   24.74    2.06
 -11 -10   4   19.10    1.85
 -11 -11  -2   18.35    1.55
 -11 -11  -1   53.91    3.51
 -11 -11   2    1.37    0.95
 -11 -11   3   64.22    4.10
 -11 -12  -2    0.69    0.55
 -11 -12  -1    3.54    0.82
 -11 -12   1    5.36    1.07
 -11 -12   2    3.48    0.92
 -11 -12   3   58.44    3.71
 -11 -13   0   37.78    2.57
 -11 -13   1    7.17    1.09
 -11 -13   2   52.52    3.35
 -11 -13   3   16.66    1.49
 -11 -14   0    4.36    0.78
 -11 -14   1    0.17    0.56
 -11 -14   2   24.49    1.80
 -10   0  -7    0.12    1.13
 -10   0  -6    8.77    1.91
 -10   0  -6    7.71    2.13
 -10   0  -5   -1.71    1.73
 -10   0  -5   -0.44    1.81
 -10   0  -4   22.40    3.10
 -10   0  -4   16.94    3.17
 -10   0  -3    0.26    1.98
 -10   0  -3    1.39    2.13
 -10   0  -2   13.26    2.90
 -10   0  -2    9.42    2.77
 -10   0  -1    0.30    2.42
 -10   0  -1   -0.20    1.55
 -10   0  -1    0.86    2.16
 -10   0   0   65.21    5.98
 -10   0   0   59.90    5.04
 -10   0   0   62.07    5.73
 -10   0   1   -2.47    2.98
 -10   0   1   -0.22    1.82
 -10   0   1   -2.64    2.57
 -10   0   2  113.36    8.52
 -10   0   2  112.40    7.70
 -10   0   2  110.88    8.27
 -10   0   3    0.59    2.53
 -10   0   3   -1.06    1.94
 -10   0   3   -0.58    2.29
 -10   0   4  130.66    9.25
 -10   0   4  126.65    8.42
 -10   0   4  128.05    9.11
 -10   0   5   -1.33    2.20
 -10   0   5   -1.06    2.14
 -10   0   6  411.24   23.63
 -10   0   6  433.50   23.77
 -10   0   7    3.07    1.80
 -10   0   7   -1.72    1.92
 -10   0   8  225.65   14.08
 -10   0   8  266.06   14.31
 -10   0   9   -0.62    1.27
 -10  -1  -7    0.62    1.11
 -10  -1  -6   72.39    5.40
 -10  -1  -6   78.12    5.50
 -10  -1  -5   13.88    2.49
 -10  -1  -5   17.68    2.77
 -10  -1  -4   11.03    2.44
 -10  -1  -4    4.75    2.19
 -10  -1  -3   12.00    2.67
 -10  -1  -3   13.19    2.87
 -10  -1  -2   19.56    3.46
 -10  -1  -2   22.39    2.70
 -10  -1  -2   20.80    3.29
 -10  -1  -1   44.29    4.94
 -10  -1  -1   48.42    4.93
 -10   1  -1   48.83    4.09
 -10  -1  -1   42.65    4.08
 -10  -1   0  162.78   11.07
 -10  -1   0  151.22   10.13
 -10   1   0  166.00   10.20
 -10  -1   0  173.29   10.96
 -10  -1   1   26.39    4.00
 -10   1   1   33.53    3.61
 -10  -1   1   28.77    3.36
 -10  -1   1   28.61    3.91
 -10  -1   2   18.82    3.54
 -10   1   2   20.29    2.97
 -10  -1   2   18.29    2.77
 -10  -1   2   21.13    3.43
 -10  -1   3   72.44    6.39
 -10  -1   3   77.32    5.76
 -10   1   3   69.31    5.67
 -10  -1   3   78.07    6.39
 -10  -1   4    6.53    2.76
 -10  -1   4    7.23    2.44
 -10  -1   4    8.50    2.18
 -10  -1   4    4.99    1.69
 -10  -1   5   11.89    2.87
 -10  -1   5   16.12    3.02
 -10  -1   5    8.78    1.90
 -10  -1   6    9.16    2.50
 -10  -1   6    7.50    2.28
 -10  -1   6    3.79    1.46
 -10  -1   7    7.59    2.05
 -10  -1   7    3.86    2.09
 -10  -1   8   21.32    2.86
 -10  -1   8   33.23    3.30
 -10  -1   9    0.46    1.20
 -10   2  -7    2.37    1.22
 -10  -2  -7    1.08    1.11
 -10  -2  -6   13.23    2.13
 -10   2  -6   14.40    2.27
 -10  -2  -6   12.64    2.21
 -10  -2  -5   28.49    3.21
 -10  -2  -5   26.08    3.25
 -10  -2  -4   26.18    3.18
 -10  -2  -4   17.35    3.01
 -10  -2  -3   44.81    4.49
 -10  -2  -3   49.61    4.83
 -10  -2  -2    2.01    2.32
 -10  -2  -2    2.58    1.62
 -10  -2  -2    0.53    2.02
 -10  -2  -1  163.61   11.07
 -10  -2  -1  176.71   11.00
 -10   2  -1  150.51    9.83
 -10  -2  -1  173.39   10.28
 -10  -2   0   57.67    5.61
 -10  -2   0   61.77    5.54
 -10   2   0   58.27    4.70
 -10  -2   0   51.85    4.71
 -10  -2   1  224.49   14.95
 -10  -2   1  242.82   14.95
 -10   2   1  242.32   14.24
 -10  -2   1  252.39   14.36
 -10  -2   2  141.04   10.01
 -10  -2   2  137.18    9.68
 -10   2   2  149.58    9.26
 -10  -2   2  134.40    9.06
 -10  -2   3  225.50   13.79
 -10  -2   3  209.02   12.81
 -10   2   3  217.36   12.94
 -10  -2   3  207.11   13.38
 -10  -2   4    1.97    2.40
 -10  -2   4   -0.82    2.11
 -10  -2   4    1.40    1.69
 -10  -2   4    1.83    1.50
 -10  -2   5  146.90    9.74
 -10  -2   5  136.42    8.95
 -10  -2   5  150.98    9.83
 -10  -2   6   -1.91    1.89
 -10  -2   6    2.21    1.33
 -10  -2   6   -1.19    2.07
 -10  -2   7  187.08   10.92
 -10  -2   7  209.07   11.17
 -10  -2   8   80.60    5.86
 -10  -2   8   81.47    5.88
 -10  -2   9   29.96    2.88
 -10  -3  -7   76.18    4.85
 -10   3  -7   69.01    4.73
 -10  -3  -6    4.83    1.77
 -10   3  -6    3.96    1.79
 -10  -3  -5  103.38    7.19
 -10   3  -5  112.58    7.38
 -10  -3  -5  107.00    7.34
 -10   3  -5  103.41    7.34
 -10  -3  -4   75.22    5.53
 -10   3  -4   61.00    5.26
 -10  -3  -4   65.22    5.48
 -10   3  -4   60.71    5.45
 -10   3  -3   84.29    6.59
 -10  -3  -3   78.06    6.44
 -10  -3  -3   81.17    6.27
 -10  -3  -3   69.35    5.42
 -10  -3  -2   69.10    6.19
 -10   3  -2   74.08    6.33
 -10   3  -2   75.13    6.26
 -10  -3  -2   78.01    6.16
 -10  -3  -2   71.97    5.43
 -10  -3  -1   82.73    6.82
 -10   3  -1   84.01    6.87
 -10  -3  -1   79.74    6.06
 -10  -3  -1   85.08    6.70
 -10   3  -1   88.86    6.92
 -10  -3   0    0.59    2.47
 -10   3   0   -0.90    2.68
 -10   3   0    1.98    1.46
 -10  -3   0    1.47    1.95
 -10  -3   0   -1.11    2.20
 -10   3   0   -0.31    2.43
 -10  -3   1   62.39    4.94
 -10   3   1   58.43    4.75
 -10  -3   1   55.79    5.40
 -10   3   1   63.51    5.81
 -10  -3   1   54.37    4.66
 -10  -3   1   55.74    5.59
 -10   3   1   59.71    5.70
 -10   3   2   46.48    4.20
 -10  -3   2   44.29    4.17
 -10   3   2   37.63    4.72
 -10  -3   2   44.31    4.89
 -10   3   2   44.13    4.88
 -10  -3   2   52.81    4.93
 -10  -3   2   42.05    3.93
 -10  -3   3    5.37    2.03
 -10  -3   3    5.49    2.33
 -10   3   3    5.39    2.47
 -10   3   3    6.00    2.69
 -10  -3   3    2.58    2.57
 -10   3   4   19.70    3.23
 -10  -3   4   27.69    3.53
 -10  -3   4   18.60    2.61
 -10  -3   4   17.87    3.27
 -10   3   4   14.69    3.06
 -10  -3   5   -0.25    2.13
 -10   3   5   -3.68    2.37
 -10  -3   5   -0.38    1.46
 -10  -3   5    2.29    2.14
 -10   3   5    0.25    2.29
 -10  -3   6   11.59    2.42
 -10   3   6   14.29    2.59
 -10  -3   6    8.36    1.85
 -10  -3   6   12.79    2.63
 -10   3   6   13.00    2.55
 -10  -3   7    3.08    1.73
 -10   3   7    3.26    1.85
 -10  -3   7    2.13    1.25
 -10   3   7    4.44    1.99
 -10  -3   7    4.96    2.07
 -10   3   8    7.70    1.93
 -10  -3   8   10.07    1.99
 -10  -3   8    6.91    1.42
 -10  -3   8    5.67    1.94
 -10   3   8   11.58    2.12
 -10   3   9   13.14    1.97
 -10  -3   9   11.86    1.82
 -10   4  -7    3.45    1.09
 -10  -4  -7    1.02    1.02
 -10  -4  -6   -0.30    1.53
 -10   4  -6    0.16    1.51
 -10  -4  -5   56.85    4.41
 -10   4  -5   55.14    4.38
 -10  -4  -5   50.25    4.31
 -10   4  -5   40.39    4.18
 -10   4  -4    5.88    2.04
 -10  -4  -4    5.52    1.98
 -10   4  -4    4.76    2.14
 -10  -4  -4    7.92    2.28
 -10  -4  -3   24.46    3.43
 -10   4  -3   18.46    3.15
 -10  -4  -3   15.45    2.28
 -10   4  -3   22.79    3.07
 -10  -4  -3   17.81    2.86
 -10   4  -2  154.63   10.38
 -10  -4  -2  140.51   10.13
 -10  -4  -2  160.94   10.13
 -10   4  -2  152.93   10.18
 -10  -4  -2  154.06    9.49
 -10   4  -1   23.96    3.67
 -10  -4  -1   33.19    3.97
 -10  -4  -1   26.33    3.09
 -10   4  -1   25.30    3.68
 -10  -4  -1   28.12    3.63
 -10  -4   0  185.62   11.16
 -10   4   0  172.27   11.77
 -10  -4   0  173.09   11.80
 -10  -4   0  203.77   11.91
 -10   4   0  180.92   11.91
 -10  -4   0  169.87   11.07
 -10  -4   1    6.83    2.57
 -10   4   1   14.60    3.30
 -10   4   1   10.22    2.85
 -10  -4   1   10.66    2.94
 -10  -4   1   14.99    2.57
 -10  -4   1   11.72    2.20
 -10  -4   2  179.06   11.13
 -10  -4   2  187.65   11.91
 -10   4   2  191.04   11.98
 -10  -4   2  192.40   11.82
 -10   4   2  188.53   12.20
 -10  -4   2  162.46   10.91
 -10  -4   3   14.15    3.16
 -10   4   3    5.00    2.72
 -10   4   3   11.09    2.87
 -10  -4   3   12.05    2.73
 -10  -4   3    9.78    2.23
 -10  -4   3   10.21    1.90
 -10   4   4  253.06   14.82
 -10  -4   4  251.71   14.79
 -10   4   4  241.72   14.78
 -10  -4   4  255.93   14.72
 -10  -4   4  213.85   13.97
 -10   4   5    8.04    2.46
 -10  -4   5    7.40    2.53
 -10   4   5    2.87    2.27
 -10  -4   5    7.81    2.51
 -10  -4   5    7.27    1.85
 -10  -4   5    5.81    1.73
 -10   4   6   90.80    6.65
 -10  -4   6   97.91    6.80
 -10  -4   6   84.91    6.50
 -10   4   6   86.58    6.65
 -10  -4   6   89.40    6.14
 -10   4   7    7.07    2.12
 -10  -4   7   10.10    2.15
 -10  -4   7    7.43    1.63
 -10  -4   7    6.96    2.08
 -10   4   7    7.99    2.14
 -10  -4   8    8.59    1.83
 -10   4   8    6.40    1.83
 -10  -4   8    8.58    1.47
 -10  -4   8    8.82    2.03
 -10   4   8    8.78    1.98
 -10  -4   9   12.60    1.84
 -10   4   9   11.98    1.87
 -10  -5  -7    1.59    0.92
 -10   5  -6   11.54    2.10
 -10  -5  -6   14.56    2.14
 -10  -5  -5   24.34    2.81
 -10   5  -5   24.55    2.83
 -10  -5  -5   21.99    2.86
 -10   5  -5   25.73    3.05
 -10   5  -4   92.46    6.68
 -10  -5  -4  101.37    6.76
 -10  -5  -4   92.21    6.76
 -10   5  -4   90.14    6.81
 -10  -5  -3    0.24    2.04
 -10   5  -3    0.25    1.99
 -10  -5  -3    1.25    1.42
 -10   5  -3   -0.23    1.85
 -10  -5  -3   -0.67    1.83
 -10   5  -2  205.41   13.30
 -10  -5  -2  214.61   13.32
 -10  -5  -2  208.43   12.55
 -10  -5  -2  226.88   13.23
 -10   5  -2  219.75   13.26
 -10  -5  -1   21.64    2.88
 -10  -5  -1   27.96    3.45
 -10   5  -1   22.97    3.39
 -10  -5  -1   23.52    3.56
 -10   5  -1   19.55    3.40
 -10   5   0   22.79    3.55
 -10  -5   0   23.38    3.31
 -10  -5   0   21.33    2.86
 -10  -5   0   20.50    2.85
 -10   5   0   21.56    3.53
 -10  -5   0   21.29    3.47
 -10   5   1   -1.51    2.49
 -10  -5   1   -2.92    2.32
 -10  -5   1    0.28    2.43
 -10   5   1   -1.13    2.57
 -10  -5   1   -0.42    1.65
 -10  -5   1   -1.07    1.60
 -10  -5   2   56.22    4.75
 -10   5   2   55.03    5.30
 -10  -5   2   55.32    5.28
 -10   5   2   63.02    5.73
 -10  -5   2   61.05    5.28
 -10  -5   2   50.01    4.50
 -10   5   3   13.48    3.00
 -10  -5   3   15.24    3.01
 -10   5   3   11.38    2.96
 -10  -5   3   12.60    2.76
 -10  -5   3   12.60    2.10
 -10  -5   4   36.50    3.98
 -10   5   4   30.93    3.97
 -10  -5   4   33.63    3.80
 -10  -5   4   34.19    3.48
 -10  -5   4   26.66    2.95
 -10  -5   5   -1.86    2.13
 -10   5   5   -1.03    2.19
 -10  -5   5   -1.42    1.61
 -10  -5   5    1.16    1.41
 -10   5   5   -0.94    2.11
 -10  -5   5    0.24    2.07
 -10   5   6    5.08    1.94
 -10  -5   6    4.49    2.10
 -10  -5   6    6.52    1.60
 -10  -5   6    4.51    1.90
 -10   5   6    4.73    2.10
 -10  -5   7    0.56    1.78
 -10   5   7    1.49    1.70
 -10  -5   7    0.77    1.14
 -10  -5   7    0.94    1.44
 -10   5   7    0.21    1.53
 -10   5   8    0.31    1.40
 -10  -5   8   -1.92    1.53
 -10  -5   8    2.05    1.09
 -10   5   8   -1.95    1.64
 -10  -5   8   -2.07    1.55
 -10  -5   9    3.40    1.23
 -10   5   9    1.80    1.22
 -10   6  -6    4.56    1.44
 -10  -6  -6    3.14    1.32
 -10  -6  -5    3.98    1.69
 -10   6  -5    3.18    1.71
 -10  -6  -5    4.26    1.67
 -10   6  -5    1.85    1.52
 -10  -6  -4   23.95    3.03
 -10   6  -4   22.00    3.03
 -10  -6  -4   20.41    2.25
 -10   6  -4   24.98    2.96
 -10  -6  -4   24.91    2.99
 -10   6  -3    3.60    2.15
 -10  -6  -3    7.91    2.39
 -10  -6  -3    7.88    1.74
 -10   6  -3    8.94    2.20
 -10  -6  -3    7.69    2.16
 -10  -6  -2   92.73    6.76
 -10   6  -2   87.43    6.77
 -10  -6  -2   77.95    5.88
 -10   6  -2   86.85    6.59
 -10  -6  -2   89.80    6.53
 -10   6  -1   13.93    2.92
 -10  -6  -1   12.62    2.75
 -10  -6  -1   13.46    2.31
 -10  -6  -1   12.86    2.64
 -10   6  -1   10.01    2.50
 -10  -6   0   58.68    4.76
 -10   6   0   50.74    5.25
 -10  -6   0   52.06    5.22
 -10  -6   0   60.28    5.31
 -10   6   0   65.35    5.59
 -10  -6   0   65.30    5.02
 -10  -6   1   14.85    3.03
 -10   6   1   16.62    3.28
 -10  -6   1   16.49    3.14
 -10   6   1   18.31    3.37
 -10  -6   1   18.47    2.61
 -10  -6   1   15.28    2.48
 -10   6   2   73.14    6.11
 -10  -6   2   66.03    5.59
 -10  -6   2   55.85    4.88
 -10   6   2   61.42    5.62
 -10  -6   2   71.99    5.85
 -10   6   3   21.48    3.45
 -10  -6   3   21.60    3.35
 -10  -6   3   22.59    3.35
 -10   6   3   18.54    3.48
 -10  -6   3   22.49    2.68
 -10  -6   4   84.68    5.98
 -10  -6   4   87.44    6.41
 -10   6   4   87.44    6.79
 -10  -6   4   82.50    6.11
 -10  -6   4   71.67    5.64
 -10   6   4   83.31    6.45
 -10  -6   4   94.08    6.62
 -10  -6   5   70.09    5.30
 -10   6   5   80.84    5.95
 -10  -6   5   73.45    5.85
 -10  -6   5   72.40    5.45
 -10  -6   5   66.19    5.58
 -10   6   5   79.90    6.18
 -10   6   6   56.49    4.72
 -10  -6   6   56.55    4.72
 -10  -6   6   50.47    4.28
 -10   6   6   57.71    4.97
 -10  -6   6   59.95    4.78
 -10  -6   7   77.96    5.45
 -10   6   7   72.10    5.35
 -10  -6   7   74.02    5.34
 -10   6   7   73.89    5.57
 -10  -6   7   67.89    5.05
 -10  -6   8    3.84    1.50
 -10   6   8    3.04    1.55
 -10  -6   8    5.07    1.33
 -10  -6   8    5.02    1.64
 -10   7  -6    0.80    1.10
 -10  -7  -6   -0.32    1.05
 -10   7  -5   34.07    3.31
 -10  -7  -5   43.71    3.49
 -10   7  -5   33.95    3.34
 -10  -7  -5   39.03    3.33
 -10  -7  -4    9.42    2.05
 -10   7  -4    8.59    1.99
 -10   7  -4    7.32    2.10
 -10  -7  -4   10.61    2.09
 -10  -7  -4    8.79    1.51
 -10  -7  -4   10.96    1.64
 -10  -7  -3  143.92    8.97
 -10  -7  -3  148.63    9.61
 -10   7  -3  151.15    9.73
 -10  -7  -3  167.62    9.64
 -10   7  -3  163.02    9.70
 -10  -7  -3  136.42    8.89
 -10   7  -2   25.83    3.40
 -10  -7  -2   24.82    3.31
 -10  -7  -2   23.13    2.80
 -10   7  -2   18.56    2.95
 -10  -7  -2   30.61    3.39
 -10   7  -1   86.91    6.79
 -10  -7  -1   79.46    6.53
 -10  -7  -1   88.76    6.19
 -10   7  -1   83.85    6.58
 -10  -7  -1   94.66    6.62
 -10   7   0    3.40    2.19
 -10  -7   0   -1.90    2.36
 -10  -7   0    1.25    2.16
 -10   7   0    0.52    2.12
 -10  -7   0    1.37    1.61
 -10  -7   0    1.28    1.49
 -10  -7   1   63.37    4.96
 -10   7   1   50.68    5.17
 -10  -7   1   62.84    5.41
 -10  -7   1   66.62    5.37
 -10   7   1   54.83    5.38
 -10  -7   1   61.22    4.90
 -10  -7   2    4.94    2.38
 -10   7   2    1.79    2.26
 -10   7   2    0.27    2.27
 -10  -7   2    0.24    2.07
 -10  -7   2    2.41    1.49
 -10  -7   3    4.32    2.45
 -10   7   3    4.69    2.24
 -10  -7   3    5.77    2.26
 -10   7   3    6.25    2.32
 -10  -7   3    7.00    2.06
 -10  -7   3    3.61    1.53
 -10  -7   4   -0.22    2.02
 -10   7   4    2.54    2.03
 -10   7   4    4.53    2.26
 -10  -7   4    0.88    1.76
 -10  -7   4    4.13    1.77
 -10  -7   4    3.92    1.71
 -10  -7   4    2.27    1.29
 -10   7   5    9.56    2.15
 -10  -7   5    7.22    2.17
 -10  -7   5    7.37    2.10
 -10   7   5    8.85    2.43
 -10  -7   5    6.94    1.74
 -10  -7   5    7.24    1.79
 -10  -7   5    7.46    1.49
 -10   7   6   21.63    2.99
 -10  -7   6   24.57    2.78
 -10  -7   6   18.00    2.36
 -10   7   6   22.67    2.79
 -10  -7   6   17.07    2.61
 -10   7   7    8.09    1.81
 -10  -7   7    8.39    1.89
 -10  -7   7    4.17    1.39
 -10  -7   7    6.35    1.65
 -10   7   7    5.83    1.90
 -10  -7   8    8.03    1.43
 -10   7   8    6.62    1.65
 -10  -7   8    8.98    1.65
 -10  -8  -6    1.99    0.94
 -10  -8  -5    3.36    1.40
 -10   8  -4   45.55    4.04
 -10  -8  -4   50.01    3.98
 -10  -8  -4   46.56    3.49
 -10   8  -4   46.76    3.92
 -10  -8  -4   38.15    3.43
 -10  -8  -3   11.22    2.11
 -10   8  -3   12.00    2.24
 -10  -8  -3   10.48    1.87
 -10  -8  -3    7.91    1.56
 -10   8  -3   10.46    2.39
 -10  -8  -3   10.92    2.26
 -10  -8  -2    8.05    2.13
 -10   8  -2    7.69    2.06
 -10   8  -2    3.89    2.07
 -10  -8  -2    8.91    2.26
 -10  -8  -2    7.84    1.79
 -10  -8  -2    8.61    1.59
 -10  -8  -1   64.65    4.81
 -10   8  -1   61.09    5.18
 -10  -8  -1   69.95    5.21
 -10  -8  -1   57.65    4.83
 -10   8  -1   53.61    5.15
 -10  -8  -1   57.16    5.12
 -10  -8   0  119.45    7.64
 -10   8   0  118.33    8.13
 -10  -8   0  115.17    7.92
 -10  -8   0  113.44    7.70
 -10   8   0  108.75    8.10
 -10  -8   0  113.45    8.02
 -10  -8   1  205.23   11.29
 -10   8   1  166.43   11.12
 -10  -8   1  164.89   10.65
 -10   8   1  162.94   11.09
 -10  -8   1  177.09   11.13
 -10  -8   2   54.10    4.84
 -10   8   2   50.42    5.01
 -10  -8   2   53.91    4.47
 -10  -8   2   60.50    5.13
 -10   8   2   53.02    5.02
 -10  -8   3   83.02    5.63
 -10   8   3   79.33    6.11
 -10  -8   3   71.04    5.86
 -10  -8   3   82.73    5.99
 -10   8   3   75.60    6.22
 -10  -8   3   62.79    5.30
 -10   8   4    3.46    2.11
 -10  -8   4    5.89    2.11
 -10   8   4    5.67    2.06
 -10  -8   4    5.99    2.09
 -10  -8   4    6.89    1.88
 -10  -8   4    6.22    1.50
 -10  -8   4   11.06    2.11
 -10  -8   5   76.07    5.12
 -10  -8   5   73.71    5.41
 -10   8   5   71.93    5.46
 -10  -8   5   60.38    4.80
 -10  -8   5   72.15    5.25
 -10  -8   5   61.30    5.15
 -10   8   5   78.21    5.86
 -10  -8   6   65.90    4.94
 -10   8   6   65.44    4.99
 -10  -8   6   67.45    4.86
 -10  -8   6   62.77    4.86
 -10   8   6   63.92    5.24
 -10   8   7   41.65    3.65
 -10  -8   7   43.17    3.64
 -10  -8   7   43.59    3.52
 -10   8   7   44.09    3.90
 -10  -8   7   47.23    3.65
 -10  -8   8   21.31    2.15
 -10   8   8   24.80    2.50
 -10  -9  -5   -0.42    1.15
 -10  -9  -4   80.35    5.62
 -10  -9  -4   80.86    5.29
 -10   9  -4   89.43    5.81
 -10  -9  -4   94.96    5.75
 -10  -9  -4   78.54    5.36
 -10   9  -3    6.56    1.76
 -10  -9  -3    6.57    1.71
 -10  -9  -3    5.29    1.88
 -10   9  -3    5.81    1.99
 -10  -9  -3    6.24    1.59
 -10  -9  -3    3.58    1.35
 -10  -9  -2  102.55    6.29
 -10   9  -2   94.29    6.71
 -10  -9  -2   93.55    6.51
 -10  -9  -2   93.01    6.39
 -10   9  -2   96.13    6.58
 -10  -9  -2   79.78    5.88
 -10   9  -1   -1.35    1.94
 -10  -9  -1   -0.21    1.70
 -10  -9  -1    0.58    1.57
 -10   9  -1    2.11    1.77
 -10  -9  -1    2.77    1.57
 -10  -9  -1    0.45    1.08
 -10  -9  -1   -1.72    1.40
 -10  -9   0   90.21    6.98
 -10   9   0   99.39    7.21
 -10  -9   0  105.49    7.05
 -10   9   0  107.66    7.25
 -10  -9   0   97.88    6.85
 -10   9   1    7.32    2.26
 -10  -9   1    2.45    1.86
 -10  -9   1    2.20    1.42
 -10   9   1    5.82    2.29
 -10  -9   1    1.50    1.94
 -10   9   2   10.44    2.38
 -10  -9   2    8.26    2.14
 -10   9   2   12.87    2.63
 -10  -9   2    9.07    2.37
 -10  -9   2   11.40    2.18
 -10  -9   2   10.10    2.09
 -10   9   3   16.37    2.80
 -10  -9   3   16.13    2.80
 -10  -9   3   23.33    2.66
 -10   9   3   22.06    3.18
 -10  -9   3   15.57    2.64
 -10  -9   3   19.67    2.47
 -10  -9   4    0.55    1.54
 -10   9   4    3.19    1.96
 -10  -9   4    0.93    1.70
 -10   9   4    1.63    1.79
 -10  -9   4    1.63    1.46
 -10  -9   4   -0.34    1.14
 -10  -9   4    3.11    1.55
 -10  -9   5   20.55    2.75
 -10   9   5   25.45    2.97
 -10  -9   5   28.17    2.69
 -10  -9   5   24.98    2.76
 -10  -9   5   22.06    2.44
 -10   9   5   22.27    2.95
 -10  -9   5   21.31    2.65
 -10   9   6    6.54    1.68
 -10  -9   6    5.99    1.65
 -10  -9   6    3.10    1.10
 -10  -9   6    5.11    1.51
 -10   9   6    4.66    1.76
 -10  -9   6    5.60    1.56
 -10  -9   7    4.30    1.35
 -10   9   7    3.78    1.52
 -10  -9   7    5.53    1.43
 -10  -9   7    5.77    1.34
 -10  -9   8   20.78    2.03
 -10 -10  -4   43.53    3.11
 -10 -10  -4   37.14    3.04
 -10 -10  -4   39.25    3.15
 -10 -10  -3    5.11    1.60
 -10 -10  -3    7.19    1.57
 -10 -10  -3    8.79    1.49
 -10 -10  -2   36.47    3.13
 -10 -10  -2   29.19    2.92
 -10  10  -2   30.45    3.10
 -10 -10  -2   29.88    2.73
 -10 -10  -2   27.09    3.02
 -10 -10  -1   32.29    3.11
 -10 -10  -1   38.63    3.33
 -10  10  -1   31.10    3.22
 -10 -10  -1   29.07    2.79
 -10 -10  -1   27.81    3.02
 -10 -10  -1   25.86    3.14
 -10  10  -1   30.26    3.37
 -10 -10   0   16.99    2.73
 -10  10   0   21.43    3.00
 -10  10   0   19.72    2.83
 -10 -10   0   17.54    2.61
 -10 -10   0   20.44    2.52
 -10  10   1   30.24    3.55
 -10 -10   1   20.05    3.07
 -10  10   1   22.02    3.16
 -10 -10   1   23.53    3.04
 -10 -10   1   24.79    2.88
 -10 -10   2  107.62    7.57
 -10  10   2  125.31    7.97
 -10 -10   2  121.82    7.50
 -10  10   2  112.99    7.75
 -10 -10   2  112.87    7.54
 -10 -10   2  107.12    7.48
 -10 -10   3  101.86    6.99
 -10  10   3  116.42    7.37
 -10 -10   3  114.92    6.95
 -10 -10   3   97.40    6.88
 -10  10   3  106.90    7.30
 -10 -10   3   93.07    6.78
 -10  10   4   71.57    5.20
 -10 -10   4   65.92    4.88
 -10 -10   4   73.56    4.86
 -10  10   4   61.66    5.06
 -10 -10   4   60.80    4.72
 -10 -10   4   69.55    5.03
 -10 -10   4   52.30    4.51
 -10 -10   5   48.85    3.91
 -10 -10   5   46.15    3.71
 -10  10   5   56.27    4.35
 -10 -10   5   44.44    3.75
 -10 -10   5   46.01    3.72
 -10 -10   5   52.03    4.10
 -10 -10   6   99.86    6.61
 -10 -10   6   96.48    6.52
 -10 -10   6  114.12    6.91
 -10 -10   6  124.19    6.86
 -10 -10   7    5.82    1.33
 -10 -10   8   50.34    3.54
 -10 -11  -5    7.77    1.01
 -10 -11  -4    2.05    1.00
 -10 -11  -3   51.38    3.65
 -10 -11  -3   49.36    3.58
 -10 -11  -3   43.85    3.49
 -10 -11  -2    1.33    1.00
 -10 -11  -2    2.10    1.34
 -10 -11  -1    8.77    1.77
 -10 -11  -1   10.97    1.66
 -10 -11  -1    8.89    1.88
 -10 -11   0   22.32    2.61
 -10 -11   0   23.07    2.70
 -10 -11   1   49.18    3.85
 -10 -11   1   41.49    3.75
 -10 -11   1   40.98    3.80
 -10 -11   2    8.53    1.81
 -10 -11   2    7.25    1.71
 -10 -11   2    6.19    1.91
 -10 -11   3   25.61    2.73
 -10 -11   3   26.78    2.83
 -10 -11   3   27.04    2.82
 -10 -11   4   10.49    1.80
 -10 -11   4    9.98    1.74
 -10 -11   4    8.74    1.73
 -10 -11   5   17.37    2.01
 -10 -11   5   12.43    1.81
 -10 -11   5   14.00    1.92
 -10 -11   6    5.12    1.34
 -10 -11   6    4.43    1.14
 -10 -11   6    3.47    1.21
 -10 -11   7    1.92    1.01
 -10 -12  -5    4.89    0.81
 -10 -12  -4    0.27    0.89
 -10 -12  -3   23.45    2.22
 -10 -12  -3   24.48    2.32
 -10 -12  -2    3.00    1.09
 -10 -12  -2   -0.13    1.17
 -10 -12  -1   81.78    5.31
 -10 -12  -1   68.24    4.88
 -10 -12   0    6.27    1.60
 -10 -12   0    6.73    1.36
 -10 -12   0    6.00    1.63
 -10 -12   1   67.47    5.14
 -10 -12   1   77.17    5.18
 -10 -12   2   -0.17    1.29
 -10 -12   2    1.34    1.29
 -10 -12   3  123.89    7.88
 -10 -12   3  127.60    7.74
 -10 -12   4   16.16    2.04
 -10 -12   4   16.97    2.06
 -10 -12   5  115.45    7.50
 -10 -12   5  134.39    7.50
 -10 -12   6    5.18    1.15
 -10 -13  -4   43.64    2.98
 -10 -13  -3   34.62    2.75
 -10 -13  -2   18.76    1.95
 -10 -13  -1   33.31    3.01
 -10 -13  -1   33.01    2.79
 -10 -13   0    7.52    1.40
 -10 -13   0    8.19    1.64
 -10 -13   0    8.94    1.64
 -10 -13   1   43.04    3.62
 -10 -13   1   45.11    3.61
 -10 -13   2   45.46    3.65
 -10 -13   2   41.39    3.45
 -10 -13   3    6.92    1.53
 -10 -13   3    7.63    1.55
 -10 -13   4    4.34    1.28
 -10 -13   4    5.85    1.34
 -10 -13   5    7.66    1.39
 -10 -13   5    5.81    1.24
 -10 -13   6    5.05    1.22
 -10 -13   6    4.66    1.07
 -10 -14  -4    3.18    0.85
 -10 -14  -3    1.69    0.97
 -10 -14  -2   81.92    5.13
 -10 -14  -1    8.87    1.39
 -10 -14  -1    7.37    1.48
 -10 -14   0  100.56    6.00
 -10 -14   0   95.25    5.81
 -10 -14   1    3.11    1.27
 -10 -14   1    4.88    1.39
 -10 -14   2  189.29   11.19
 -10 -14   2  198.01   11.02
 -10 -14   3    0.98    1.06
 -10 -14   3    1.35    1.06
 -10 -14   4  149.12    8.99
 -10 -14   4  157.53    8.78
 -10 -14   5   -0.23    0.82
 -10 -15  -4   43.16    2.73
 -10 -15  -2   36.43    2.74
 -10 -15  -1   20.05    2.02
 -10 -15   0   13.76    1.63
 -10 -15   0   18.71    1.93
 -10 -15   1    6.46    1.36
 -10 -15   1    4.73    1.25
 -10 -15   2   19.21    2.14
 -10 -15   2   21.57    2.06
 -10 -15   3   -0.76    1.04
 -10 -15   3   -1.26    0.94
 -10 -15   4   12.71    1.58
 -10 -15   4    9.86    1.35
 -10 -15   5   -0.10    0.80
 -10 -16  -2    7.04    1.13
 -10 -16  -1   10.36    1.41
 -10 -16   0   14.20    1.66
 -10 -16   1   90.81    5.52
 -10 -16   2    1.53    1.00
 -10 -16   2    2.43    1.01
 -10 -16   3  107.54    6.35
 -10 -16   3  101.36    6.05
 -10 -16   4    6.89    1.22
 -10 -16   4    7.38    1.04
 -10 -17  -2    2.97    0.77
 -10 -17  -1   24.00    1.96
 -10 -17   0    8.97    1.21
 -10 -17   1   23.21    1.94
 -10 -17   2    0.80    0.76
 -10 -17   3    6.25    0.95
 -10 -18  -1    8.89    1.02
 -10 -18   0   22.60    1.75
 -10 -18   1   12.93    1.25
 -10 -18   2   26.54    1.87
  -9   0  -9    2.07    1.18
  -9   0  -8  104.31    7.03
  -9   0  -7   -0.23    1.70
  -9   0  -7    2.13    2.08
  -9   0  -6   56.92    5.18
  -9   0  -6   56.55    5.36
  -9   0  -5   -2.36    2.37
  -9   0  -5    2.87    2.60
  -9   0  -4    8.24    2.92
  -9   0  -4   12.48    3.36
  -9   0  -3    4.41    3.22
  -9   0  -3   -0.67    1.80
  -9   0  -3    2.01    2.59
  -9   0  -2  569.88   30.56
  -9   0  -2  488.99   28.95
  -9   0  -2  551.46   30.18
  -9   0  -1   -0.76    3.07
  -9   0  -1   -1.33    2.07
  -9   0  -1   -0.71    2.79
  -9   0   0   87.50   13.23
  -9   0   0   83.76    6.74
  -9   0   0   80.03    7.38
  -9   0   0   90.16    7.41
  -9   0   0   77.18    6.13
  -9   0   1    0.35    2.79
  -9   0   1    1.54    5.57
  -9   0   1    2.20    2.88
  -9   0   1    1.92    2.07
  -9   0   1   -0.66    1.36
  -9   0   2  116.78   15.76
  -9   0   2  126.23    8.89
  -9   0   2  116.42    9.51
  -9   0   2  128.95    9.52
  -9   0   2  131.95    8.94
  -9   0   3    0.68    2.79
  -9   0   3   -4.58    5.91
  -9   0   3    0.35    2.83
  -9   0   3    0.80    2.21
  -9   0   3   -1.66    2.09
  -9   0   4  719.96   51.23
  -9   0   4  790.63   41.32
  -9   0   4  804.46   42.24
  -9   0   4  785.72   42.04
  -9   0   4  709.08   41.09
  -9   0   5    1.33    2.70
  -9   0   5    1.30    2.72
  -9   0   5    1.73    2.10
  -9   0   5    1.95    1.84
  -9   0   6   61.85    5.76
  -9   0   6   63.25    5.77
  -9   0   6   51.43    4.75
  -9   0   7    2.28    2.41
  -9   0   7    3.39    2.37
  -9   0   7    1.04    1.48
  -9   0   8   27.93    3.68
  -9   0   8   36.25    3.90
  -9   0   8   26.83    2.96
  -9   0   9    0.22    1.76
  -9   0   9    0.62    1.15
  -9   0   9   -1.56    1.99
  -9   0  10    3.31    1.66
  -9   0  11    1.12    1.19
  -9   0  12    1.47    0.52
  -9  -1  -9   54.18    3.94
  -9  -1  -8   13.38    2.39
  -9  -1  -7   52.00    4.72
  -9  -1  -6    7.79    2.44
  -9  -1  -6   11.66    2.89
  -9  -1  -5    5.66    2.52
  -9  -1  -5    7.55    2.92
  -9  -1  -4   27.31    3.11
  -9  -1  -4   31.73    4.18
  -9  -1  -4   26.04    4.08
  -9  -1  -3    4.07    2.81
  -9  -1  -3    6.18    3.15
  -9   1  -3    2.86    1.68
  -9  -1  -3    4.51    1.97
  -9  -1  -3    3.01    1.54
  -9  -1  -2   49.91    4.80
  -9   1  -2   46.17    4.51
  -9  -1  -2   60.74    6.02
  -9  -1  -2   53.14    5.59
  -9  -1  -2   50.89    4.38
  -9   1  -1   12.39    2.65
  -9  -1  -1    9.97    2.62
  -9  -1  -1   10.97    3.23
  -9  -1  -1   10.98    3.38
  -9  -1   0    2.38    2.47
  -9  -1   0    4.61    2.23
  -9   1   0    3.68    2.24
  -9  -1   0    3.10    1.80
  -9  -1   0    5.95    3.06
  -9  -1   1   31.71    8.46
  -9  -1   1   20.31    3.75
  -9  -1   1   20.76    3.27
  -9   1   1   20.99    3.28
  -9  -1   1   22.64    2.94
  -9  -1   1   20.42    3.90
  -9  -1   2    4.02    2.73
  -9  -1   2   -1.51    5.27
  -9  -1   2    4.01    2.21
  -9   1   2    4.37    2.26
  -9  -1   2    0.70    1.46
  -9  -1   2    6.36    2.39
  -9  -1   2    3.23    2.95
  -9  -1   3   30.15    8.12
  -9  -1   3   21.33    3.99
  -9  -1   3   39.86    4.86
  -9   1   3   26.71    3.86
  -9  -1   3   30.63    3.71
  -9   1   3   29.37    3.54
  -9  -1   3   31.38    3.87
  -9  -1   4   60.12   10.67
  -9  -1   4   69.95    6.41
  -9   1   4   62.58    5.55
  -9  -1   4   65.00    5.62
  -9  -1   4   72.36    6.45
  -9  -1   4   58.37    5.39
  -9   1   4   58.99    5.30
  -9  -1   5  263.13   15.44
  -9   1   5  265.55   14.70
  -9  -1   5  252.83   15.20
  -9  -1   5  216.04   14.17
  -9   1   5  214.69   14.09
  -9  -1   6   89.47    7.24
  -9  -1   6   83.23    6.46
  -9   1   6   86.28    6.41
  -9  -1   6   97.96    7.49
  -9  -1   7  142.92    9.42
  -9  -1   7  131.19    8.67
  -9   1   7  117.39    8.39
  -9  -1   7  150.19    9.67
  -9  -1   8   74.48    5.83
  -9  -1   8   70.39    5.21
  -9   1   8   59.56    4.88
  -9  -1   8   70.51    5.85
  -9  -1   9   28.58    3.31
  -9  -1   9   25.67    2.74
  -9  -1   9   32.18    3.56
  -9  -1  10   57.85    4.38
  -9   1  10   47.64    3.50
  -9  -1  11   11.17    1.27
  -9   1  11   11.30    1.28
  -9  -1  11   13.87    1.89
  -9  -1  12   16.78    1.26
  -9   1  12   16.78    1.25
  -9   2  -9   19.99    2.11
  -9  -2  -9   21.00    2.18
  -9   2  -8    3.23    1.80
  -9  -2  -8    3.01    1.71
  -9  -2  -7   97.60    7.05
  -9  -2  -6   -0.26    2.06
  -9  -2  -6   -0.82    2.23
  -9  -2  -5   20.25    3.48
  -9  -2  -5   22.84    3.67
  -9  -2  -4    3.75    2.41
  -9  -2  -4    7.75    2.79
  -9  -2  -4    5.57    1.95
  -9  -2  -4    3.72    1.56
  -9  -2  -3  136.42    9.42
  -9  -2  -3  140.53   10.39
  -9  -2  -3  156.72   10.39
  -9  -2  -3  140.55    9.24
  -9  -2  -2   23.15    3.82
  -9  -2  -2   24.75    4.38
  -9   2  -2   23.87    2.99
  -9  -2  -2   22.68    3.32
  -9  -2  -2   26.81    3.06
  -9   2  -1   93.37    7.18
  -9  -2  -1  102.01    7.55
  -9  -2  -1  102.65    8.41
  -9  -2  -1  103.30    8.06
  -9  -2  -1  107.41    7.49
  -9  -2   0    1.00    2.60
  -9  -2   0    1.47    2.68
  -9   2   0    2.27    2.02
  -9  -2   0    1.34    2.09
  -9  -2   0    2.02    1.72
  -9  -2   1  264.03   25.09
  -9  -2   1  316.52   17.43
  -9   2   1  292.58   17.22
  -9  -2   1  284.34   18.00
  -9  -2   1  297.33   17.90
  -9  -2   1  273.34   16.98
  -9  -2   2   -4.47    6.61
  -9  -2   2    3.97    2.72
  -9  -2   2    3.56    2.74
  -9   2   2    6.08    2.41
  -9  -2   2    3.70    2.07
  -9  -2   2    3.24    2.32
  -9  -2   2    2.51    1.69
  -9  -2   3  278.38   25.10
  -9   2   3  261.70   25.17
  -9   2   3  295.41   16.54
  -9  -2   3  294.60   16.47
  -9  -2   3  273.27   17.19
  -9  -2   3  313.41   17.35
  -9   2   3  248.83   15.91
  -9  -2   3  254.67   16.00
  -9  -2   3  262.10   16.38
  -9  -2   4    2.06    2.63
  -9  -2   4   -1.48    4.52
  -9  -2   4    1.61    2.52
  -9   2   4    4.77    5.32
  -9   2   4    1.06    2.09
  -9  -2   4    2.41    1.92
  -9   2   4    1.41    1.67
  -9  -2   4    0.69    1.40
  -9  -2   5  425.33   23.98
  -9   2   5  364.56   22.88
  -9  -2   5  414.34   23.27
  -9  -2   6   69.65    5.61
  -9   2   6   65.38    5.39
  -9  -2   6   84.90    6.72
  -9  -2   6   73.09    5.63
  -9   2   6   63.02    4.92
  -9  -2   6   75.03    6.28
  -9  -2   7  112.15    7.97
  -9   2   7  112.61    7.77
  -9   2   7  118.01    7.56
  -9  -2   7  131.91    8.81
  -9  -2   7  132.21    8.90
  -9  -2   8  138.93    9.13
  -9   2   8  131.84    8.66
  -9  -2   8  155.03    9.76
  -9  -2   9    3.36    2.06
  -9   2   9    1.74    1.18
  -9  -2   9    3.16    1.39
  -9  -2   9    6.25    1.96
  -9  -2  10   46.53    3.52
  -9  -2  10   51.05    4.09
  -9   2  10   41.56    3.19
  -9  -2  11    4.61    0.95
  -9   2  11    7.49    1.05
  -9  -2  11    8.65    1.64
  -9   2  12    0.72    0.44
  -9   3  -9   18.15    1.96
  -9  -3  -9   21.25    2.06
  -9   3  -8   20.09    2.68
  -9  -3  -8   23.91    2.79
  -9  -3  -7   16.55    2.81
  -9   3  -7   18.40    2.93
  -9  -3  -6    9.31    2.53
  -9   3  -6   10.93    2.58
  -9  -3  -6    7.94    2.53
  -9   3  -6   10.17    2.96
  -9  -3  -5   13.97    2.99
  -9   3  -5   19.69    3.18
  -9   3  -5   19.92    3.59
  -9  -3  -5   15.34    3.26
  -9   3  -4    6.38    2.52
  -9  -3  -4   10.16    2.84
  -9   3  -4    8.41    3.08
  -9  -3  -4   12.20    3.13
  -9  -3  -4    7.29    2.14
  -9  -3  -4   10.56    2.12
  -9  -3  -3   83.25    6.53
  -9   3  -3   92.34    7.82
  -9  -3  -3   96.81    7.74
  -9  -3  -3   94.85    7.35
  -9   3  -3   80.82    6.99
  -9  -3  -3   83.80    6.38
  -9  -3  -2   26.69    3.27
  -9  -3  -2   33.02    4.22
  -9   3  -2   40.16    5.12
  -9  -3  -2   32.89    4.71
  -9  -3  -2   27.24    3.64
  -9   3  -2   36.62    4.42
  -9  -3  -1   61.73    5.57
  -9   3  -1   63.64    5.24
  -9   3  -1   63.44    6.07
  -9  -3  -1   78.86    6.51
  -9  -3  -1   59.31    5.11
  -9  -3  -1   74.85    5.88
  -9  -3  -1   66.62    6.39
  -9   3  -1   62.27    6.48
  -9  -3   0  124.51    8.58
  -9   3   0  118.63    8.23
  -9  -3   0  112.68    9.14
  -9   3   0  116.07    9.36
  -9   3   0  121.98    9.36
  -9  -3   0  124.35    9.13
  -9  -3   0  123.75    8.55
  -9   3   1   63.48   11.50
  -9  -3   1   71.64   11.80
  -9   3   1   70.77    5.82
  -9  -3   1   68.91    5.94
  -9  -3   1   79.26    7.02
  -9   3   1   70.10    6.82
  -9  -3   1   75.09    6.52
  -9   3   1   68.83    6.70
  -9  -3   1   72.07    5.94
  -9  -3   2    3.91    2.61
  -9  -3   2   11.75    6.03
  -9   3   2    3.35    3.19
  -9   3   2    8.43    5.88
  -9  -3   2    4.56    2.91
  -9   3   2    8.44    3.20
  -9   3   2    4.85    2.40
  -9  -3   2    4.44    2.15
  -9  -3   2    5.27    1.98
  -9  -3   2    8.59    2.49
  -9   3   3   92.52   13.91
  -9  -3   3  107.06   13.89
  -9   3   3   94.24    6.89
  -9  -3   3   93.63    6.82
  -9  -3   3   86.26    7.55
  -9   3   3   82.50    7.38
  -9   3   3   78.96    7.37
  -9  -3   3   93.80    7.48
  -9  -3   3   87.45    6.71
  -9  -3   3   80.92    6.75
  -9   3   4    6.32    2.99
  -9  -3   4    5.08    2.74
  -9  -3   4    4.06    2.82
  -9   3   4    5.63    2.89
  -9   3   4    2.87    2.15
  -9  -3   4    5.34    1.95
  -9  -3   4    2.16    1.86
  -9  -3   5   60.83    5.19
  -9   3   5   64.94    6.03
  -9  -3   5   74.61    6.35
  -9  -3   5   68.76    6.02
  -9   3   5   62.11    6.00
  -9  -3   5   50.67    4.74
  -9  -3   5   60.13    5.30
  -9   3   6    7.65    2.70
  -9  -3   6    8.54    3.02
  -9   3   6    5.50    2.61
  -9  -3   6    8.24    2.80
  -9   3   6    3.41    1.46
  -9  -3   6    4.64    2.15
  -9  -3   6    6.74    1.99
  -9  -3   7  111.07    7.99
  -9   3   7  119.94    7.63
  -9   3   7  117.99    8.67
  -9  -3   7  118.81    8.57
  -9   3   7  133.16    8.86
  -9  -3   7  127.14    8.85
  -9  -3   8   82.33    6.35
  -9   3   8   86.21    6.02
  -9  -3   8   90.79    6.84
  -9   3   8  102.54    7.19
  -9   3   8  102.15    7.11
  -9  -3   8  103.55    7.25
  -9  -3   9  105.58    7.11
  -9  -3   9  129.10    7.93
  -9   3   9  120.03    7.70
  -9   3   9   97.65    6.64
  -9  -3   9  110.71    7.55
  -9   3   9  114.47    7.69
  -9   3  10    7.84    1.31
  -9  -3  10    9.97    1.58
  -9   3  10   10.47    1.98
  -9  -3  10   12.71    2.09
  -9   3  11   86.86    5.26
  -9  -3  11   85.30    5.20
  -9   3  12   12.90    1.04
  -9   4  -9    4.16    1.10
  -9  -4  -9    6.37    1.15
  -9  -4  -8   20.01    2.50
  -9   4  -8   16.19    2.47
  -9   4  -7    4.99    2.13
  -9  -4  -7    4.87    2.06
  -9   4  -6  141.25    9.21
  -9  -4  -6  140.06    9.24
  -9  -4  -6  140.40    9.39
  -9   4  -6  130.04    9.48
  -9  -4  -5    6.66    2.53
  -9   4  -5    7.29    2.50
  -9   4  -5   12.41    3.18
  -9  -4  -5    5.84    2.54
  -9  -4  -5    9.02    1.92
  -9  -4  -5    8.26    1.97
  -9  -4  -4   31.16    4.15
  -9   4  -4   28.84    4.27
  -9  -4  -4   29.07    3.32
  -9  -4  -4   29.19    3.88
  -9   4  -4   32.47    4.03
  -9  -4  -4   30.37    3.42
  -9  -4  -3   44.57    4.42
  -9   4  -3   55.65    5.77
  -9  -4  -3   52.70    5.53
  -9  -4  -3   51.73    4.68
  -9   4  -3   48.02    5.07
  -9  -4  -3   57.06    5.30
  -9  -4  -2   11.80    3.02
  -9   4  -2    9.31    2.81
  -9   4  -2    9.08    3.12
  -9  -4  -2    9.35    3.11
  -9  -4  -2   12.31    2.60
  -9  -4  -2    8.76    2.05
  -9  -4  -2    9.82    2.36
  -9  -4  -1  183.12   11.55
  -9   4  -1  152.35   10.74
  -9  -4  -1  192.42   12.20
  -9   4  -1  197.14   12.30
  -9  -4  -1  172.61   11.18
  -9  -4  -1  197.59   11.87
  -9  -4  -1  183.34   12.47
  -9   4  -1  192.45   12.61
  -9   4   0  271.10   16.30
  -9  -4   0  297.44   16.83
  -9   4   0  276.43   17.56
  -9  -4   0  276.98   17.53
  -9  -4   0  288.83   17.30
  -9   4   0  290.86   17.47
  -9  -4   0  265.62   16.26
  -9  -4   0  296.44   17.05
  -9   4   1   38.23    9.80
  -9  -4   1   37.32    8.65
  -9   4   1   34.21    4.77
  -9   4   1   35.25    3.87
  -9  -4   1   41.63    4.28
  -9  -4   1   31.27    4.62
  -9   4   1   33.32    4.71
  -9  -4   1   40.41    4.81
  -9  -4   1   39.71    4.27
  -9   4   2   56.78   11.78
  -9  -4   2   60.46   11.08
  -9   4   2   56.96    5.09
  -9  -4   2   58.92    5.31
  -9  -4   2   52.55    5.84
  -9   4   2   57.18    5.81
  -9  -4   2   67.95    5.96
  -9   4   2   53.43    5.99
  -9  -4   2   48.57    5.03
  -9  -4   2   65.01    5.51
  -9  -4   3   28.39    4.24
  -9   4   3   25.26    4.12
  -9   4   3   30.22    3.58
  -9  -4   3   27.33    7.22
  -9   4   3   29.41    8.80
  -9   4   3   28.49    4.58
  -9  -4   3   28.93    4.07
  -9  -4   3   26.37    3.48
  -9  -4   3   20.93    3.23
  -9   4   4  104.78    7.84
  -9  -4   4  103.45    7.89
  -9   4   4   88.83    7.73
  -9  -4   4   89.75    7.43
  -9  -4   4   93.15    7.06
  -9  -4   4   82.08    6.65
  -9  -4   5    4.51    2.47
  -9   4   5    2.63    2.27
  -9   4   5    0.31    2.32
  -9  -4   5    5.43    2.83
  -9  -4   5    1.86    1.86
  -9  -4   5    0.44    1.46
  -9  -4   5    3.63    2.10
  -9  -4   6  162.08   10.75
  -9  -4   6  168.67   10.61
  -9   4   6  198.01   11.58
  -9  -4   6  184.20   11.58
  -9   4   6  157.07    9.92
  -9  -4   6  177.11   11.29
  -9   4   6  157.65   11.21
  -9  -4   7    3.58    2.51
  -9   4   7    1.32    2.08
  -9  -4   7   -0.26    1.95
  -9   4   7    3.67    2.20
  -9   4   7    0.62    1.35
  -9  -4   7    3.57    1.67
  -9  -4   8   96.01    6.75
  -9   4   8  106.75    7.32
  -9  -4   8  105.41    7.39
  -9   4   8   95.64    6.32
  -9   4   8   93.94    7.20
  -9  -4   8   91.42    7.01
  -9  -4   9    1.07    1.91
  -9   4   9    1.42    1.72
  -9  -4   9    0.20    1.56
  -9   4   9    1.74    1.80
  -9  -4   9    3.05    1.46
  -9   4   9    1.96    1.14
  -9   4  10    7.03    1.79
  -9  -4  10    4.61    1.61
  -9  -4  10    4.83    1.29
  -9   4  10    3.98    1.04
  -9   4  11    0.07    0.66
  -9   4  11    0.39    1.04
  -9  -4  11    1.23    1.03
  -9  -5  -8  215.68   12.32
  -9   5  -8  213.28   12.43
  -9   5  -7    8.93    2.42
  -9  -5  -7    7.04    2.12
  -9  -5  -6  133.21    8.68
  -9   5  -6  123.90    8.81
  -9  -5  -6  115.94    8.30
  -9   5  -6  124.48    8.39
  -9   5  -5   20.89    3.57
  -9  -5  -5   21.39    3.48
  -9  -5  -5   18.77    3.07
  -9   5  -5   17.84    2.96
  -9  -5  -5   15.20    2.31
  -9  -5  -5   18.88    2.67
  -9  -5  -4   52.99    4.53
  -9   5  -4   41.78    5.13
  -9  -5  -4   50.16    5.23
  -9  -5  -4   41.25    4.13
  -9  -5  -4   48.77    4.77
  -9   5  -4   44.42    4.64
  -9   5  -3    9.14    2.69
  -9  -5  -3    8.37    2.75
  -9   5  -3   10.58    2.70
  -9   5  -3    7.29    3.03
  -9  -5  -3    9.39    2.97
  -9  -5  -3    8.82    2.25
  -9  -5  -3   10.93    2.30
  -9   5  -2   24.46    3.55
  -9  -5  -2   20.67    3.48
  -9   5  -2   23.37    3.39
  -9  -5  -2   19.42    3.79
  -9   5  -2   24.73    4.15
  -9  -5  -2   21.01    3.10
  -9  -5  -2   19.30    2.99
  -9  -5  -2   17.62    2.83
  -9  -5  -1   18.71    3.36
  -9   5  -1   18.37    3.46
  -9   5  -1   17.68    3.12
  -9  -5  -1   18.19    3.08
  -9  -5  -1   19.89    2.81
  -9  -5  -1   24.44    3.31
  -9   5  -1   23.97    4.04
  -9  -5  -1   17.30    3.62
  -9  -5   0   29.53    3.78
  -9   5   0   21.75    3.59
  -9  -5   0   15.10    2.98
  -9   5   0   21.77    2.75
  -9  -5   0   17.62    3.16
  -9  -5   0   16.99    2.66
  -9  -5   0   20.21    3.72
  -9   5   0   25.24    4.09
  -9  -5   1    5.96    2.66
  -9   5   1    1.55    7.18
  -9   5   1    7.54    2.89
  -9  -5   1   14.19    3.25
  -9   5   1   10.42    3.31
  -9  -5   1    6.25    2.29
  -9   5   1    3.06    1.89
  -9  -5   1    8.91    2.62
  -9  -5   2  414.42   32.96
  -9   5   2  419.04   34.77
  -9   5   2  445.12   24.18
  -9  -5   2  454.21   25.02
  -9   5   2  456.42   25.46
  -9  -5   2  414.08   24.48
  -9  -5   2  410.28   24.42
  -9   5   2  437.20   25.12
  -9  -5   2  426.77   25.06
  -9   5   3   14.15    3.43
  -9  -5   3    8.87    3.18
  -9  -5   3   13.31    3.26
  -9   5   3   10.10    3.47
  -9  -5   3   16.20    2.75
  -9  -5   3   12.56    2.67
  -9  -5   4   91.40    6.79
  -9  -5   4   95.15    7.57
  -9   5   4   88.06    7.38
  -9  -5   4   92.54    7.35
  -9   5   4   95.31    7.84
  -9  -5   4   79.01    6.50
  -9  -5   4   90.17    6.89
  -9   5   5    5.97    2.64
  -9  -5   5    8.74    2.54
  -9   5   5   10.55    2.87
  -9  -5   5   11.73    2.92
  -9  -5   5    5.04    2.14
  -9  -5   5    9.36    2.10
  -9  -5   5    8.10    2.34
  -9  -5   6  159.26   10.69
  -9  -5   6  168.68   10.55
  -9  -5   6  175.15   11.39
  -9   5   6  183.12   11.36
  -9   5   6  167.21   10.00
  -9  -5   6  166.94   11.09
  -9   5   6  169.05   11.34
  -9   5   7   13.03    2.93
  -9  -5   7   15.92    3.06
  -9  -5   7   15.71    2.85
  -9   5   7   16.26    2.97
  -9   5   7   11.35    1.90
  -9  -5   7   19.19    2.68
  -9  -5   8   87.28    6.25
  -9   5   8   86.50    6.51
  -9  -5   8   95.63    6.86
  -9   5   8   86.60    5.77
  -9  -5   8   87.50    6.50
  -9   5   8   83.36    6.65
  -9   5   9    6.02    1.40
  -9  -5   9    8.09    1.70
  -9  -5   9    5.59    1.97
  -9   5   9    7.88    2.13
  -9  -5  10   37.10    3.21
  -9   5  10   45.36    3.67
  -9  -5  10   42.34    3.52
  -9   5  10   40.08    2.93
  -9   5  11    9.64    1.10
  -9   6  -8   20.61    2.43
  -9  -6  -8   21.06    2.31
  -9  -6  -7   43.59    4.00
  -9   6  -7   45.50    4.18
  -9  -6  -6   81.61    6.24
  -9   6  -6   79.32    6.50
  -9  -6  -6   83.92    6.10
  -9   6  -6   76.13    5.95
  -9  -6  -5   35.03    4.15
  -9   6  -5   29.71    4.24
  -9   6  -5   35.82    3.93
  -9  -6  -5   32.28    3.78
  -9  -6  -5   31.75    3.23
  -9  -6  -5   41.57    3.78
  -9  -6  -4   95.11    6.86
  -9   6  -4   89.10    7.57
  -9  -6  -4   94.64    7.34
  -9  -6  -4   82.27    6.41
  -9   6  -4   95.20    7.09
  -9  -6  -4   97.77    7.08
  -9  -6  -3  255.02   15.64
  -9   6  -3  293.65   15.96
  -9  -6  -3  285.65   16.63
  -9   6  -3  272.20   16.80
  -9  -6  -3  231.79   15.31
  -9  -6  -3  264.26   15.97
  -9   6  -3  269.51   16.06
  -9  -6  -2   13.27    3.01
  -9   6  -2   17.34    3.12
  -9  -6  -2   13.30    3.20
  -9   6  -2   12.81    3.43
  -9   6  -2   14.02    2.87
  -9  -6  -2   14.32    2.67
  -9  -6  -2   16.15    2.60
  -9  -6  -2   12.38    2.71
  -9  -6  -1  194.14   12.97
  -9   6  -1  223.45   13.17
  -9   6  -1  216.55   13.66
  -9  -6  -1  226.79   13.68
  -9  -6  -1  213.41   13.39
  -9  -6  -1  197.51   12.92
  -9   6  -1  215.13   14.06
  -9  -6  -1  228.35   14.07
  -9   6   0   48.23    4.50
  -9  -6   0   50.64    4.72
  -9   6   0   46.22    5.04
  -9  -6   0   52.47    5.15
  -9  -6   0   50.54    4.89
  -9  -6   0   44.50    4.29
  -9  -6   0   48.56    5.35
  -9   6   0   36.99    5.06
  -9   6   1   92.49    6.67
  -9  -6   1   94.32    7.14
  -9   6   1  106.45    7.96
  -9  -6   1  112.08    7.84
  -9  -6   1   96.96    7.48
  -9  -6   1   87.25    6.72
  -9   6   1   84.07    7.69
  -9  -6   1   91.74    7.78
  -9  -6   2  112.54    8.28
  -9   6   2  118.95    8.80
  -9  -6   2  103.48    7.79
  -9  -6   2  101.86    7.80
  -9   6   2  116.28    8.68
  -9  -6   2   95.31    8.18
  -9  -6   3  103.36    7.33
  -9  -6   3  103.00    7.76
  -9   6   3   87.57    7.89
  -9  -6   3   89.74    7.12
  -9  -6   3   96.39    7.37
  -9   6   3  101.21    7.97
  -9  -6   3  106.82    8.01
  -9  -6   4   63.16    5.30
  -9  -6   4   63.28    6.01
  -9   6   4   57.58    5.86
  -9  -6   4   68.44    5.87
  -9   6   4   58.45    6.02
  -9  -6   4   62.10    5.55
  -9  -6   4   57.75    5.12
  -9  -6   5   25.76    3.68
  -9   6   5   30.36    4.27
  -9  -6   5   31.21    4.16
  -9   6   5   31.00    4.12
  -9  -6   5   25.95    3.39
  -9  -6   5   24.70    3.38
  -9  -6   6  166.09   10.55
  -9  -6   6  151.00   10.09
  -9   6   6  177.14   10.96
  -9  -6   6  181.61   11.09
  -9   6   6  152.56    9.62
  -9   6   6  167.31   11.13
  -9  -6   6  170.43   10.87
  -9   6   7   20.31    3.14
  -9  -6   7   21.90    3.30
  -9   6   7   18.18    3.17
  -9  -6   7   14.59    2.75
  -9   6   7   14.26    2.01
  -9  -6   7   17.71    2.64
  -9  -6   8   24.15    3.23
  -9   6   8   23.47    3.13
  -9   6   8   25.47    2.42
  -9  -6   8   15.28    2.45
  -9  -6   8   15.43    2.73
  -9   6   8   24.86    3.36
  -9  -6   9   33.50    3.13
  -9   6   9   33.28    2.76
  -9   6   9   31.80    3.47
  -9  -6   9   30.20    3.24
  -9  -6  10    9.58    1.76
  -9   6  10   12.40    1.95
  -9   6  10    7.59    1.22
  -9  -6  10    9.44    1.60
  -9   6  11    1.31    0.62
  -9   7  -8   -0.48    1.21
  -9  -7  -8   -0.11    1.10
  -9   7  -7  110.28    7.66
  -9  -7  -7  120.31    7.54
  -9   7  -6    7.11    2.09
  -9  -7  -6   10.58    2.27
  -9  -7  -6   11.00    1.92
  -9  -7  -6    6.97    2.20
  -9   7  -6    5.42    2.34
  -9  -7  -5   92.15    6.61
  -9   7  -5   87.20    6.52
  -9   7  -5   87.52    7.14
  -9  -7  -5   85.73    6.71
  -9  -7  -5   77.97    5.85
  -9  -7  -5   92.47    6.35
  -9  -7  -4   21.03    3.47
  -9   7  -4   20.42    3.72
  -9   7  -4   17.79    3.14
  -9   7  -4   15.99    2.87
  -9  -7  -4   18.64    3.08
  -9  -7  -4   17.94    2.69
  -9  -7  -3   31.11    4.14
  -9   7  -3   35.05    4.46
  -9   7  -3   35.80    3.91
  -9  -7  -3   26.66    3.68
  -9   7  -3   32.09    3.82
  -9  -7  -3   24.99    3.32
  -9  -7  -2   25.48    3.58
  -9  -7  -2   33.34    3.71
  -9   7  -2   31.69    3.86
  -9   7  -2   35.60    3.85
  -9  -7  -2   27.59    4.14
  -9   7  -2   32.69    4.45
  -9  -7  -2   27.75    3.47
  -9  -7  -2   36.96    4.05
  -9   7  -1   16.25    3.14
  -9  -7  -1   25.67    3.61
  -9   7  -1   21.85    3.18
  -9  -7  -1   24.55    3.80
  -9   7  -1   24.75    3.94
  -9  -7  -1   20.24    3.11
  -9  -7  -1   20.87    3.31
  -9  -7  -1   18.25    2.85
  -9   7   0    3.02    2.26
  -9  -7   0    6.10    2.53
  -9   7   0    5.58    2.14
  -9  -7   0    5.29    2.26
  -9  -7   0    5.57    2.39
  -9  -7   0    5.36    1.90
  -9  -7   0    5.07    2.47
  -9   7   0    7.70    2.82
  -9  -7   1    4.07    2.54
  -9   7   1    8.90    3.02
  -9  -7   1    9.72    2.46
  -9   7   1   10.42    2.93
  -9  -7   1    9.34    2.75
  -9  -7   2    5.55    2.61
  -9   7   2    5.82    2.89
  -9  -7   2    3.80    2.54
  -9   7   2    6.33    2.78
  -9  -7   2    6.33    2.35
  -9  -7   2    4.14    2.00
  -9  -7   3   66.77    5.34
  -9  -7   3   61.29    5.61
  -9   7   3   62.16    5.95
  -9  -7   3   48.48    4.94
  -9  -7   3   55.24    5.18
  -9   7   3   69.51    6.03
  -9  -7   3   54.30    5.61
  -9  -7   4   63.45    5.36
  -9  -7   4   72.64    6.12
  -9   7   4   72.48    6.23
  -9   7   4   66.19    6.20
  -9  -7   4   62.03    5.69
  -9  -7   4   73.05    5.78
  -9  -7   4   55.44    5.19
  -9   7   5   22.14    3.47
  -9  -7   5   23.69    3.55
  -9  -7   5   21.40    3.23
  -9   7   5   25.26    3.77
  -9  -7   5   13.52    2.65
  -9  -7   5   19.27    3.04
  -9   7   6    3.69    2.19
  -9  -7   6    1.55    2.12
  -9  -7   6    4.50    2.05
  -9   7   6    1.55    2.27
  -9   7   6    1.43    1.22
  -9  -7   6   -0.40    1.86
  -9  -7   6    2.65    1.92
  -9  -7   7   94.59    7.04
  -9   7   7  108.66    7.55
  -9  -7   7  115.15    7.60
  -9   7   7   96.36    6.45
  -9   7   7   99.06    7.61
  -9  -7   7  107.41    7.37
  -9   7   8   14.73    2.49
  -9  -7   8    9.96    2.25
  -9   7   8    8.53    1.57
  -9  -7   8   12.64    2.10
  -9  -7   8   11.72    2.30
  -9   7   8    8.66    2.36
  -9  -7   9   58.11    4.45
  -9   7   9   58.66    4.05
  -9  -7   9   58.58    4.56
  -9   7   9   62.13    4.86
  -9   7  10    2.25    1.38
  -9  -7  10    0.13    1.11
  -9   7  10   -0.34    0.79
  -9  -7  10    1.40    0.98
  -9   7  11   63.76    3.76
  -9  -8  -8   13.43    1.51
  -9   8  -7   20.03    2.56
  -9  -8  -7   21.33    2.48
  -9  -8  -6    0.63    1.17
  -9  -8  -6   -0.17    1.18
  -9  -8  -6    2.42    1.81
  -9   8  -6    1.58    1.94
  -9  -8  -5   37.78    4.23
  -9   8  -5   38.47    4.52
  -9  -8  -5   42.52    3.97
  -9   8  -5   43.26    4.08
  -9  -8  -5   44.42    3.94
  -9  -8  -4   99.89    7.57
  -9   8  -4   94.12    7.77
  -9   8  -4  106.83    7.45
  -9  -8  -4  111.43    7.45
  -9   8  -4  102.26    7.39
  -9  -8  -4   99.03    7.20
  -9   8  -3   27.24    3.87
  -9  -8  -3   23.95    3.47
  -9   8  -3   20.78    3.24
  -9   8  -3   15.74    2.90
  -9  -8  -3   24.52    3.27
  -9  -8  -3   23.32    3.11
  -9   8  -2  150.43    8.97
  -9   8  -2  132.03    9.53
  -9  -8  -2  119.85    9.17
  -9   8  -2  133.30    9.02
  -9  -8  -2  132.30    8.97
  -9  -8  -2  117.83    8.66
  -9  -8  -2  114.83    8.82
  -9  -8  -1   23.90    3.34
  -9   8  -1   18.95    3.17
  -9   8  -1   20.14    3.05
  -9   8  -1   20.15    3.56
  -9  -8  -1   17.84    3.32
  -9  -8  -1   17.60    2.96
  -9  -8  -1   17.17    2.77
  -9  -8  -1   19.67    3.18
  -9  -8   0    4.52    2.58
  -9   8   0    6.47    2.72
  -9   8   0    5.21    2.10
  -9   8   0    2.62    2.21
  -9  -8   0    6.36    2.48
  -9  -8   0    3.65    1.92
  -9  -8   0    6.67    1.97
  -9  -8   1   62.56    6.05
  -9   8   1   58.92    6.19
  -9  -8   1   80.34    6.20
  -9   8   1   74.10    6.37
  -9  -8   1   63.88    5.69
  -9   8   2   89.79    7.47
  -9  -8   2   78.39    7.00
  -9  -8   2   92.27    6.85
  -9   8   2  107.44    7.75
  -9  -8   2   98.60    7.19
  -9  -8   2   81.88    6.82
  -9  -8   2   85.37    6.87
  -9   8   3  229.10   14.89
  -9  -8   3  237.61   14.78
  -9  -8   3  250.81   14.44
  -9  -8   3  255.10   14.77
  -9   8   3  239.42   15.04
  -9  -8   3  244.51   14.64
  -9  -8   3  217.07   14.32
  -9  -8   4  341.63   19.39
  -9   8   4  340.38   19.50
  -9  -8   4  348.53   18.90
  -9   8   4  327.49   19.61
  -9  -8   4  343.03   19.25
  -9  -8   4  321.71   19.09
  -9  -8   4  288.03   18.66
  -9  -8   5   76.91    6.02
  -9  -8   5   79.12    5.81
  -9  -8   5   78.49    6.22
  -9   8   5   82.56    6.43
  -9   8   5   67.05    4.92
  -9   8   5   74.66    6.52
  -9  -8   5   75.82    6.13
  -9   8   6   19.41    3.08
  -9  -8   6   17.99    3.00
  -9   8   6   14.83    3.10
  -9  -8   6   14.55    2.70
  -9  -8   6   17.92    2.63
  -9   8   6   17.23    2.07
  -9  -8   6   15.81    2.72
  -9   8   7   26.75    3.41
  -9  -8   7   35.04    3.61
  -9   8   7   30.91    3.78
  -9  -8   7   26.34    3.18
  -9   8   7   27.34    2.66
  -9  -8   7   32.72    3.38
  -9  -8   8   52.08    4.17
  -9   8   8   44.25    3.58
  -9  -8   8   51.56    4.31
  -9   8   8   50.84    4.64
  -9   8   8   54.79    4.52
  -9  -8   8   44.47    4.21
  -9  -8   9   54.88    4.14
  -9   8   9   54.63    4.42
  -9  -8   9   51.34    4.13
  -9   8   9   53.66    3.73
  -9   8  10    7.02    1.11
  -9  -8  10    9.99    1.48
  -9   8  11    5.75    0.77
  -9  -9  -7    4.58    1.38
  -9  -9  -6    0.60    1.12
  -9  -9  -6    4.28    1.35
  -9  -9  -6    1.55    1.57
  -9   9  -6    0.39    1.73
  -9   9  -5    0.25    2.03
  -9  -9  -5    0.86    1.86
  -9   9  -5    0.20    1.55
  -9  -9  -5    0.39    1.59
  -9  -9  -5    1.19    1.38
  -9   9  -4   16.78    3.09
  -9  -9  -4   16.74    2.98
  -9   9  -4   15.97    2.84
  -9  -9  -4   19.64    2.82
  -9   9  -4   20.90    2.92
  -9  -9  -4   17.66    2.68
  -9   9  -3    8.64    2.71
  -9  -9  -3    9.08    2.47
  -9   9  -3    9.49    2.41
  -9   9  -3   10.37    2.38
  -9  -9  -3   14.57    2.54
  -9  -9  -3   11.12    2.36
  -9   9  -2   28.28    3.54
  -9   9  -2   30.62    3.59
  -9   9  -2   28.95    3.99
  -9  -9  -2   23.73    3.58
  -9  -9  -2   32.61    3.62
  -9  -9  -2   24.33    3.32
  -9  -9  -2   25.11    3.27
  -9   9  -1    3.74    2.05
  -9  -9  -1    4.85    2.20
  -9   9  -1    3.11    1.97
  -9  -9  -1    5.39    2.37
  -9   9  -1   -0.31    2.18
  -9  -9  -1    3.28    1.98
  -9  -9  -1    1.35    1.98
  -9  -9  -1    3.40    1.72
  -9   9   0   14.74    3.32
  -9  -9   0   18.42    3.25
  -9   9   0   18.29    2.86
  -9   9   0   21.26    3.25
  -9  -9   0   27.69    3.45
  -9  -9   0   25.96    3.40
  -9   9   1   14.96    3.09
  -9  -9   1   10.52    2.62
  -9   9   1   12.74    2.30
  -9  -9   1   14.78    2.71
  -9  -9   1   11.22    2.47
  -9   9   1   12.17    2.99
  -9  -9   1    6.45    2.52
  -9  -9   2    6.79    2.36
  -9   9   2    4.65    2.38
  -9  -9   2    4.12    2.38
  -9   9   2    6.48    2.73
  -9  -9   2    7.68    2.29
  -9  -9   2    7.12    2.26
  -9  -9   2    4.04    2.29
  -9  -9   3   23.35    3.55
  -9   9   3   28.37    3.96
  -9  -9   3   33.44    3.67
  -9   9   3   32.24    3.98
  -9  -9   3   28.37    3.56
  -9  -9   3   24.50    3.28
  -9  -9   3   24.79    3.51
  -9  -9   4   51.31    4.52
  -9  -9   4   47.07    4.74
  -9   9   4   50.81    5.05
  -9  -9   4   43.35    4.50
  -9   9   4   47.87    4.97
  -9  -9   4   54.96    4.77
  -9  -9   4   43.99    4.34
  -9  -9   5   12.18    2.53
  -9   9   5   12.53    2.83
  -9   9   5   14.25    2.96
  -9  -9   5   10.74    2.67
  -9  -9   5   16.28    2.55
  -9  -9   5   16.65    2.68
  -9  -9   6   97.82    6.74
  -9  -9   6   90.15    6.30
  -9  -9   6   92.85    6.69
  -9   9   6   87.76    6.78
  -9   9   6   83.74    5.75
  -9   9   6  101.40    7.24
  -9  -9   6   84.64    6.50
  -9  -9   7   30.26    3.18
  -9  -9   7   26.31    3.11
  -9   9   7   29.97    3.45
  -9   9   7   26.66    2.54
  -9  -9   7   25.61    3.08
  -9   9   7   27.37    3.49
  -9  -9   8  118.60    7.56
  -9   9   8  118.66    7.06
  -9  -9   8  104.25    7.41
  -9   9   8  127.47    8.09
  -9  -9   9    0.42    1.15
  -9   9   9   -1.02    1.34
  -9   9   9    1.77    0.97
  -9  -9   9    0.30    1.14
  -9   9  10  164.76    8.89
  -9  -9  10  155.41    9.23
  -9   9  11    0.40    0.46
  -9 -10  -7   -0.18    1.14
  -9 -10  -6   10.71    1.63
  -9 -10  -6   14.67    1.90
  -9 -10  -6    9.29    1.79
  -9 -10  -5    3.95    1.89
  -9 -10  -5    5.44    1.67
  -9  10  -5    5.75    1.82
  -9 -10  -5    4.72    1.53
  -9 -10  -4   62.09    5.39
  -9  10  -4   71.37    5.90
  -9  10  -4   75.76    5.65
  -9  10  -4   78.96    5.67
  -9 -10  -4   69.47    5.41
  -9 -10  -4   68.78    5.36
  -9 -10  -3    0.73    1.90
  -9  10  -3   -2.23    2.19
  -9  10  -3    0.43    1.99
  -9  10  -3   -0.45    1.84
  -9 -10  -3   -2.60    1.94
  -9 -10  -3   -0.22    1.47
  -9  10  -2  116.51    7.44
  -9  10  -2   91.35    7.66
  -9 -10  -2   97.96    7.52
  -9  10  -2  102.62    7.49
  -9 -10  -2  113.48    7.48
  -9 -10  -2   92.12    7.12
  -9 -10  -2  102.53    7.47
  -9 -10  -1   25.71    3.51
  -9  10  -1   24.46    3.82
  -9  10  -1   24.63    3.13
  -9  10  -1   24.15    3.35
  -9 -10  -1   28.46    3.43
  -9 -10  -1   22.80    3.27
  -9 -10  -1   22.05    2.99
  -9  10   0   44.91    4.11
  -9 -10   0   43.20    4.58
  -9  10   0   38.39    4.88
  -9 -10   0   43.69    4.38
  -9  10   0   42.08    4.53
  -9 -10   0   41.31    4.25
  -9  10   1    0.27    2.35
  -9 -10   1    2.19    2.12
  -9 -10   1    1.56    2.43
  -9  10   1   -1.51    2.70
  -9  10   1    4.55    1.79
  -9 -10   1    5.64    2.16
  -9 -10   1    5.74    1.96
  -9 -10   2  397.76   22.59
  -9 -10   2  405.84   22.84
  -9  10   2  388.17   23.14
  -9 -10   2  417.92   22.75
  -9  10   2  417.03   23.04
  -9 -10   2  386.82   22.72
  -9 -10   3   18.14    2.95
  -9  10   3   13.59    3.03
  -9  10   3   16.94    3.47
  -9 -10   3   14.85    3.03
  -9 -10   3   22.38    3.01
  -9 -10   3   10.25    2.53
  -9 -10   4   83.25    5.86
  -9 -10   4   66.68    5.79
  -9  10   4   78.95    6.24
  -9 -10   4   71.32    5.72
  -9  10   4   69.95    6.02
  -9 -10   4   68.39    5.65
  -9 -10   5    9.93    2.40
  -9  10   5   10.97    2.61
  -9 -10   5   13.16    2.33
  -9 -10   5   14.99    2.52
  -9  10   5   14.37    2.74
  -9 -10   6   30.67    3.42
  -9  10   6   33.54    3.73
  -9 -10   6   30.93    3.17
  -9 -10   6   31.37    3.35
  -9  10   6   37.50    3.95
  -9  10   6   31.75    2.77
  -9  10   7  105.50    6.98
  -9 -10   7   98.06    6.66
  -9  10   7   99.98    6.14
  -9  10   7   93.84    7.00
  -9 -10   7   91.13    6.53
  -9  10   8   35.97    2.88
  -9 -10   8   36.68    3.25
  -9  10   8   37.80    3.61
  -9  10   9   25.03    2.12
  -9  10  10    3.36    0.78
  -9 -11  -6   11.59    1.64
  -9 -11  -6   11.34    1.74
  -9 -11  -5   23.49    2.59
  -9 -11  -5   22.61    2.57
  -9 -11  -4   34.77    3.65
  -9 -11  -4   38.04    3.59
  -9  11  -3   17.42    2.88
  -9 -11  -3   21.96    2.87
  -9  11  -3   19.33    2.86
  -9 -11  -3   24.53    2.82
  -9  11  -3   19.45    2.76
  -9 -11  -3   16.72    2.54
  -9 -11  -2    1.61    1.91
  -9  11  -2   -1.04    2.12
  -9  11  -2    1.26    1.86
  -9 -11  -2   -0.21    1.63
  -9  11  -2    0.22    1.81
  -9 -11  -2    0.66    1.46
  -9 -11  -2   -0.96    1.79
  -9  11  -1   10.79    2.71
  -9 -11  -1    7.63    2.29
  -9  11  -1    6.16    2.11
  -9  11  -1    8.63    2.22
  -9 -11  -1    6.05    2.09
  -9 -11  -1   12.93    2.46
  -9 -11  -1    7.87    2.07
  -9 -11   0   24.98    3.65
  -9  11   0   22.16    3.68
  -9 -11   0   36.60    3.68
  -9  11   0   35.79    3.51
  -9 -11   0   28.84    3.50
  -9  11   0   33.08    3.81
  -9 -11   0   29.56    3.57
  -9  11   1   29.98    3.58
  -9 -11   1   25.33    3.33
  -9  11   1   24.97    2.90
  -9 -11   1   28.65    3.36
  -9 -11   1   29.51    3.48
  -9 -11   1   23.72    3.35
  -9  11   1   29.76    3.88
  -9 -11   2   15.61    2.83
  -9  11   2   19.92    3.10
  -9  11   2   13.39    3.09
  -9 -11   2   18.84    3.03
  -9 -11   2   17.81    2.84
  -9 -11   2   17.49    2.80
  -9  11   3  130.97    8.69
  -9 -11   3  122.58    8.29
  -9 -11   3  126.67    8.23
  -9  11   3  109.43    8.32
  -9 -11   3  115.87    8.08
  -9 -11   3  124.57    8.41
  -9  11   4   76.61    6.29
  -9 -11   4   75.22    6.03
  -9 -11   4   90.89    6.11
  -9 -11   4   79.84    6.01
  -9  11   4   82.76    6.38
  -9 -11   4   83.87    6.23
  -9  11   5   97.33    6.83
  -9 -11   5   92.30    6.53
  -9 -11   5   99.57    6.49
  -9 -11   5   89.24    6.43
  -9  11   5   86.05    6.75
  -9  11   6   38.92    3.82
  -9 -11   6   38.03    3.59
  -9 -11   6   41.16    3.55
  -9  11   6   44.09    4.09
  -9 -11   6   37.47    3.56
  -9  11   6   41.11    3.16
  -9  11   7  189.27   10.36
  -9 -11   7  172.85   10.62
  -9  11   8   23.89    2.16
  -9  11   9   42.25    2.95
  -9  11  10   17.17    1.44
  -9  12  -6   32.70    2.95
  -9 -12  -6   24.21    2.44
  -9 -12  -6   28.64    2.40
  -9 -12  -5   99.89    6.47
  -9  12  -4   43.40    3.78
  -9 -12  -4   31.97    3.27
  -9 -12  -3   61.64    5.04
  -9  12  -3   74.26    5.44
  -9 -12  -3   69.52    5.19
  -9 -12  -2   36.35    3.64
  -9 -12  -2   29.72    3.36
  -9 -12  -1   61.78    5.03
  -9 -12  -1   52.77    4.95
  -9  12  -1   69.03    5.12
  -9 -12  -1   60.42    5.06
  -9  12  -1   72.89    5.30
  -9  12   0   73.71    5.18
  -9 -12   0   67.40    5.30
  -9  12   0   60.75    5.37
  -9 -12   0   62.62    5.35
  -9  12   0   65.49    5.48
  -9 -12   0   60.51    5.29
  -9 -12   1  214.98   12.39
  -9  12   1  195.51   12.43
  -9 -12   1  184.85   12.17
  -9  12   1  215.33   12.52
  -9 -12   1  201.63   12.48
  -9 -12   2   20.09    3.14
  -9  12   2   15.69    3.05
  -9 -12   2   28.08    3.21
  -9  12   2   19.48    3.20
  -9 -12   2   25.74    3.20
  -9 -12   2   27.36    3.49
  -9 -12   3  174.96   10.26
  -9 -12   3  142.76    9.97
  -9  12   3  160.80   10.29
  -9  12   3  160.28   10.39
  -9 -12   3  161.43   10.38
  -9 -12   3  184.30   10.70
  -9  12   4    2.46    1.81
  -9 -12   4    0.91    1.61
  -9 -12   4    3.73    1.82
  -9 -12   4    3.34    1.71
  -9 -12   4   -0.69    1.78
  -9  12   4    1.09    1.75
  -9 -12   5  181.04   10.69
  -9 -12   5  161.42   10.52
  -9 -12   6    3.49    1.42
  -9 -12   6    3.35    1.67
  -9  12   7   56.41    3.93
  -9 -12   7   59.18    4.50
  -9  12   8    3.21    1.01
  -9 -12   8    1.05    1.15
  -9  12   9    9.34    1.19
  -9 -12   9    9.87    1.50
  -9  12  10    0.15    0.46
  -9 -13  -6   63.33    4.19
  -9  13  -6   66.61    4.55
  -9 -13  -6   65.87    4.35
  -9 -13  -5    0.56    1.10
  -9  13  -4    2.77    1.83
  -9 -13  -4    1.64    1.13
  -9  13  -3   11.09    2.26
  -9 -13  -3    9.85    1.91
  -9  13  -2   17.91    2.67
  -9 -13  -2   19.18    2.52
  -9 -13  -1    5.83    1.82
  -9  13  -1    5.53    1.90
  -9 -13  -1    2.20    1.34
  -9 -13   0    9.43    2.16
  -9  13   0   12.53    2.20
  -9 -13   1   29.34    3.24
  -9 -13   1   34.22    3.56
  -9 -13   2   63.19    4.95
  -9 -13   2   58.71    5.05
  -9 -13   3   11.78    2.19
  -9 -13   3   10.04    2.25
  -9 -13   3    8.52    2.18
  -9 -13   4    6.02    1.80
  -9 -13   4    8.30    1.97
  -9 -13   4    6.49    1.89
  -9 -13   5    9.90    1.88
  -9 -13   5   12.26    2.19
  -9 -13   6  120.00    7.60
  -9 -13   6  136.58    8.20
  -9  13   7   64.94    4.26
  -9 -13   7   69.62    4.92
  -9  13   8   46.26    3.10
  -9 -13   8   43.15    3.49
  -9  13   9   32.68    2.37
  -9 -13   9   39.65    2.84
  -9 -14  -6   38.75    2.75
  -9  14  -5   -1.92    1.65
  -9 -14  -5    1.02    1.10
  -9  14  -4   25.94    2.72
  -9 -14  -4   16.72    2.17
  -9  14  -3    3.25    1.67
  -9 -14  -3    1.52    1.30
  -9 -14  -2   48.43    4.10
  -9  14  -2   53.17    4.32
  -9 -14  -2   52.50    4.39
  -9 -14  -2   49.82    4.19
  -9 -14  -1    1.45    1.64
  -9  14  -1    1.88    1.60
  -9 -14  -1    2.45    1.41
  -9 -14   0   68.24    5.19
  -9  14   0   68.36    5.03
  -9 -14   1   33.27    3.43
  -9 -14   2  308.06   17.37
  -9 -14   3   82.20    5.82
  -9 -14   3   84.29    6.14
  -9 -14   3   83.24    6.13
  -9 -14   4   78.81    5.52
  -9 -14   4   85.07    5.96
  -9 -14   4   78.41    5.85
  -9 -14   5    5.54    1.45
  -9 -14   5    4.42    1.50
  -9 -14   5    3.72    1.49
  -9 -14   6  152.88    9.33
  -9 -14   7    4.60    1.42
  -9  14   8   31.33    2.37
  -9 -14   8   39.00    2.95
  -9 -15  -6    9.42    1.15
  -9 -15  -5    5.79    1.23
  -9  15  -5    4.32    1.46
  -9 -15  -5    7.27    1.29
  -9  15  -4   -0.57    1.58
  -9 -15  -4    0.55    0.97
  -9  15  -3    6.23    1.81
  -9 -15  -3    8.89    1.66
  -9 -15  -2    5.94    1.61
  -9  15  -2   10.92    1.98
  -9 -15  -2    8.14    1.83
  -9 -15  -2    6.73    1.67
  -9 -15  -1    7.02    1.92
  -9  15  -1    9.55    1.93
  -9 -15  -1    9.15    1.97
  -9 -15  -1    6.14    1.60
  -9 -15   0   13.11    2.17
  -9 -15   0   16.14    2.39
  -9 -15   1   -0.35    1.54
  -9 -15   2   78.97    5.57
  -9 -15   3    6.93    1.64
  -9 -15   4   19.93    2.27
  -9 -15   4   19.77    2.56
  -9 -15   4   22.43    2.68
  -9 -15   5    6.87    1.43
  -9 -15   5    9.24    1.75
  -9 -15   6   70.43    4.74
  -9 -15   6   58.81    4.51
  -9 -15   7   20.69    2.19
  -9 -15   8   42.27    3.08
  -9 -15   8   42.30    3.16
  -9 -16  -6   39.29    2.53
  -9 -16  -5   35.83    2.66
  -9  16  -5   37.00    2.87
  -9  16  -4    1.99    1.39
  -9 -16  -4    0.73    0.88
  -9 -16  -3  106.92    6.94
  -9 -16  -3  108.56    7.06
  -9 -16  -2    1.56    1.33
  -9  16  -2    0.86    1.42
  -9 -16  -2   -0.17    1.17
  -9 -16  -2    1.08    1.05
  -9  16  -1   62.58    4.64
  -9 -16  -1   67.22    4.71
  -9 -16  -1   59.26    4.64
  -9 -16  -1   71.29    5.02
  -9 -16   0   85.06    5.72
  -9 -16   0   81.80    5.93
  -9 -16   1  175.08   10.56
  -9 -16   1  185.64   10.97
  -9 -16   2    4.75    1.58
  -9 -16   3  184.29   10.64
  -9 -16   4    0.59    1.09
  -9 -16   4   -0.50    1.28
  -9 -16   5   55.79    3.90
  -9 -16   5   57.76    4.37
  -9 -16   5   66.20    4.51
  -9 -16   6   10.73    1.70
  -9 -16   6   12.60    1.75
  -9 -16   7   19.07    1.92
  -9 -16   7   16.47    1.88
  -9  17  -5   61.21    3.93
  -9 -17  -4   13.26    1.61
  -9  17  -4   14.10    1.81
  -9 -17  -3   29.01    2.59
  -9  17  -3   26.79    2.67
  -9 -17  -3   33.65    2.71
  -9 -17  -2   26.97    2.51
  -9  17  -2   23.80    2.55
  -9 -17  -2   28.86    2.59
  -9 -17  -1   22.81    2.51
  -9 -17  -1   26.25    2.57
  -9 -17  -1   30.84    2.86
  -9 -17   0   11.46    1.84
  -9 -17   0    9.84    1.85
  -9 -17   1    8.54    1.71
  -9 -17   1    8.96    1.78
  -9 -17   2   13.72    1.87
  -9 -17   2   13.85    2.13
  -9 -17   3   53.49    3.89
  -9 -17   3   57.81    4.32
  -9 -17   4    9.39    1.39
  -9 -17   5  104.16    6.03
  -9 -17   6    4.66    1.19
  -9 -17   6    5.31    1.23
  -9 -17   7   23.65    2.09
  -9 -18  -4   77.56    4.54
  -9  18  -4   70.25    4.60
  -9 -18  -3    0.86    0.96
  -9  18  -3    0.50    1.12
  -9 -18  -3    0.44    0.85
  -9 -18  -2   81.71    5.05
  -9 -18  -2   75.11    5.08
  -9 -18  -1    1.06    0.93
  -9 -18  -1    0.14    1.02
  -9 -18   0   26.77    2.48
  -9 -18   0   23.15    2.50
  -9 -18   1    4.97    1.31
  -9 -18   1    5.91    1.49
  -9 -18   2  126.03    7.56
  -9 -18   2  132.72    7.98
  -9 -18   3   36.75    2.92
  -9 -18   3   46.06    3.46
  -9 -18   4   49.64    3.34
  -9 -18   4   55.08    3.92
  -9 -19  -4   29.67    2.12
  -9 -19  -3    6.87    1.11
  -9  19  -3    5.40    1.13
  -9 -19  -2    4.69    1.09
  -9 -19  -2    3.08    1.01
  -9 -19  -1    5.60    1.25
  -9 -19  -1    4.87    1.20
  -9 -19  -1    4.49    1.10
  -9 -19   0    4.69    1.19
  -9 -19   0    5.49    1.28
  -9 -19   0    3.92    1.11
  -9 -19   1    2.25    1.02
  -9 -19   1    2.02    1.10
  -9 -19   2   12.51    1.52
  -9 -19   2   14.18    1.80
  -9 -19   3    5.96    1.01
  -9 -19   3    8.46    1.44
  -9 -19   4   28.32    2.49
  -9 -19   5    2.44    0.92
  -9 -20  -3    3.47    0.77
  -9 -20  -2    9.15    1.17
  -9 -20  -1   14.32    1.53
  -9 -20   0    6.30    1.14
  -9 -20   0    7.32    1.24
  -9 -20   0    8.42    1.22
  -9 -20   1   99.21    5.87
  -9 -20   1  104.37    6.22
  -9 -20   2   19.11    1.63
  -9 -20   2   20.20    1.98
  -9 -20   3   13.00    1.58
  -9 -21  -1    3.87    0.78
  -9 -21   0    1.85    0.69
  -8   0 -10   30.81    2.94
  -8   0  -9    0.85    1.89
  -8   0  -8  170.59   10.65
  -8   0  -8  149.51    9.72
  -8   0  -8  161.11   10.31
  -8   0  -7    0.31    2.49
  -8   0  -7   -0.56    2.03
  -8   0  -7   -1.27    1.74
  -8   0  -7   -0.58    2.16
  -8   0  -6  131.49    9.58
  -8   0  -6  129.64    9.38
  -8   0  -6  120.35    8.55
  -8   0  -6  140.62    9.58
  -8   0  -5   -1.77    2.59
  -8   0  -5    0.33    2.05
  -8   0  -5   -0.65    2.50
  -8   0  -5   -0.92    1.65
  -8   0  -4   18.73    3.66
  -8   0  -4   17.50    2.65
  -8   0  -4   11.57    2.44
  -8   0  -4    8.03    6.07
  -8   0  -4   22.32    3.92
  -8   0  -3    1.03    2.58
  -8   0  -3   -1.12    2.69
  -8   0  -3    3.24    4.95
  -8   0  -3    0.48    1.49
  -8   0  -3    0.27    1.88
  -8   0  -2  293.76   17.37
  -8   0  -2  299.91   27.20
  -8   0  -2  314.69   18.95
  -8   0  -2  289.87   17.83
  -8   0  -2  321.52   18.76
  -8   0  -1    0.72    2.58
  -8   0  -1    1.57    4.55
  -8   0  -1   -2.75    3.06
  -8   0  -1   -1.66    5.09
  -8   0  -1    0.42    1.43
  -8   0  -1   -0.24    1.57
  -8   0  -1   -0.57    1.98
  -8   0   0  450.43   25.73
  -8   0   0  471.04   36.99
  -8   0   0  458.73   27.22
  -8   0   0  482.18   27.15
  -8   0   0  467.34   26.35
  -8   0   0  506.84   37.57
  -8   0   1   -0.38    3.17
  -8   0   1   -0.46    1.49
  -8   0   1   -2.08    2.28
  -8   0   1   -0.29    2.27
  -8   0   1   -6.27    7.58
  -8   0   1   -2.87    3.05
  -8   0   2   88.93   13.98
  -8   0   2  110.28    7.92
  -8   0   2   95.11    7.23
  -8   0   2  103.06    8.58
  -8   0   2  121.32    8.21
  -8   0   2  102.86    8.48
  -8   0   3    1.45    2.69
  -8   0   3   -0.90    1.53
  -8   0   3    1.81    2.17
  -8   0   3   -2.87    2.50
  -8   0   3   -3.03    7.03
  -8   0   3   -1.03    2.82
  -8   0   4  318.70   19.81
  -8   0   4  323.16   20.52
  -8   0   4  337.63   28.76
  -8   0   4  342.08   20.37
  -8   0   4  378.23   20.19
  -8   0   5    4.62    3.02
  -8   0   5    1.03    2.74
  -8   0   5    6.13    5.34
  -8   0   5    4.39    2.32
  -8   0   6  138.77    9.62
  -8   0   6  138.98   10.29
  -8   0   6  130.59   16.34
  -8   0   6  151.86   10.62
  -8   0   6  149.29   10.50
  -8   0   6  151.83    9.93
  -8   0   7    2.87    2.63
  -8   0   7    5.81    4.44
  -8   0   7    0.66    2.50
  -8   0   7   -0.95    2.31
  -8   0   7    1.71    1.75
  -8   0   8   13.15    3.05
  -8   0   8   13.85    3.13
  -8   0   8   12.69    3.07
  -8   0   9    0.82    2.13
  -8   0   9    3.86    2.45
  -8   0   9    1.41    2.50
  -8   0  10   18.16    3.02
  -8   0  10   18.35    3.02
  -8   0  11    1.00    1.66
  -8   0  11    0.83    1.03
  -8   0  11   -1.60    1.63
  -8   0  12   12.09    1.91
  -8   0  12    7.91    1.70
  -8  -1 -10   19.93    2.38
  -8  -1  -9   15.58    2.69
  -8  -1  -8   32.82    3.98
  -8  -1  -8   36.74    3.86
  -8  -1  -8   31.49    3.30
  -8  -1  -7    9.03    2.81
  -8  -1  -7    8.57    2.07
  -8   1  -7    7.79    2.08
  -8  -1  -7    7.03    2.49
  -8  -1  -7    6.08    2.35
  -8  -1  -6   74.78    6.59
  -8   1  -6   64.75    5.54
  -8  -1  -6   68.79    5.63
  -8  -1  -6   77.22    6.48
  -8  -1  -6   84.92    6.75
  -8  -1  -5    2.64    2.54
  -8  -1  -5    2.55    1.73
  -8   1  -5    2.95    1.77
  -8  -1  -5    5.95    2.74
  -8  -1  -5    5.56    2.59
  -8  -1  -5    3.77    1.92
  -8  -1  -4    4.07    2.73
  -8   1  -4    1.43    2.49
  -8  -1  -4    1.09    2.60
  -8  -1  -4    1.59    4.07
  -8   1  -4    4.33    1.82
  -8  -1  -4    4.03    1.83
  -8  -1  -4    2.69    1.73
  -8  -1  -3    9.28    3.22
  -8  -1  -3   16.06    7.14
  -8  -1  -3   15.94    2.64
  -8   1  -3    9.48    2.11
  -8   1  -3   10.80    2.46
  -8  -1  -3   11.54    3.26
  -8  -1  -2   12.53    3.47
  -8  -1  -2    5.64    1.82
  -8  -1  -2   17.39    2.75
  -8   1  -2   11.21    2.15
  -8  -1  -2   13.38    3.40
  -8  -1  -2   13.09    6.35
  -8   1  -2   13.87    3.21
  -8  -1  -2   10.66    2.66
  -8   1  -2   14.43    2.90
  -8  -1  -1   16.05    3.55
  -8   1  -1   22.33    2.85
  -8  -1  -1   17.70    2.55
  -8  -1  -1   17.07    2.78
  -8  -1  -1   16.51    6.83
  -8  -1  -1   21.00    4.01
  -8   1  -1   20.27    3.37
  -8   1  -1   14.84    2.89
  -8  -1  -1   14.09    3.03
  -8  -1   0   85.25   13.62
  -8   1   0   89.50    6.75
  -8  -1   0  103.79    7.21
  -8  -1   0   94.58    8.28
  -8  -1   0   78.03   13.83
  -8  -1   0  101.35    7.51
  -8   1   0   99.83    7.54
  -8  -1   0   93.37    7.96
  -8  -1   1   24.29    7.78
  -8  -1   1   27.80    4.46
  -8  -1   1   29.33    3.48
  -8   1   1   29.80    3.55
  -8   1   1   33.94    3.40
  -8  -1   1   26.32    3.68
  -8  -1   1   29.83    4.67
  -8  -1   1   36.58    4.09
  -8   1   1   28.47    3.75
  -8  -1   2    8.83    3.33
  -8  -1   2   14.99    2.59
  -8   1   2   13.44    2.71
  -8  -1   2   21.77    3.33
  -8  -1   2   17.30    3.10
  -8   1   2   17.04    3.14
  -8  -1   2   12.65    3.31
  -8  -1   2   20.97    6.99
  -8  -1   3   75.15    6.51
  -8  -1   3   80.32    7.02
  -8   1   3   94.15    7.20
  -8  -1   3  102.42    8.02
  -8  -1   3   92.14   13.26
  -8   1   3  100.60    7.32
  -8  -1   3   92.11    7.08
  -8  -1   3   97.30    7.70
  -8   1   4  200.53   12.64
  -8  -1   4  180.75   12.38
  -8  -1   4  190.29   13.18
  -8  -1   4  184.74   19.81
  -8   1   4  210.62   12.71
  -8  -1   4  194.63   12.93
  -8  -1   5  455.35   35.80
  -8  -1   5  528.56   27.96
  -8   1   5  480.11   26.77
  -8  -1   5  456.36   26.70
  -8  -1   5  463.87   27.27
  -8  -1   6  564.21   33.27
  -8   1   6  561.22   33.19
  -8  -1   6  641.10   34.32
  -8  -1   6  599.08   43.27
  -8  -1   6  666.48   34.57
  -8  -1   6  646.17   33.57
  -8  -1   6  630.17   34.17
  -8  -1   7  147.58   10.02
  -8  -1   7  113.80   15.43
  -8  -1   7  156.27   10.31
  -8  -1   7  144.47   10.02
  -8   1   7  125.54    9.09
  -8  -1   8  209.12   13.97
  -8  -1   8  238.64   14.45
  -8  -1   8  225.58   14.14
  -8  -1   9  196.20   12.62
  -8  -1   9  206.90   12.92
  -8  -1   9  194.73   12.58
  -8  -1  10   74.78    6.16
  -8  -1  10   82.92    6.29
  -8  -1  11   60.67    4.87
  -8  -1  11   55.50    4.71
  -8  -1  12   62.77    4.53
  -8   1  12   54.32    3.79
  -8  -1  12   66.14    4.52
  -8   2 -10    3.56    1.54
  -8  -2 -10    6.32    1.62
  -8  -2  -9  127.89    8.42
  -8  -2  -9  157.86    9.21
  -8  -2  -8   68.76    5.67
  -8  -2  -8   61.32    5.29
  -8  -2  -8   64.46    5.03
  -8  -2  -7  232.58   14.47
  -8   2  -7  217.63   13.54
  -8  -2  -7  219.55   13.64
  -8  -2  -7  241.48   14.32
  -8  -2  -7  257.30   14.68
  -8  -2  -6    6.51    2.86
  -8  -2  -6    9.66    2.13
  -8   2  -6    8.63    2.14
  -8  -2  -6    4.46    2.68
  -8  -2  -6    6.32    2.55
  -8   2  -5  139.82    9.58
  -8  -2  -5  150.38   10.05
  -8  -2  -5  132.80    9.17
  -8  -2  -5  129.40    9.88
  -8  -2  -5  165.17   10.40
  -8  -2  -5  136.86    9.07
  -8   2  -5  119.15    8.78
  -8  -2  -4   35.50    4.62
  -8  -2  -4   18.90    6.86
  -8  -2  -4   35.05    4.49
  -8   2  -4   34.34    8.54
  -8  -2  -4   35.61    3.72
  -8  -2  -4   33.74    3.83
  -8   2  -3  225.61   23.49
  -8  -2  -3  243.81   23.66
  -8   2  -3  247.69   14.39
  -8  -2  -3  235.08   14.55
  -8  -2  -3  238.61   15.53
  -8   2  -3  233.45   14.89
  -8  -2  -3  264.72   15.86
  -8  -2  -2  134.81   17.60
  -8   2  -2  147.61   18.08
  -8  -2  -2  162.47    9.86
  -8  -2  -2  142.84    9.69
  -8  -2  -2  138.93   10.77
  -8   2  -2  153.76   10.16
  -8   2  -2  130.87    9.57
  -8  -2  -2  163.80   11.01
  -8  -2  -1  256.77   15.27
  -8  -2  -1  249.27   15.89
  -8  -2  -1  212.95   23.26
  -8   2  -1  229.06   23.89
  -8  -2  -1  266.11   16.40
  -8  -2  -1  242.68   14.75
  -8  -2  -1  246.61   15.06
  -8   2  -1  249.80   15.10
  -8   2  -1  249.78   15.15
  -8  -2   0  125.55    9.69
  -8   2   0  133.23   17.16
  -8  -2   0  144.34   17.45
  -8  -2   0  129.14   10.09
  -8  -2   0  122.57   16.33
  -8  -2   0  136.51    8.64
  -8  -2   0  138.05    9.08
  -8   2   0  129.85    8.48
  -8   2   0  114.07    8.72
  -8  -2   0  127.15    9.00
  -8   2   0  130.56    9.00
  -8  -2   1  304.91   18.39
  -8  -2   1  291.52   18.55
  -8  -2   1  261.77   25.49
  -8  -2   1  306.21   17.97
  -8  -2   1  288.27   17.53
  -8   2   1  292.81   17.34
  -8  -2   1  298.54   17.75
  -8   2   1  321.18   17.87
  -8  -2   2  137.32   10.04
  -8  -2   2  144.48   10.49
  -8  -2   2  128.97   16.59
  -8  -2   2  127.22    9.23
  -8  -2   2  144.53    9.92
  -8   2   2  128.87    9.12
  -8  -2   2  142.94    9.61
  -8   2   2  142.56    9.67
  -8  -2   3  106.27    8.98
  -8  -2   3  127.85    9.65
  -8  -2   3  109.98   15.03
  -8  -2   3  120.94    8.59
  -8  -2   3  119.37    8.77
  -8   2   3  122.65    8.65
  -8   2   3  137.98    9.03
  -8  -2   3  129.60    8.83
  -8  -2   4   45.61    5.00
  -8  -2   4   39.03    5.00
  -8  -2   4   44.10    9.31
  -8   2   4   36.78    4.15
  -8  -2   4   37.99    4.37
  -8   2   4   35.83    4.40
  -8  -2   5  164.64   11.34
  -8  -2   5  172.93   18.75
  -8  -2   5  163.82   11.50
  -8  -2   5  150.27   10.65
  -8   2   5  144.98   10.47
  -8  -2   5  161.06   10.65
  -8   2   5  193.98   11.21
  -8  -2   6   42.06    5.03
  -8  -2   6   41.89    4.85
  -8  -2   6   32.64    8.73
  -8  -2   6   40.49    5.22
  -8   2   6   39.93    4.11
  -8  -2   6   37.90    4.25
  -8  -2   6   44.05    4.45
  -8  -2   7   68.67    6.16
  -8   2   7   65.05   11.75
  -8  -2   7   74.43   11.66
  -8  -2   7   63.28    6.00
  -8   2   7   59.95    5.29
  -8  -2   7   78.52    6.62
  -8  -2   8   89.56    7.22
  -8  -2   8  103.09    7.56
  -8   2   8   79.49    6.41
  -8  -2   8  103.42    7.72
  -8  -2   9   27.65    3.91
  -8  -2   9   34.42    3.99
  -8  -2   9   29.18    3.75
  -8  -2  10   -0.94    2.05
  -8  -2  10    1.18    1.96
  -8   2  10    2.73    1.31
  -8  -2  11   19.39    2.75
  -8  -2  11   23.37    2.85
  -8  -2  12    2.78    1.41
  -8  -2  12    4.41    1.56
  -8  -3 -10   23.84    2.46
  -8   3 -10   19.84    2.39
  -8  -3  -9   46.83    3.89
  -8  -3  -9   52.72    4.49
  -8   3  -9   56.62    4.63
  -8  -3  -8    1.14    1.48
  -8   3  -8   -0.53    2.16
  -8  -3  -8   -0.25    2.09
  -8   3  -7    6.17    2.79
  -8  -3  -7    7.49    2.70
  -8  -3  -7   10.77    2.24
  -8  -3  -7   13.62    2.97
  -8   3  -7   15.82    2.98
  -8   3  -7   10.22    2.73
  -8  -3  -7   10.82    2.66
  -8  -3  -6   17.05    3.21
  -8   3  -6   19.64    3.55
  -8  -3  -6   18.21    3.45
  -8   3  -6   19.70    3.37
  -8   3  -6   17.77    3.68
  -8  -3  -6   12.08    3.28
  -8  -3  -6   15.18    2.64
  -8  -3  -6   20.60    2.89
  -8   3  -6   15.74    3.20
  -8   3  -5   52.30    5.72
  -8  -3  -5   61.44    6.16
  -8  -3  -5   63.12    6.22
  -8   3  -5   66.88    6.37
  -8  -3  -5   69.64    5.47
  -8  -3  -5   71.80    5.63
  -8   3  -5   65.14    5.93
  -8  -3  -4   48.88    4.57
  -8   3  -4   50.76    5.73
  -8  -3  -4   45.20    9.33
  -8  -3  -4   45.18    5.27
  -8  -3  -4   39.11    4.11
  -8  -3  -4   49.69    5.33
  -8   3  -4   49.10    5.14
  -8  -3  -3  163.09   10.40
  -8  -3  -3  162.66   11.29
  -8   3  -3  178.99   11.82
  -8  -3  -3  131.11   16.92
  -8   3  -3  139.78   17.92
  -8   3  -3  155.48   10.63
  -8  -3  -3  163.71   11.25
  -8   3  -3  143.68   10.80
  -8  -3  -2  155.97   10.38
  -8  -3  -2  162.61   10.35
  -8  -3  -2  172.59   11.63
  -8   3  -2  157.59   11.53
  -8  -3  -2  137.10   17.68
  -8   3  -2  154.39   18.78
  -8   3  -2  147.94   10.04
  -8   3  -2  150.40   10.53
  -8  -3  -2  163.86   11.23
  -8   3  -2  172.88   11.22
  -8  -3  -1  141.77    9.18
  -8  -3  -1  140.53    9.37
  -8  -3  -1  133.15   17.16
  -8   3  -1  113.37   16.19
  -8  -3  -1  131.10   10.24
  -8   3  -1  147.07   10.59
  -8   3  -1  143.82    9.52
  -8   3  -1  117.11    8.92
  -8  -3  -1  144.15   10.08
  -8   3  -1  140.46    9.97
  -8   3   0   17.86    8.03
  -8  -3   0   30.37    8.86
  -8  -3   0   28.06    4.34
  -8   3   0   33.11    4.52
  -8  -3   0   28.85    3.69
  -8  -3   0   32.85    4.03
  -8  -3   0   31.70    3.39
  -8   3   0   21.55    8.00
  -8  -3   0   32.28    8.96
  -8   3   0   28.13    4.78
  -8  -3   0   33.71    4.94
  -8   3   0   27.67    3.68
  -8   3   0   30.76    3.64
  -8  -3   0   26.54    3.83
  -8  -3   1  159.72   10.60
  -8  -3   1  168.87   10.92
  -8   3   1  164.70   11.58
  -8  -3   1  149.65   11.20
  -8   3   1  137.25   17.72
  -8  -3   1  145.90   17.58
  -8  -3   1  168.55   10.70
  -8   3   1  159.26   10.44
  -8   3   1  147.10   10.11
  -8  -3   1  169.99   11.30
  -8   3   1  157.02   11.35
  -8  -3   2  109.22    8.58
  -8   3   2  120.47    8.06
  -8  -3   2  114.91    8.46
  -8  -3   2  125.93    9.44
  -8   3   2  115.97    9.18
  -8   3   2  117.30   16.45
  -8  -3   2  112.87   15.34
  -8  -3   2  107.02    8.28
  -8   3   2  132.05    8.69
  -8  -3   2  121.34    9.11
  -8   3   2  117.67    9.44
  -8  -3   3  134.15   10.10
  -8   3   3  149.75    9.84
  -8   3   3  147.11   10.79
  -8  -3   3  163.53   11.22
  -8   3   3  129.03   17.60
  -8  -3   3  133.26   16.52
  -8   3   3  161.67   10.33
  -8  -3   3  153.22   10.74
  -8   3   3  168.84   11.45
  -8   3   4  290.37   18.01
  -8  -3   4  311.00   18.43
  -8   3   4  290.88   18.88
  -8  -3   4  309.40   19.11
  -8  -3   4  301.97   26.55
  -8   3   4  347.25   29.14
  -8  -3   4  300.58   18.23
  -8   3   4  346.15   18.63
  -8   3   4  331.35   19.37
  -8  -3   4  318.20   18.87
  -8  -3   5  131.79    9.47
  -8   3   5  129.83    9.23
  -8   3   5  105.53   15.58
  -8  -3   5  141.16   16.70
  -8   3   5  140.41   10.21
  -8  -3   5  149.50   10.47
  -8  -3   5  139.46    9.41
  -8   3   5  154.66    9.83
  -8   3   5  141.45   10.33
  -8  -3   5  131.31    9.94
  -8  -3   6    6.74    2.72
  -8   3   6    2.02    2.44
  -8  -3   6    2.91    4.67
  -8   3   6    4.06    2.73
  -8   3   6    3.07    5.36
  -8  -3   6    3.55    2.71
  -8   3   6    5.31    2.62
  -8  -3   6    2.76    2.78
  -8  -3   6    7.70    2.33
  -8   3   6    3.26    1.77
  -8  -3   6    4.88    2.04
  -8   3   7   83.92    7.21
  -8  -3   7   88.26    7.15
  -8  -3   7   67.87   11.51
  -8   3   7   87.87   13.11
  -8   3   7   83.18    7.08
  -8  -3   7   82.48    7.21
  -8   3   7   93.00    7.37
  -8  -3   7   88.24    7.20
  -8   3   7   80.92    6.28
  -8   3   8   20.07    3.50
  -8  -3   8   18.14    3.28
  -8   3   8   16.40    3.21
  -8  -3   8   18.37    3.45
  -8  -3   8   14.09    3.17
  -8   3   8   15.13    3.14
  -8   3   8   11.11    2.23
  -8   3   9  268.93   15.36
  -8  -3   9  279.23   15.56
  -8   3   9  266.98   15.39
  -8  -3   9  261.06   15.18
  -8   3   9  260.90   15.37
  -8  -3   9  253.26   15.15
  -8   3  10   32.85    3.90
  -8  -3  10   43.02    4.13
  -8   3  10   40.38    4.12
  -8  -3  10   34.91    3.89
  -8  -3  11   38.11    3.57
  -8   3  11   35.78    3.57
  -8   3  11   36.45    3.02
  -8  -3  11   35.48    3.53
  -8   3  11   36.30    3.63
  -8   3  12    0.72    1.19
  -8  -3  12   -0.14    1.18
  -8   3  12    0.73    1.15
  -8  -3  12    0.14    1.23
  -8  -3  12    3.02    1.02
  -8   4 -10   98.60    6.54
  -8  -4 -10  109.35    6.51
  -8   4  -9    0.80    1.84
  -8  -4  -9    2.08    1.75
  -8  -4  -9    1.44    1.18
  -8   4  -8  168.91   10.77
  -8  -4  -8  178.31   10.68
  -8  -4  -8  149.98    9.97
  -8  -4  -7   40.30    4.46
  -8   4  -7   41.72    4.79
  -8   4  -7   41.64    4.54
  -8   4  -7   39.66    4.41
  -8  -4  -7   39.44    4.48
  -8  -4  -7   44.81    4.11
  -8  -4  -6  205.57   12.91
  -8  -4  -6  235.54   13.89
  -8   4  -6  222.21   13.63
  -8  -4  -6  191.54   13.40
  -8   4  -6  228.59   14.11
  -8  -4  -6  201.84   12.87
  -8   4  -6  209.08   13.24
  -8   4  -6  219.81   13.80
  -8  -4  -5   69.42    6.14
  -8   4  -5   60.11    5.84
  -8  -4  -5   56.71    5.21
  -8   4  -5   68.38    6.44
  -8  -4  -5   63.27    6.08
  -8  -4  -5   59.75    5.18
  -8   4  -5   69.16    5.86
  -8  -4  -4  427.49   36.16
  -8   4  -4  475.52   37.84
  -8  -4  -4  518.94   27.68
  -8  -4  -4  491.89   28.31
  -8   4  -4  511.88   28.69
  -8  -4  -4  474.03   27.21
  -8   4  -4  475.53   27.91
  -8  -4  -4  523.19   28.31
  -8   4  -3  158.69   10.59
  -8  -4  -3  154.87   10.64
  -8  -4  -3  115.90   16.14
  -8   4  -3  152.84   18.18
  -8  -4  -3  154.42   10.11
  -8  -4  -3  143.27    9.96
  -8  -4  -3  156.30   10.98
  -8   4  -3  155.78   11.20
  -8  -4  -3  141.50    9.62
  -8   4  -3  159.37   10.38
  -8  -4  -2  215.81   13.45
  -8  -4  -2  210.39   13.50
  -8  -4  -2  187.64   21.15
  -8   4  -2  206.93   22.30
  -8   4  -2  238.74   15.02
  -8  -4  -2  217.35   14.43
  -8   4  -2  210.86   13.58
  -8   4  -2  233.78   14.13
  -8  -4  -2  220.87   14.09
  -8  -4  -1   23.33    3.29
  -8  -4  -1   21.19    3.02
  -8   4  -1   28.57    3.98
  -8  -4  -1   22.81    3.78
  -8  -4  -1   21.46    4.11
  -8  -4  -1   14.48    6.34
  -8   4  -1   20.43    7.64
  -8   4  -1   27.74    4.55
  -8   4  -1   26.59    3.62
  -8   4  -1   22.21    2.99
  -8  -4   0  200.76   12.68
  -8  -4   0  209.93   13.11
  -8  -4   0  189.06   12.63
  -8  -4   0  156.68   19.76
  -8   4   0  174.06   20.43
  -8  -4   0  207.33   13.59
  -8   4   0  201.66   13.74
  -8   4   0  198.45   13.17
  -8  -4   0  228.89   13.44
  -8   4   0  189.50   12.20
  -8   4   0  197.19   12.44
  -8  -4   0  183.25   19.57
  -8   4   0  219.23   21.09
  -8  -4   1   15.59    6.34
  -8  -4   1   18.88    3.55
  -8   4   1   28.98    7.85
  -8   4   1   14.59    3.40
  -8  -4   1   17.38    3.06
  -8  -4   1   18.35    3.28
  -8   4   1   21.63    3.84
  -8  -4   1   16.72    3.75
  -8   4   1   12.80    2.60
  -8   4   1   16.09    2.85
  -8  -4   1   15.62    3.05
  -8   4   2   16.86    3.76
  -8  -4   2   24.94    4.17
  -8  -4   2   24.08    3.48
  -8  -4   2   20.91    3.40
  -8   4   2   21.80    3.22
  -8  -4   2   24.11    3.89
  -8   4   2   14.65    7.13
  -8   4   2   21.72    3.95
  -8  -4   2   31.41    7.89
  -8   4   3  176.27   20.61
  -8  -4   3  175.86   18.75
  -8  -4   3  170.84   11.69
  -8  -4   3  171.79   12.32
  -8   4   3  178.60   12.37
  -8   4   3  190.21   11.70
  -8   4   3  195.56   12.85
  -8  -4   3  181.24   12.10
  -8   4   4   10.57    6.87
  -8  -4   4   15.09    3.34
  -8   4   4   16.10    3.94
  -8  -4   4   18.63    6.98
  -8   4   4   15.17    2.82
  -8  -4   4   16.03    2.91
  -8  -4   4   18.86    3.09
  -8   4   4   13.81    3.34
  -8  -4   4   18.51    3.95
  -8  -4   5   11.16    2.93
  -8   4   5   19.45    3.78
  -8   4   5   17.92    6.92
  -8  -4   5   20.06    6.55
  -8   4   5   20.80    3.68
  -8  -4   5   19.45    3.83
  -8  -4   5   15.78    2.88
  -8  -4   5   16.61    3.03
  -8   4   6   15.92    3.49
  -8  -4   6   12.24    3.18
  -8   4   6   11.56    3.31
  -8  -4   6   14.42    3.27
  -8  -4   6   18.48    6.65
  -8   4   6   23.28    8.13
  -8   4   6   21.21    3.75
  -8  -4   6   22.30    3.91
  -8  -4   6   19.76    2.91
  -8  -4   6   15.42    2.90
  -8  -4   7    3.94    2.35
  -8   4   7    6.45    2.74
  -8  -4   7    6.97    2.67
  -8   4   7    4.54    2.72
  -8  -4   7    7.71    2.78
  -8   4   7   10.00    2.87
  -8  -4   8    6.20    2.55
  -8   4   8    5.44    2.48
  -8   4   8    6.70    2.39
  -8  -4   8    6.48    2.38
  -8   4   8    5.55    2.58
  -8  -4   8    5.70    2.60
  -8  -4   9    1.79    2.03
  -8   4   9    6.86    2.35
  -8   4   9    3.86    2.32
  -8  -4   9    3.58    2.18
  -8  -4   9    2.72    2.27
  -8   4   9    4.50    2.31
  -8  -4  10  129.36    8.31
  -8   4  10  119.34    8.32
  -8  -4  10  111.76    8.09
  -8   4  10  121.39    8.34
  -8   4  11    1.35    1.03
  -8   4  11   -0.57    1.67
  -8  -4  11    0.18    1.58
  -8   4  11   -1.15    1.69
  -8  -4  11   -2.18    1.75
  -8   4  12   -2.21    1.28
  -8  -4  12    0.67    1.15
  -8  -4  12    1.09    0.86
  -8   4  12   -0.28    1.17
  -8   5 -10   13.29    1.80
  -8  -5 -10    9.07    1.53
  -8   5  -9   -0.77    1.72
  -8  -5  -9    1.59    1.59
  -8  -5  -9    1.24    1.25
  -8  -5  -8   12.23    2.47
  -8   5  -8    7.34    2.55
  -8  -5  -8   10.21    1.98
  -8   5  -7    2.42    2.41
  -8  -5  -7    0.54    2.04
  -8   5  -7   -1.85    2.12
  -8  -5  -7    2.15    2.11
  -8  -5  -7    0.65    1.57
  -8  -5  -6   49.15    4.52
  -8  -5  -6   50.43    5.14
  -8   5  -6   49.11    5.54
  -8  -5  -6   44.21    4.43
  -8   5  -6   48.78    5.01
  -8  -5  -6   59.67    5.34
  -8   5  -6   52.93    5.07
  -8  -5  -5   -0.26    1.67
  -8   5  -5   -0.36    2.66
  -8  -5  -5   -1.95    2.44
  -8  -5  -5   -0.24    1.68
  -8   5  -5   -1.49    2.43
  -8  -5  -5   -2.15    2.41
  -8   5  -5    0.83    2.44
  -8   5  -4   38.75    5.04
  -8  -5  -4   37.98    4.72
  -8   5  -4   25.01    7.93
  -8  -5  -4   24.32    7.27
  -8   5  -4   33.49    4.27
  -8  -5  -4   33.17    4.33
  -8  -5  -4   39.48    4.14
  -8  -5  -4   34.68    3.76
  -8   5  -3   15.73    3.39
  -8  -5  -3   19.29    3.49
  -8   5  -3   23.77    7.42
  -8   5  -3   23.16    4.04
  -8  -5  -3   19.91    3.69
  -8  -5  -3   23.33    7.44
  -8   5  -3   15.50    3.20
  -8  -5  -3   26.60    3.39
  -8  -5  -3   23.42    3.28
  -8  -5  -2  198.40   12.84
  -8  -5  -2  201.17   12.74
  -8  -5  -2  188.44   20.76
  -8   5  -2  205.88   22.14
  -8   5  -2  211.06   14.05
  -8  -5  -2  214.12   13.83
  -8   5  -2  217.73   13.05
  -8   5  -2  200.64   13.17
  -8  -5  -2  194.30   13.13
  -8   5  -1    4.84    3.16
  -8  -5  -1    7.43    3.15
  -8  -5  -1   -1.59    4.08
  -8  -5  -1    5.20    2.27
  -8  -5  -1    7.01    2.11
  -8   5  -1    6.23    2.56
  -8   5  -1    8.13    2.84
  -8  -5  -1    7.58    2.72
  -8  -5   0    1.38    5.49
  -8   5   0    0.64    2.68
  -8  -5   0   -0.32    2.76
  -8   5   0    2.81    4.71
  -8  -5   0    1.49    1.90
  -8  -5   0    2.88    2.38
  -8   5   0    4.64    3.13
  -8  -5   0    2.19    2.83
  -8   5   0    2.21    2.25
  -8   5   0    1.11    1.66
  -8  -5   1   15.88    3.39
  -8   5   1   11.70    3.31
  -8  -5   1    5.55    5.43
  -8   5   1   22.15    7.19
  -8  -5   1   15.65    3.00
  -8  -5   1   15.87    3.06
  -8   5   1   19.12    3.75
  -8  -5   1   12.79    3.54
  -8   5   1   13.34    2.71
  -8   5   1   20.87    2.91
  -8  -5   1   18.82    3.26
  -8   5   2  104.59   14.22
  -8  -5   2   81.23   12.12
  -8  -5   2   81.58    6.63
  -8  -5   2   83.23    7.04
  -8   5   2   84.41    7.32
  -8  -5   2   73.38    6.97
  -8   5   2   80.03    6.27
  -8   5   2   83.92    7.26
  -8  -5   2   74.33    6.69
  -8   5   3   44.38   10.06
  -8  -5   3   42.31    8.96
  -8  -5   3   41.84    4.64
  -8   5   3   48.30    5.41
  -8  -5   3   40.12    5.20
  -8   5   3   53.03    4.73
  -8  -5   3   44.98    4.78
  -8   5   3   56.24    5.83
  -8  -5   3   52.36    5.29
  -8   5   4  212.55   13.19
  -8   5   4  289.98   26.01
  -8  -5   4  215.85   21.25
  -8  -5   4  229.38   14.41
  -8   5   4  230.84   14.85
  -8  -5   4  244.27   15.12
  -8  -5   4  230.67   14.12
  -8   5   4  261.36   15.73
  -8  -5   4  234.03   14.68
  -8   5   5   54.65    4.52
  -8  -5   5   54.58    5.20
  -8   5   5   58.15    5.83
  -8  -5   5   57.09    5.92
  -8  -5   5   56.10   10.11
  -8   5   5   67.03   11.93
  -8  -5   5   62.04    5.29
  -8   5   5   56.03    5.97
  -8  -5   5   55.61    5.62
  -8  -5   6  270.00   16.47
  -8  -5   6  267.64   24.14
  -8   5   6  232.68   24.14
  -8   5   6  274.40   17.00
  -8  -5   6  297.89   17.32
  -8  -5   6  281.23   16.33
  -8  -5   6  283.71   16.93
  -8   5   6  261.93   17.03
  -8  -5   7    4.43    2.31
  -8   5   7    4.21    2.50
  -8   5   7    6.53    2.74
  -8  -5   7    6.79    2.69
  -8   5   7    5.84    2.65
  -8  -5   7    0.94    2.39
  -8  -5   7    4.31    1.97
  -8  -5   7    1.82    2.00
  -8  -5   8  253.67   15.84
  -8   5   8  247.69   16.11
  -8  -5   8  258.19   15.88
  -8   5   8  266.74   16.22
  -8  -5   8  277.42   16.23
  -8   5   8  273.37   16.10
  -8   5   9   45.98    4.83
  -8  -5   9   48.13    4.65
  -8   5   9   49.21    4.13
  -8  -5   9   44.78    4.59
  -8   5   9   52.50    4.96
  -8   5   9   49.61    4.84
  -8  -5   9   53.46    5.00
  -8  -5  10  403.70   22.13
  -8   5  10  385.10   22.24
  -8   5  10  394.40   21.52
  -8  -5  10  386.30   22.06
  -8   5  10  406.25   22.32
  -8   5  11    4.61    1.75
  -8  -5  11    4.31    1.64
  -8   5  11    4.80    1.30
  -8  -5  11    3.26    1.26
  -8   5  11    2.96    1.67
  -8  -5  11    3.47    1.64
  -8  -5  12   73.01    4.91
  -8   5  12   73.41    4.98
  -8  -5  12   72.21    4.70
  -8  -6 -10   37.12    2.92
  -8   6 -10   39.87    2.96
  -8  -6  -9   38.38    3.37
  -8   6  -9   31.26    3.40
  -8  -6  -9   34.65    2.96
  -8   6  -8   10.29    2.56
  -8  -6  -8    5.89    2.13
  -8  -6  -8    7.44    1.81
  -8   6  -7   30.47    3.82
  -8  -6  -7   35.25    3.90
  -8  -6  -7   29.23    3.26
  -8  -6  -7   28.78    3.76
  -8   6  -7   34.74    4.23
  -8  -6  -7   32.63    3.46
  -8   6  -7   28.85    3.63
  -8  -6  -6   40.52    4.41
  -8   6  -6   41.75    4.45
  -8  -6  -6   40.40    3.97
  -8   6  -6   34.57    4.68
  -8  -6  -6   39.11    4.48
  -8  -6  -6   33.79    3.81
  -8   6  -6   42.07    4.42
  -8   6  -5  154.72    9.98
  -8  -6  -5  139.02    9.36
  -8  -6  -5  131.54    9.63
  -8   6  -5  134.08   10.24
  -8  -6  -5  136.84    9.94
  -8  -6  -5  134.47    9.22
  -8   6  -5  150.65    9.77
  -8  -6  -4  455.57   25.82
  -8   6  -4  448.59   26.16
  -8  -6  -4  380.77   33.32
  -8  -6  -4  428.89   25.02
  -8  -6  -4  446.80   25.45
  -8   6  -4  469.22   25.56
  -8  -6  -3  176.67   11.34
  -8  -6  -3  163.14   11.08
  -8   6  -3  159.17   19.35
  -8  -6  -3  151.27   18.41
  -8   6  -3  195.06   12.60
  -8  -6  -3  175.21   11.93
  -8   6  -3  177.77   11.38
  -8  -6  -3  167.89   11.43
  -8   6  -3  162.56   11.32
  -8  -6  -2    8.23    2.77
  -8   6  -2   13.32    2.90
  -8   6  -2   10.00    3.51
  -8  -6  -2    4.69    5.67
  -8   6  -2    6.85    5.51
  -8  -6  -2    7.56    2.97
  -8   6  -2    9.08    2.66
  -8  -6  -2    6.12    2.43
  -8  -6  -2    9.47    2.44
  -8  -6  -1  193.46   12.01
  -8  -6  -1  186.86   19.97
  -8   6  -1  151.48   19.09
  -8   6  -1  180.50   12.74
  -8  -6  -1  193.75   12.61
  -8   6  -1  172.47   11.39
  -8   6  -1  168.92   11.74
  -8  -6  -1  177.36   11.90
  -8  -6   0    4.01    5.17
  -8   6   0   -1.87    2.71
  -8  -6   0    2.16    2.58
  -8   6   0    1.37    4.40
  -8  -6   0    3.08    2.13
  -8  -6   0    2.52    2.36
  -8   6   0    0.38    2.85
  -8  -6   0    3.56    2.78
  -8   6   0    4.36    2.21
  -8   6   0    5.76    1.87
  -8  -6   1  146.38   16.89
  -8   6   1  138.93   17.03
  -8  -6   1  159.14   10.86
  -8  -6   1  159.20   10.72
  -8   6   1  154.31   11.22
  -8  -6   1  144.30   10.93
  -8   6   1  157.69   10.08
  -8   6   1  167.12   10.20
  -8   6   1  154.10   10.86
  -8  -6   1  162.19   10.86
  -8   6   2   87.46   13.95
  -8  -6   2  105.75   14.15
  -8  -6   2  100.59    7.83
  -8   6   2   99.72    8.21
  -8  -6   2  109.99    8.39
  -8  -6   2  100.58    7.64
  -8   6   2   96.65    7.24
  -8  -6   2  111.74    8.18
  -8   6   2  110.17    8.49
  -8  -6   3   70.45   11.43
  -8   6   3   82.51   13.35
  -8  -6   3   77.78    6.65
  -8   6   3   79.59    7.06
  -8  -6   3   70.83    6.95
  -8  -6   3   77.05    6.41
  -8   6   3   77.64    6.24
  -8  -6   3   88.99    7.09
  -8   6   3   95.40    7.70
  -8   6   4    6.12    2.88
  -8  -6   4   10.82    3.27
  -8  -6   4   12.00    2.71
  -8   6   4    9.02    1.74
  -8  -6   4    7.53    2.43
  -8   6   4    7.20    3.10
  -8  -6   4    8.95    2.93
  -8  -6   4    4.14    5.19
  -8   6   4    3.42    5.50
  -8   6   5  147.74    9.43
  -8  -6   5  136.83   16.04
  -8   6   5  137.22   17.99
  -8  -6   5  150.05   10.25
  -8   6   5  149.61   10.78
  -8  -6   5  152.83   10.80
  -8  -6   5  154.55   10.04
  -8   6   5  170.24   11.42
  -8  -6   5  153.77   10.47
  -8  -6   6   29.41    4.09
  -8   6   6   33.55    4.61
  -8  -6   6   25.56    7.53
  -8   6   6   17.93    7.88
  -8   6   6   26.84    4.29
  -8  -6   6   30.69    4.42
  -8  -6   6   28.65    3.60
  -8   6   6   36.19    3.50
  -8  -6   6   34.50    3.95
  -8   6   7    1.97    2.27
  -8  -6   7    4.27    2.28
  -8   6   7    4.62    2.65
  -8  -6   7    3.12    2.21
  -8   6   7    1.52    2.48
  -8  -6   7    3.00    2.45
  -8   6   7    3.26    1.67
  -8  -6   7    2.43    1.88
  -8  -6   7    0.52    1.84
  -8  -6   8   15.07    3.07
  -8   6   8   18.87    3.43
  -8  -6   8   29.58    3.90
  -8   6   8   27.10    3.74
  -8   6   8   25.93    3.00
  -8  -6   8   24.13    3.47
  -8   6   8   24.46    3.71
  -8  -6   9   13.26    2.61
  -8   6   9   14.57    2.87
  -8   6   9   15.39    2.87
  -8  -6   9   15.83    2.99
  -8   6   9   15.83    2.28
  -8  -6   9   14.06    2.72
  -8   6   9   14.51    2.91
  -8   6  10    5.32    1.63
  -8  -6  10    1.64    1.78
  -8   6  10    2.94    2.00
  -8  -6  10    2.44    1.79
  -8   6  10    5.44    2.21
  -8   6  11   22.46    2.87
  -8  -6  11   22.87    2.75
  -8   6  11   29.26    2.44
  -8   6  11   22.66    2.89
  -8  -6  11   24.35    2.78
  -8  -6  11   25.57    2.57
  -8  -6  12   33.53    2.68
  -8  -7  -9   17.63    2.05
  -8   7  -9   18.25    2.52
  -8  -7  -9   24.29    2.56
  -8  -7  -8    0.67    1.35
  -8  -7  -8   -0.40    1.64
  -8   7  -8    0.94    1.99
  -8   7  -7   13.81    2.78
  -8   7  -7   15.02    3.17
  -8  -7  -7   13.59    2.77
  -8  -7  -7   11.40    2.25
  -8  -7  -7   14.21    2.34
  -8   7  -6    8.23    2.51
  -8  -7  -6    7.29    2.37
  -8   7  -6    7.84    2.75
  -8   7  -6    4.62    2.65
  -8  -7  -6    7.87    2.55
  -8  -7  -6    6.20    2.01
  -8  -7  -6    6.51    1.97
  -8   7  -5   18.84    3.33
  -8  -7  -5   13.87    3.02
  -8   7  -5   25.45    3.78
  -8   7  -5   15.46    3.78
  -8  -7  -5   18.21    3.41
  -8  -7  -5   19.88    2.86
  -8  -7  -5   24.24    3.13
  -8   7  -4   22.82    4.09
  -8  -7  -4   20.11    3.67
  -8  -7  -4   24.16    3.29
  -8   7  -4   27.17    3.71
  -8  -7  -4   18.32    3.31
  -8   7  -3    5.13    3.04
  -8  -7  -3    6.23    3.01
  -8  -7  -3   -1.53    4.19
  -8   7  -3    5.13    5.49
  -8  -7  -3    6.37    2.36
  -8  -7  -3    5.85    2.22
  -8   7  -3    6.27    2.61
  -8  -7  -3    7.55    2.41
  -8   7  -3    6.42    2.36
  -8  -7  -2    3.53    2.88
  -8  -7  -2   -4.61    5.15
  -8   7  -2    4.76    3.08
  -8   7  -2   10.21    5.71
  -8  -7  -2    3.01    2.05
  -8  -7  -2    5.74    2.19
  -8   7  -2    5.27    2.37
  -8  -7  -2    4.72    2.41
  -8   7  -2    3.26    2.26
  -8  -7  -1   18.44    6.90
  -8   7  -1   23.13    4.20
  -8   7  -1   28.15    8.25
  -8  -7  -1   20.02    3.89
  -8  -7  -1   23.41    3.52
  -8   7  -1   24.21    3.36
  -8  -7  -1   22.85    3.50
  -8   7  -1   20.29    3.40
  -8   7   0   10.01    3.07
  -8  -7   0   16.47    3.45
  -8  -7   0   19.09    3.32
  -8  -7   0   12.98    2.90
  -8   7   0   13.13    2.76
  -8   7   0   16.12    3.21
  -8  -7   0   14.33    3.06
  -8   7   0   12.06    5.83
  -8  -7   1    3.02    2.29
  -8  -7   1    2.64    4.42
  -8   7   1    4.73    2.56
  -8   7   1    6.97    4.87
  -8  -7   1    1.58    2.15
  -8  -7   1    3.00    2.28
  -8  -7   1    2.67    2.47
  -8   7   1    8.92    3.15
  -8   7   1    4.86    2.07
  -8   7   1    3.94    1.79
  -8  -7   2   72.22   11.35
  -8   7   2   73.05   11.74
  -8  -7   2   76.57    6.43
  -8   7   2   79.73    6.96
  -8  -7   2   85.58    7.08
  -8  -7   2   68.14    6.13
  -8  -7   2   76.60    6.57
  -8   7   2   78.82    6.80
  -8  -7   3   52.65    9.68
  -8   7   3   51.34   10.81
  -8  -7   3   55.04    5.40
  -8  -7   3   53.33    5.65
  -8   7   3   63.11    5.98
  -8  -7   3   59.18    5.31
  -8   7   3   59.89    5.96
  -8  -7   3   57.01    5.54
  -8   7   4   12.90    3.26
  -8  -7   4   12.98    3.26
  -8  -7   4   14.40    2.87
  -8   7   4   13.99    2.04
  -8  -7   4   12.32    2.70
  -8  -7   4   18.82    6.14
  -8   7   4   15.29    3.57
  -8   7   4   19.79    7.51
  -8  -7   4   13.51    3.09
  -8   7   5  426.30   23.59
  -8   7   5  416.59   34.32
  -8  -7   5  400.99   31.92
  -8  -7   5  452.92   24.69
  -8   7   5  438.79   25.04
  -8  -7   5  448.30   24.96
  -8  -7   5  419.50   24.14
  -8   7   5  407.65   25.03
  -8  -7   5  437.55   24.67
  -8   7   6   18.76    3.43
  -8  -7   6   14.50    3.15
  -8  -7   6   16.62    2.97
  -8   7   6   12.43    2.33
  -8  -7   6   13.43    2.61
  -8  -7   6   14.18    3.02
  -8  -7   6    5.20    4.41
  -8   7   6   24.85    8.04
  -8   7   6   15.00    3.48
  -8   7   7  191.56   12.15
  -8  -7   7  218.23   12.94
  -8   7   7  221.00   13.35
  -8  -7   7  211.17   13.16
  -8  -7   7  204.16   12.41
  -8   7   7  195.34   13.36
  -8  -7   7  198.27   12.90
  -8   7   8    5.13    2.35
  -8  -7   8    6.63    2.31
  -8  -7   8    8.34    2.41
  -8   7   8    3.93    2.22
  -8   7   8   10.04    2.85
  -8  -7   8   11.10    2.61
  -8   7   8    8.28    1.86
  -8  -7   8    8.27    2.27
  -8  -7   9  157.12    9.86
  -8  -7   9  154.06   10.04
  -8   7   9  153.00   10.37
  -8   7   9  162.91    9.58
  -8  -7   9  149.08    9.98
  -8   7   9  161.26   10.44
  -8  -7  10   20.95    2.86
  -8   7  10   20.67    3.05
  -8  -7  10   24.62    2.70
  -8  -7  10   20.82    2.81
  -8   7  10   24.89    3.16
  -8   7  10   27.09    2.58
  -8  -7  11  166.79   10.06
  -8   7  11  181.17    9.81
  -8   7  11  182.08   10.38
  -8  -7  11  158.78   10.06
  -8  -8  -9  108.15    6.71
  -8  -8  -8   59.62    4.59
  -8   8  -8   68.29    5.29
  -8  -8  -8   60.41    4.84
  -8  -8  -7  242.91   14.04
  -8   8  -7  226.21   14.63
  -8  -8  -7  250.49   14.43
  -8  -8  -7  230.79   13.91
  -8   8  -7  244.05   14.20
  -8   8  -6  189.38   11.72
  -8  -8  -6  192.59   11.66
  -8  -8  -6  174.07   11.30
  -8   8  -6  180.31   12.22
  -8  -8  -6  185.94   11.82
  -8  -8  -6  179.22   11.36
  -8   8  -6  180.40   11.57
  -8   8  -5  155.87   11.33
  -8  -8  -5  149.12   10.75
  -8   8  -5  161.99   10.67
  -8  -8  -5  158.08   10.55
  -8   8  -5  165.73   10.66
  -8  -8  -5  169.92   10.52
  -8  -8  -4   57.52    5.30
  -8  -8  -4   66.28    5.62
  -8   8  -4   56.35    5.44
  -8  -8  -4   60.61    5.89
  -8   8  -4   72.33    6.65
  -8  -8  -3   71.30    6.25
  -8  -8  -3   83.00    6.53
  -8   8  -3   86.01    7.42
  -8   8  -3   72.59   12.70
  -8  -8  -3   73.35    6.68
  -8  -8  -3   70.15   11.82
  -8   8  -3   80.70    6.39
  -8  -8  -3   65.96    6.08
  -8   8  -3   76.48    6.32
  -8  -8  -2  188.30   12.45
  -8  -8  -2  202.82   12.76
  -8  -8  -2  193.36   12.93
  -8   8  -2  191.73   13.34
  -8  -8  -2  167.42   19.32
  -8   8  -2  175.11   20.37
  -8   8  -2  188.02   12.19
  -8   8  -2  191.70   12.42
  -8  -8  -2  211.12   12.61
  -8  -8  -1  226.09   14.35
  -8   8  -1  216.09   14.73
  -8  -8  -1  229.76   14.60
  -8  -8  -1  195.60   21.01
  -8   8  -1  242.27   13.90
  -8   8  -1  228.72   14.12
  -8  -8  -1  210.17   13.90
  -8  -8   0  118.78    8.51
  -8   8   0  110.43    8.43
  -8   8   0  106.70    8.89
  -8  -8   0  118.75    8.86
  -8   8   0  117.46    8.09
  -8  -8   0  121.10    8.80
  -8  -8   1   12.75    6.23
  -8   8   1   17.68    6.64
  -8  -8   1   16.37    3.31
  -8   8   1   17.81    3.48
  -8  -8   1   20.85    3.24
  -8   8   1   21.15    3.79
  -8  -8   1   15.12    3.41
  -8   8   1   19.16    2.78
  -8  -8   1   20.86    3.37
  -8  -8   2  116.39   13.97
  -8   8   2  116.00   14.81
  -8  -8   2   90.26    7.21
  -8  -8   2   94.79    7.60
  -8   8   2  116.31    8.23
  -8   8   2   95.50    8.05
  -8  -8   2   90.53    7.70
  -8  -8   3  112.25   14.65
  -8   8   3  158.15   18.04
  -8   8   3  149.90   10.38
  -8  -8   3  127.14    9.83
  -8  -8   3  139.04    9.48
  -8  -8   3  147.97    9.92
  -8   8   3  144.55   10.20
  -8   8   4    5.48    2.75
  -8  -8   4    7.11    2.77
  -8   8   4    5.16    1.44
  -8  -8   4    4.07    2.00
  -8   8   4    5.83    2.75
  -8  -8   4    1.30    4.71
  -8   8   4   14.04    6.40
  -8  -8   4    3.77    2.42
  -8  -8   5   63.99   10.20
  -8   8   5   44.67    9.98
  -8   8   5   58.42    4.65
  -8   8   5   59.91    5.89
  -8  -8   5   66.38    5.85
  -8  -8   5   55.21    5.06
  -8  -8   5   60.70    5.50
  -8   8   5   61.20    6.04
  -8   8   6   29.08    4.28
  -8  -8   6   24.21    3.85
  -8   8   6   28.78    3.18
  -8  -8   6   33.96    3.58
  -8   8   6   25.55    4.07
  -8  -8   6   30.32    3.76
  -8   8   7   10.86    2.93
  -8  -8   7   12.08    2.82
  -8   8   7   14.99    2.28
  -8  -8   7   10.02    2.29
  -8   8   7    8.92    3.00
  -8  -8   7    7.98    2.50
  -8   8   8   14.64    2.97
  -8  -8   8   12.83    2.70
  -8  -8   8    8.83    2.30
  -8   8   8   11.07    2.89
  -8   8   8    6.69    1.80
  -8   8   9   36.70    4.16
  -8  -8   9   35.97    3.81
  -8   8   9   45.56    3.60
  -8  -8  10   -0.17    1.38
  -8  -8  10   -2.99    1.75
  -8   8  10   -1.03    1.82
  -8   8  10    0.40    1.15
  -8  -8  11   29.16    2.79
  -8   8  11   33.93    3.05
  -8  -8  11   29.43    2.82
  -8   8  11   36.13    2.68
  -8  -9  -9    5.18    1.30
  -8  -9  -8   70.53    5.13
  -8  -9  -8   81.29    5.44
  -8   9  -7   36.96    4.05
  -8  -9  -7   32.20    3.57
  -8  -9  -7   30.51    3.24
  -8   9  -7   33.36    3.60
  -8   9  -6   84.64    6.34
  -8  -9  -6   76.00    6.13
  -8  -9  -6   82.34    6.14
  -8  -9  -6   88.21    6.57
  -8   9  -6   75.27    6.82
  -8  -9  -6   77.41    6.03
  -8   9  -6   83.49    6.40
  -8   9  -5    8.70    3.22
  -8  -9  -5    2.30    2.36
  -8   9  -5   10.55    2.51
  -8  -9  -5    8.52    2.49
  -8   9  -5    9.27    2.73
  -8  -9  -5    7.85    2.13
  -8   9  -4   47.46    5.35
  -8  -9  -4   40.39    4.70
  -8  -9  -4   45.10    4.44
  -8  -9  -4   43.99    4.43
  -8   9  -4   38.28    4.40
  -8  -9  -3   24.89    3.38
  -8   9  -3   20.29    3.27
  -8   9  -3   28.04    4.48
  -8  -9  -3   21.81    3.66
  -8   9  -3   23.43    3.44
  -8  -9  -3   23.50    3.33
  -8  -9  -2  149.59   10.01
  -8   9  -2  134.34   10.39
  -8  -9  -2  141.93   10.14
  -8   9  -2  107.85   15.55
  -8  -9  -2  142.72   16.74
  -8  -9  -2  140.22    9.51
  -8   9  -2  137.00    9.53
  -8   9  -2  136.48    9.38
  -8   9  -1   36.26    4.01
  -8   9  -1   40.97    4.38
  -8  -9  -1   38.58    4.24
  -8  -9  -1   42.47    4.61
  -8   9  -1   30.07    4.57
  -8  -9  -1   30.85    4.41
  -8   9   0  263.66   15.61
  -8   9   0  261.95   16.71
  -8  -9   0  254.65   16.22
  -8   9   0  271.91   16.14
  -8  -9   0  268.67   16.00
  -8  -9   0  262.84   16.24
  -8  -9   1    1.40    2.17
  -8   9   1   -0.30    2.38
  -8  -9   1   -1.22    5.30
  -8   9   1   -1.33    5.44
  -8   9   1    2.14    1.83
  -8  -9   1   -0.62    2.59
  -8   9   1   -4.24    3.35
  -8  -9   1    0.27    2.02
  -8  -9   1    0.60    1.95
  -8   9   2  191.74   12.69
  -8  -9   2  168.18   12.01
  -8  -9   2  178.31   11.75
  -8   9   2  194.84   12.33
  -8  -9   2  201.32   12.18
  -8  -9   2  166.23   17.52
  -8   9   2  187.02   19.34
  -8  -9   3   23.55    3.77
  -8   9   3   27.37    4.30
  -8  -9   3   26.51    3.55
  -8   9   3   31.80    4.05
  -8  -9   3   26.45    3.68
  -8   9   3   12.92    6.04
  -8  -9   3   30.02    7.28
  -8  -9   4   79.56   11.57
  -8   9   4   85.62   12.93
  -8  -9   4   93.09    7.08
  -8  -9   4   81.34    7.03
  -8   9   4   93.57    7.62
  -8   9   4  107.98    8.11
  -8  -9   4   89.10    7.33
  -8   9   4  101.07    6.36
  -8   9   5    0.65    2.32
  -8  -9   5    2.79    2.23
  -8  -9   5    0.95    1.84
  -8   9   5    2.35    1.46
  -8  -9   5    1.22    3.34
  -8   9   5    6.04    4.84
  -8   9   5    0.33    2.26
  -8  -9   5    0.54    1.94
  -8  -9   6  308.23   18.27
  -8  -9   6  305.31   18.57
  -8   9   6  337.34   19.40
  -8   9   6  330.64   18.09
  -8   9   6  332.52   19.24
  -8  -9   6  314.64   18.77
  -8  -9   7   88.50    6.45
  -8  -9   7   87.42    6.82
  -8   9   7   85.14    7.26
  -8   9   7  102.06    6.52
  -8   9   7   90.10    7.21
  -8  -9   7   90.85    6.94
  -8  -9   8  169.88   11.19
  -8   9   8  188.47   11.92
  -8   9   8  183.64   10.86
  -8  -9   8  179.39   11.37
  -8   9   8  187.46   11.73
  -8   9   9    1.48    2.00
  -8  -9   9    1.57    1.64
  -8   9   9    1.53    1.30
  -8  -9  10   73.36    5.41
  -8   9  10   79.48    5.78
  -8   9  10   80.71    5.17
  -8   9  11   22.21    2.01
  -8 -10  -8  167.73    9.72
  -8 -10  -8  165.51    9.77
  -8  10  -7   69.25    5.66
  -8 -10  -7   74.21    5.42
  -8 -10  -7   65.14    5.02
  -8  10  -7   71.63    5.44
  -8  10  -6  117.84    8.06
  -8  10  -6  126.77    8.28
  -8 -10  -6  115.94    8.11
  -8  10  -6  119.38    8.60
  -8 -10  -6  111.63    7.79
  -8 -10  -6  115.07    7.95
  -8  10  -5   67.33    6.33
  -8 -10  -5   67.93    5.91
  -8 -10  -5   77.03    5.78
  -8  10  -5   56.70    5.49
  -8 -10  -5   68.88    5.62
  -8 -10  -4   63.80    6.08
  -8  10  -4   80.34    6.90
  -8  10  -4   69.51    5.95
  -8 -10  -4   74.14    5.90
  -8 -10  -4   76.98    6.14
  -8 -10  -3   29.37    4.20
  -8  10  -3   39.94    4.82
  -8  10  -3   38.13    4.09
  -8 -10  -3   31.11    3.71
  -8  10  -3   29.58    3.79
  -8 -10  -3   37.18    4.06
  -8  10  -2  233.12   15.28
  -8 -10  -2  216.60   14.61
  -8  10  -2  251.08   14.59
  -8 -10  -2  223.76   14.25
  -8  10  -2  252.70   14.43
  -8  10  -1   28.17    4.34
  -8 -10  -1   29.68    4.00
  -8  10  -1   36.85    3.90
  -8  10  -1   32.47    3.91
  -8 -10  -1   30.58    3.79
  -8  10   0  101.97    7.20
  -8  10   0   99.46    8.19
  -8 -10   0   81.31    7.42
  -8 -10   0  104.95    7.52
  -8  10   0  106.58    7.68
  -8 -10   0  100.25    7.66
  -8  10   1   17.03    3.70
  -8 -10   1   16.96    3.34
  -8  10   1   22.49    2.94
  -8 -10   1   21.60    3.28
  -8  10   1   24.28    3.47
  -8  10   1    6.44    5.07
  -8 -10   1   12.85    5.14
  -8 -10   1   17.81    3.16
  -8 -10   2   57.75    9.25
  -8  10   2   70.04   10.88
  -8 -10   2   63.35    5.41
  -8  10   2   59.90    5.92
  -8 -10   2   54.68    5.41
  -8 -10   2   50.84    5.08
  -8  10   2   61.72    5.56
  -8 -10   2   61.81    5.70
  -8 -10   3    1.19    3.45
  -8 -10   3    0.80    1.95
  -8  10   3    2.72    4.16
  -8  10   3    0.90    2.07
  -8  10   3    3.33    2.75
  -8 -10   3    4.20    2.29
  -8 -10   3    4.10    2.21
  -8 -10   3    4.13    2.44
  -8 -10   4  165.08   10.51
  -8  10   4  139.37   16.38
  -8 -10   4  149.14    9.91
  -8 -10   4  137.10   10.11
  -8  10   4  159.26   10.77
  -8  10   4  152.33    9.24
  -8  10   4  164.88   10.63
  -8 -10   4  144.50   10.02
  -8  10   5    9.21    2.66
  -8 -10   5   10.85    2.41
  -8  10   5    8.32    1.81
  -8 -10   5    8.07    2.32
  -8 -10   5    9.23    2.66
  -8  10   5   10.27    2.78
  -8 -10   5    8.26    2.48
  -8 -10   6   16.08    2.77
  -8  10   6   20.01    3.36
  -8  10   6   22.36    3.55
  -8 -10   6   20.05    3.17
  -8  10   6   24.94    2.76
  -8 -10   6   18.86    2.78
  -8 -10   6   19.12    3.04
  -8 -10   7   54.10    4.94
  -8 -10   7   51.84    4.41
  -8 -10   7   44.19    4.50
  -8  10   7   60.98    5.41
  -8  10   7   60.51    4.48
  -8  10   7   54.04    5.09
  -8 -10   7   52.32    4.77
  -8 -10   8   68.38    5.35
  -8  10   8   69.99    5.86
  -8  10   8   75.98    5.14
  -8 -10   8   62.45    5.33
  -8  10   9   -1.78    2.08
  -8 -10   9    0.18    1.60
  -8  10   9    1.30    1.27
  -8 -10  10    1.40    1.24
  -8  10  10    0.82    1.02
  -8  10  11    3.72    0.98
  -8  11  -8    9.12    1.87
  -8 -11  -8   10.22    1.50
  -8 -11  -7    9.09    1.91
  -8  11  -7    9.89    2.20
  -8 -11  -7    6.98    1.62
  -8 -11  -6   57.60    4.76
  -8 -11  -6   48.54    4.35
  -8  11  -6   59.63    4.95
  -8  11  -5   12.71    2.95
  -8 -11  -5   11.00    2.67
  -8  11  -5   14.60    2.55
  -8 -11  -5   15.36    2.50
  -8 -11  -5   13.50    2.54
  -8  11  -4    6.05    2.67
  -8 -11  -4    8.03    2.52
  -8  11  -4    3.54    2.44
  -8 -11  -4    6.72    2.10
  -8  11  -4    7.41    2.28
  -8 -11  -4    5.87    2.04
  -8 -11  -3   16.51    3.02
  -8  11  -3   12.87    3.09
  -8  11  -3   12.32    2.77
  -8  11  -3   13.13    2.69
  -8 -11  -3   14.91    2.65
  -8 -11  -3   10.39    2.63
  -8 -11  -3   18.83    3.08
  -8  11  -2   38.73    4.79
  -8 -11  -2   40.54    4.56
  -8  11  -2   44.44    4.37
  -8 -11  -2   41.20    4.20
  -8  11  -2   39.53    4.29
  -8  11  -1    2.33    2.48
  -8 -11  -1    4.27    2.25
  -8  11  -1    6.14    2.32
  -8  11  -1    4.17    2.17
  -8 -11  -1    5.72    2.12
  -8  11   0   15.45    3.59
  -8 -11   0   17.00    3.21
  -8  11   0   20.13    2.96
  -8 -11   0   18.32    2.99
  -8  11   0   20.35    3.17
  -8  11   1   87.49    6.48
  -8  11   1   88.99    7.43
  -8 -11   1   89.56    7.06
  -8  11   1   84.79    6.94
  -8 -11   1   91.11    6.85
  -8 -11   1   95.10    7.33
  -8 -11   1   95.18    7.27
  -8 -11   2    6.25    2.44
  -8  11   2   10.75    2.78
  -8  11   2   11.18    4.97
  -8  11   2    5.67    2.75
  -8 -11   2   11.14    2.81
  -8 -11   2    9.95    2.53
  -8 -11   2   11.08    2.77
  -8  11   3  108.18   13.89
  -8 -11   3  126.65    8.53
  -8  11   3  120.77    9.01
  -8 -11   3  113.31    8.49
  -8  11   3  114.42    8.61
  -8 -11   3  124.87    8.50
  -8 -11   3  140.20    9.14
  -8 -11   4    2.18    1.94
  -8  11   4    3.13    2.24
  -8  11   4    2.61    2.23
  -8 -11   4    1.99    1.91
  -8 -11   4    4.29    2.14
  -8  11   4    2.90    1.29
  -8 -11   4    1.70    2.20
  -8 -11   5  243.23   14.09
  -8  11   5  230.66   13.99
  -8 -11   5  212.43   13.57
  -8 -11   5  231.66   13.55
  -8  11   5  238.39   13.12
  -8  11   5  216.25   13.97
  -8 -11   5  203.37   13.39
  -8 -11   6  103.03    7.34
  -8  11   6   94.10    7.23
  -8 -11   6   97.79    7.04
  -8 -11   6   97.87    6.82
  -8  11   6  104.21    6.64
  -8 -11   6   94.78    6.93
  -8  11   6   87.03    7.23
  -8 -11   7  369.78   21.22
  -8 -11   7  381.25   20.72
  -8  11   7  382.12   21.25
  -8 -11   7  361.03   20.90
  -8  11   7  412.65   20.78
  -8  11   7  369.02   21.41
  -8 -11   7  341.64   20.77
  -8 -11   8   14.53    2.31
  -8  11   8   21.13    2.91
  -8 -11   8   18.38    2.69
  -8  11   8   18.54    2.32
  -8 -11   9  273.15   15.69
  -8  11   9  276.46   15.27
  -8 -11  10    4.73    1.42
  -8  11  10    5.19    1.20
  -8 -11  11   70.21    4.90
  -8  11  11   82.31    4.71
  -8  12  -8    3.27    1.39
  -8 -12  -8    2.54    1.02
  -8  12  -7   33.62    3.34
  -8 -12  -7   31.39    3.09
  -8 -12  -7   33.36    2.95
  -8  12  -6    2.49    2.18
  -8 -12  -6    4.10    1.53
  -8 -12  -5   46.64    4.38
  -8  12  -4    6.18    2.32
  -8 -12  -4    6.15    2.19
  -8  12  -4    8.76    2.56
  -8  12  -4    3.95    1.94
  -8 -12  -4    5.40    2.09
  -8  12  -3  115.21    7.77
  -8  12  -3   94.43    7.77
  -8 -12  -3  109.46    7.81
  -8  12  -3  100.54    7.48
  -8 -12  -3  116.19    8.01
  -8 -12  -3  104.67    7.73
  -8  12  -2   10.86    2.90
  -8 -12  -2   15.23    2.89
  -8  12  -2   17.27    2.86
  -8  12  -2   12.14    2.66
  -8  12  -1   91.82    7.64
  -8 -12  -1  102.88    7.56
  -8  12  -1  117.41    7.56
  -8  12  -1   98.51    7.41
  -8  12   0   67.82    6.34
  -8 -12   0   61.79    5.89
  -8  12   0   80.98    5.87
  -8 -12   0   76.33    5.91
  -8  12   0   74.70    6.05
  -8 -12   1  205.09   12.41
  -8  12   1  185.78   12.33
  -8 -12   1  170.48   11.86
  -8  12   1  203.83   11.65
  -8 -12   1  179.88   11.80
  -8  12   1  182.75   11.95
  -8 -12   1  199.67   11.91
  -8  12   2   66.80    6.21
  -8 -12   2   59.59    5.72
  -8 -12   2   82.52    6.04
  -8 -12   2   72.88    5.83
  -8  12   2   66.34    5.91
  -8 -12   2   82.23    6.42
  -8 -12   3  132.52    8.97
  -8 -12   3  129.23    8.57
  -8 -12   3  116.61    8.39
  -8  12   3  120.55    8.76
  -8  12   3  123.02    7.58
  -8  12   3  122.39    8.59
  -8 -12   3  118.08    8.26
  -8  12   4    8.87    2.50
  -8 -12   4    7.27    2.16
  -8 -12   4   10.06    2.34
  -8  12   4   10.73    1.82
  -8 -12   4    9.93    2.63
  -8  12   4    9.09    2.47
  -8 -12   4    7.14    2.22
  -8  12   5   11.67    2.47
  -8  12   5   14.46    2.65
  -8 -12   5   16.02    2.59
  -8 -12   5   13.43    2.50
  -8  12   5   14.61    2.13
  -8 -12   5   13.23    2.65
  -8 -12   6   50.93    4.60
  -8 -12   6   42.98    3.99
  -8 -12   6   44.85    4.11
  -8  12   6   42.58    4.28
  -8  12   6   52.25    4.00
  -8  12   6   45.73    4.50
  -8  12   7   12.74    2.48
  -8 -12   7   10.20    2.09
  -8 -12   7   10.33    2.30
  -8  12   7   14.49    2.08
  -8 -12   8    2.27    1.65
  -8  12   8    2.06    1.21
  -8 -12   9   11.85    2.10
  -8  12   9   13.43    1.78
  -8 -12  10    7.97    1.57
  -8  12  10    6.43    1.19
  -8  12  11   29.77    2.19
  -8  13  -8   12.13    1.72
  -8 -13  -7   -0.13    1.16
  -8  13  -7   -0.31    1.66
  -8 -13  -7    1.38    1.19
  -8  13  -6    8.55    2.31
  -8  13  -4   53.93    4.76
  -8 -13  -4   42.64    4.26
  -8  13  -3   47.84    4.62
  -8 -13  -3   45.90    4.43
  -8 -13  -3   47.77    4.60
  -8  13  -2    2.56    2.00
  -8  13  -2    5.76    1.83
  -8 -13  -2    4.38    2.19
  -8  13  -1    6.30    2.12
  -8  13  -1    9.61    2.14
  -8 -13  -1    9.55    2.57
  -8  13   0    0.21    1.77
  -8  13   0   -2.23    2.12
  -8  13   1  142.09    9.30
  -8 -13   1  173.68   10.44
  -8  13   1  141.20    9.58
  -8 -13   1  145.49    9.67
  -8 -13   2   56.46    5.18
  -8  13   2   49.35    4.72
  -8 -13   2   52.68    4.78
  -8 -13   3   61.31    5.03
  -8 -13   3   59.93    5.32
  -8  13   3   53.73    4.83
  -8  13   3   53.36    4.07
  -8 -13   4  329.48   18.68
  -8 -13   4  357.43   19.35
  -8  13   4  316.96   18.77
  -8  13   4  320.17   18.06
  -8 -13   5   93.46    6.99
  -8  13   5   97.99    6.29
  -8 -13   5   86.67    6.43
  -8 -13   6   46.10    4.33
  -8  13   6   46.98    3.74
  -8 -13   6   39.37    3.71
  -8 -13   7  223.35   13.47
  -8  13   7  227.28   12.92
  -8 -13   8  198.18   12.14
  -8  13   8  209.79   11.72
  -8 -13   9   42.01    3.60
  -8  13   9   40.18    3.13
  -8 -13  10   97.63    6.20
  -8  13  10   98.85    5.84
  -8  13  11    3.06    0.72
  -8  14  -7    6.31    1.73
  -8 -14  -7    7.86    1.48
  -8 -14  -7    6.42    1.28
  -8 -14  -6  250.68   14.70
  -8  14  -6  268.39   14.92
  -8  14  -4  500.04   27.48
  -8 -14  -3    1.42    1.68
  -8 -14  -3    1.71    1.66
  -8  14  -3    1.13    1.99
  -8 -14  -2   91.28    6.88
  -8  14  -2   90.43    6.72
  -8 -14  -1    9.75    2.46
  -8  14  -1    6.09    2.15
  -8 -14   0  142.27    9.66
  -8  14   0  139.65    9.06
  -8 -14   1    4.69    2.10
  -8 -14   1    2.99    1.92
  -8  14   1    2.04    1.71
  -8 -14   2  178.74   10.87
  -8 -14   2  151.27   10.24
  -8 -14   3    3.26    1.94
  -8 -14   3    3.94    2.01
  -8 -14   4   27.36    3.51
  -8  14   4   32.42    2.87
  -8 -14   4   27.54    3.21
  -8  14   5   21.84    2.45
  -8 -14   5   17.86    2.50
  -8 -14   5   21.57    3.00
  -8 -14   6   27.38    3.31
  -8  14   6   33.07    2.94
  -8 -14   6   30.51    2.95
  -8 -14   7   15.61    2.52
  -8  14   7   13.99    2.00
  -8 -14   8    5.39    1.57
  -8  14   8    4.78    1.31
  -8 -14   9    4.21    1.39
  -8  14   9    5.40    1.19
  -8 -14  10   38.20    2.94
  -8  14  10   35.82    2.59
  -8  14  11    9.46    0.96
  -8  15  -7    4.59    1.44
  -8 -15  -7    3.68    1.13
  -8 -15  -7    7.62    1.27
  -8 -15  -6   52.07    4.12
  -8  15  -6   61.74    4.56
  -8 -15  -5    4.04    1.53
  -8  15  -4   54.15    4.74
  -8 -15  -3   23.25    3.00
  -8  15  -3   22.05    3.09
  -8 -15  -2   33.02    3.73
  -8  15  -2   34.94    3.74
  -8 -15  -1   67.42    5.69
  -8  15  -1   70.72    5.45
  -8 -15   0   58.62    5.10
  -8  15   0   52.51    4.58
  -8 -15   1  185.85   10.97
  -8 -15   1  154.14   10.23
  -8  15   1  157.38    9.91
  -8 -15   2  101.58    7.39
  -8 -15   2  105.34    7.50
  -8 -15   2   96.41    7.03
  -8 -15   3  100.66    7.15
  -8 -15   3   92.51    6.69
  -8 -15   4   58.76    4.84
  -8  15   4   51.27    3.93
  -8 -15   4   50.77    4.33
  -8 -15   5   51.28    4.49
  -8  15   5   50.54    3.84
  -8 -15   5   44.11    3.83
  -8 -15   6   33.49    3.39
  -8  15   6   33.20    2.97
  -8 -15   6   32.08    2.86
  -8  15   7   85.98    5.68
  -8 -15   7   92.06    6.24
  -8  15   8  191.02   10.52
  -8 -15   8  177.79   10.87
  -8  15   9   11.12    1.40
  -8 -15   9    8.45    1.58
  -8  15  10   70.64    4.24
  -8  16  -7   81.86    5.21
  -8  16  -6   -0.15    1.55
  -8 -16  -6   -0.41    1.16
  -8 -16  -6    1.24    0.96
  -8 -16  -5  179.20   10.64
  -8  16  -4    8.42    2.23
  -8 -16  -3   97.81    6.94
  -8  16  -3  103.37    7.05
  -8 -16  -2    2.51    1.61
  -8  16  -2    6.68    2.07
  -8 -16  -1   32.89    3.74
  -8  16  -1   34.65    3.58
  -8 -16   0    3.50    1.97
  -8  16   0    2.94    1.75
  -8 -16   1   66.10    5.42
  -8 -16   1   60.23    4.99
  -8  16   1   62.82    4.78
  -8 -16   2    5.89    1.88
  -8 -16   2    3.59    1.94
  -8 -16   2    5.50    2.04
  -8 -16   3   19.80    2.59
  -8 -16   3   23.36    2.99
  -8 -16   4    8.54    1.76
  -8 -16   4    8.15    2.11
  -8  16   5    7.40    1.45
  -8 -16   5    6.46    1.55
  -8 -16   5    5.98    1.78
  -8  16   6    1.80    1.14
  -8 -16   6    2.08    1.49
  -8  16   7    8.51    1.48
  -8 -16   7    6.93    1.71
  -8  16   8   14.25    1.65
  -8 -16   8   12.77    1.89
  -8  16   9    6.99    1.10
  -8 -16   9    7.07    1.31
  -8  17  -7   10.50    1.49
  -8  17  -6   -1.15    1.39
  -8 -17  -6   -0.47    0.96
  -8 -17  -6    0.10    0.82
  -8 -17  -5   22.09    2.39
  -8  17  -4   19.18    2.63
  -8 -17  -4   19.09    2.39
  -8  17  -3   10.59    2.25
  -8 -17  -3    9.12    1.96
  -8  17  -2   26.62    3.24
  -8 -17  -2   35.47    3.47
  -8  17  -1    5.14    1.86
  -8 -17  -1    2.70    1.75
  -8  17   0   28.11    3.02
  -8 -17   0   29.28    3.39
  -8 -17   1   50.61    4.22
  -8 -17   1   49.30    4.55
  -8 -17   2    1.64    1.73
  -8 -17   2    0.89    1.38
  -8 -17   3   47.45    3.95
  -8 -17   3   51.90    4.42
  -8 -17   3   50.07    4.46
  -8 -17   4   22.00    2.39
  -8 -17   4   20.46    2.74
  -8 -17   5   81.86    5.53
  -8 -17   5   98.93    6.30
  -8 -17   6   55.51    4.36
  -8 -17   7  115.40    7.41
  -8  17   7  121.92    7.06
  -8 -17   8   60.88    4.28
  -8  18  -7   47.31    3.12
  -8  18  -5   59.80    4.36
  -8 -18  -5   57.84    4.15
  -8  18  -4    7.18    1.95
  -8 -18  -4    8.58    1.65
  -8  18  -3   14.84    2.33
  -8 -18  -3   15.39    2.21
  -8  18  -2  162.46    9.72
  -8 -18  -2  154.37    9.73
  -8  18  -1    1.34    1.63
  -8 -18  -1   -0.61    1.59
  -8 -18   0   75.45    5.46
  -8  18   0   63.20    4.85
  -8 -18   0   64.42    4.93
  -8 -18   1   15.71    2.46
  -8 -18   1   15.77    2.26
  -8 -18   2   70.04    5.11
  -8 -18   2   75.08    5.62
  -8 -18   3    1.25    1.44
  -8 -18   3    0.99    1.15
  -8 -18   4   76.79    5.19
  -8 -18   4   85.72    5.79
  -8 -18   5    3.48    1.43
  -8 -18   6   17.49    2.18
  -8 -18   7   26.75    2.55
  -8  19  -5    3.00    1.39
  -8 -19  -5    4.64    1.07
  -8  19  -4   31.26    2.82
  -8 -19  -4   23.92    2.49
  -8  19  -3    5.54    1.74
  -8 -19  -3    4.38    1.44
  -8  19  -2   20.55    2.46
  -8 -19  -2   17.35    2.26
  -8 -19  -1    5.10    1.60
  -8  19  -1    5.54    1.72
  -8 -19  -1    3.03    1.39
  -8 -19   0   20.67    2.64
  -8 -19   0   18.67    2.39
  -8 -19   1    0.79    1.42
  -8 -19   1    3.39    1.40
  -8 -19   2   74.48    5.20
  -8 -19   2   82.94    5.80
  -8 -19   3    7.51    1.81
  -8 -19   3    7.77    1.50
  -8 -19   4   35.65    3.34
  -8 -19   5    4.74    1.38
  -8 -19   6  194.43   11.07
  -8 -19   7   25.23    2.25
  -8  20  -5  129.54    7.51
  -8  20  -4    9.07    1.58
  -8 -20  -4    6.72    1.27
  -8  20  -3  120.95    7.10
  -8 -20  -3  107.64    7.00
  -8  20  -2   27.60    2.73
  -8 -20  -2   26.45    2.58
  -8 -20  -2   25.75    2.68
  -8 -20  -1   47.04    3.78
  -8 -20  -1   45.82    3.57
  -8 -20   0   51.83    3.90
  -8 -20   0   53.10    4.17
  -8 -20   1   18.09    2.26
  -8 -20   1   13.05    1.84
  -8 -20   2   14.61    2.10
  -8 -20   2   13.32    1.71
  -8 -20   3   20.57    2.41
  -8 -20   4    7.63    1.63
  -8 -20   5   11.47    1.74
  -8 -20   6    9.63    1.54
  -8  21  -5   11.80    1.26
  -8 -21  -5    6.70    0.98
  -8  21  -4    7.77    1.38
  -8 -21  -4    7.02    1.09
  -8 -21  -3   19.49    2.05
  -8  21  -3   22.09    2.18
  -8 -21  -3   19.92    1.94
  -8 -21  -2    8.26    1.48
  -8  21  -2    9.93    1.62
  -8 -21  -2    8.80    1.45
  -8 -21  -1   24.00    2.32
  -8 -21  -1   27.49    2.53
  -8 -21   0   30.10    2.56
  -8 -21   0   29.05    2.73
  -8 -21   1   28.14    2.42
  -8 -21   1   29.77    2.79
  -8 -21   2    1.63    1.15
  -8 -21   2    0.26    0.83
  -8 -21   3   50.52    3.87
  -8 -21   4    6.41    1.36
  -8 -21   5   71.79    4.77
  -8 -21   6    0.63    0.83
  -8 -22  -4   48.71    2.90
  -8  22  -4   42.33    3.00
  -8 -22  -3   30.84    2.35
  -8  22  -3   34.29    2.53
  -8 -22  -2    7.79    1.23
  -8 -22  -2    5.33    1.14
  -8 -22  -1   23.73    2.10
  -8 -22  -1   28.33    2.33
  -8 -22  -1   24.43    2.30
  -8 -22   0    9.56    1.51
  -8 -22   0   11.44    1.39
  -8 -22   1   27.96    2.19
  -8 -22   1   32.39    2.67
  -8 -22   2   27.63    2.48
  -8 -22   3    6.38    1.29
  -8 -22   4    1.54    0.91
  -8 -23  -1    1.62    0.66
  -7   0 -11   -0.86    1.39
  -7   0 -11   -0.63    1.52
  -7   0 -10  199.99   11.98
  -7   0 -10  190.35   12.05
  -7   0  -9    0.85    2.28
  -7   0  -9   -0.66    1.74
  -7   0  -9   -1.32    2.01
  -7   0  -8  368.75   21.63
  -7   0  -8  346.98   20.82
  -7   0  -8  384.11   21.63
  -7   0  -8  372.69   21.46
  -7   0  -7    4.48    2.70
  -7   0  -7   -0.78    1.82
  -7   0  -7    0.32    2.44
  -7   0  -7   -0.33    2.36
  -7   0  -6   10.41    2.96
  -7   0  -6   17.26    3.50
  -7   0  -6   16.38    3.27
  -7   0  -6   15.86    3.42
  -7   0  -6   10.84    5.64
  -7   0  -6   12.32    2.56
  -7   0  -6   11.94    2.54
  -7   0  -5    2.01    2.27
  -7   0  -5   -1.93    2.68
  -7   0  -5    3.02    4.38
  -7   0  -5    0.70    2.47
  -7   0  -5    0.51    1.93
  -7   0  -5    0.52    1.68
  -7   0  -5   -1.16    2.61
  -7   0  -4  112.94    7.65
  -7   0  -4   96.85    8.12
  -7   0  -4  101.57    7.97
  -7   0  -4  101.98   13.89
  -7   0  -4   99.00    8.18
  -7   0  -4  114.84    7.61
  -7   0  -4   99.36    8.07
  -7   0  -3    0.62    2.26
  -7   0  -3   -0.84    1.61
  -7   0  -3    0.67    2.32
  -7   0  -3   -1.41    3.86
  -7   0  -3    2.27    2.32
  -7   0  -3    1.62    1.60
  -7   0  -2   25.52    3.74
  -7   0  -2   24.37    3.02
  -7   0  -2   23.93    2.89
  -7   0  -2   24.68    3.90
  -7   0  -2   23.58    7.07
  -7   0  -2   19.66    3.39
  -7   0  -2   22.41    3.49
  -7   0  -1    0.34    2.37
  -7   0  -1   -1.40    3.59
  -7   0  -1   -1.11    1.67
  -7   0  -1   -0.20    1.33
  -7   0  -1   -1.26    2.38
  -7   0  -1    1.57    2.17
  -7   0  -1   -2.67    3.87
  -7   0   0   83.96    6.60
  -7   0   0   87.04   12.71
  -7   0   0   74.09    5.75
  -7   0   0   84.93    6.26
  -7   0   0   81.69    6.15
  -7   0   0   82.93   12.51
  -7   0   0   95.20    7.58
  -7   0   0   79.50    6.37
  -7   0   0   99.94    7.44
  -7   0   1    1.46    5.10
  -7   0   1   -1.03    2.60
  -7   0   1   -2.14    2.09
  -7   0   1   -0.95    1.93
  -7   0   1   -0.43    1.43
  -7   0   1   -1.47    5.33
  -7   0   1   -2.53    2.94
  -7   0   2    2.80    4.91
  -7   0   2   16.68    3.43
  -7   0   2   17.36    2.99
  -7   0   2    9.78    2.09
  -7   0   2   16.61    2.97
  -7   0   2    6.54    2.85
  -7   0   3    0.32    2.72
  -7   0   3    4.09    4.76
  -7   0   3    0.34    2.97
  -7   0   3   -2.46    2.24
  -7   0   3    1.73    2.10
  -7   0   4  294.13   18.27
  -7   0   4  306.66   25.99
  -7   0   4  308.54   18.67
  -7   0   4  308.95   17.98
  -7   0   4  301.85   18.42
  -7   0   5    2.77    4.64
  -7   0   5   -1.30    2.60
  -7   0   5    2.74    2.65
  -7   0   5   -0.32    2.44
  -7   0   6   92.31    6.99
  -7   0   6   78.67    7.02
  -7   0   6   71.13   11.69
  -7   0   6   83.44    7.33
  -7   0   6   77.43    6.98
  -7   0   6   93.08    6.59
  -7   0   7   -1.55    2.36
  -7   0   7    2.87    2.60
  -7   0   7    2.78    5.37
  -7   0   7   -0.33    2.56
  -7   0   8   32.58    4.21
  -7   0   8   19.44    7.16
  -7   0   8   35.17    4.43
  -7   0   8   30.35    4.34
  -7   0   9    0.30    2.23
  -7   0   9   -0.63    2.47
  -7   0   9   -1.47    2.55
  -7   0   9    0.69    1.90
  -7   0  10  267.72   16.65
  -7   0  10  291.34   16.30
  -7   0  10  279.24   16.84
  -7   0  11   -2.15    2.19
  -7   0  11    0.24    1.97
  -7   0  12   45.98    4.16
  -7   0  12   48.25    4.25
  -7   0  13   -0.29    1.26
  -7   0  13    0.15    1.22
  -7   0  14   31.67    2.05
  -7  -1 -11   -0.56    1.37
  -7  -1 -11    0.47    1.53
  -7  -1 -10   31.05    3.16
  -7  -1 -10   35.43    3.60
  -7  -1 -10   30.41    3.72
  -7  -1  -9   35.44    4.31
  -7  -1  -9   35.76    4.02
  -7  -1  -9   33.31    3.63
  -7   1  -9   36.21    3.74
  -7  -1  -8    0.64    2.52
  -7  -1  -8    2.98    2.35
  -7  -1  -8    4.65    2.60
  -7   1  -8    3.71    2.08
  -7  -1  -8    4.92    2.11
  -7  -1  -7   57.39    5.66
  -7  -1  -7   52.68    5.34
  -7   1  -7   52.28    4.95
  -7  -1  -7   49.14    4.80
  -7  -1  -7   51.69    5.41
  -7  -1  -6    6.87    2.22
  -7  -1  -6    1.32    2.10
  -7  -1  -6    6.19    2.88
  -7  -1  -6    1.39    2.45
  -7  -1  -6    4.59    4.91
  -7  -1  -6    0.26    1.78
  -7   1  -6    4.99    2.19
  -7   1  -6    0.29    2.45
  -7  -1  -5  257.84   14.92
  -7   1  -5  247.20   14.71
  -7  -1  -5  226.69   15.19
  -7  -1  -5  254.01   23.30
  -7   1  -5  244.71   15.06
  -7  -1  -5  241.86   15.06
  -7  -1  -5  239.14   15.41
  -7  -1  -5  237.73   14.63
  -7   1  -5  258.67   14.83
  -7  -1  -5  229.48   15.15
  -7  -1  -4  383.68   23.44
  -7   1  -4  406.54   23.55
  -7   1  -4  431.79   23.27
  -7  -1  -4  415.17   23.26
  -7  -1  -4  398.75   32.04
  -7  -1  -4  401.64   23.91
  -7  -1  -4  391.21   23.90
  -7  -1  -4  425.57   23.21
  -7   1  -4  427.42   23.16
  -7  -1  -4  417.38   23.91
  -7  -1  -3  321.03   18.56
  -7  -1  -3  333.09   18.63
  -7   1  -3  308.51   18.35
  -7  -1  -3  317.98   26.90
  -7  -1  -3  320.08   19.31
  -7  -1  -3  294.32   19.16
  -7  -1  -3  341.01   18.46
  -7   1  -3  327.64   18.29
  -7  -1  -3  323.33   19.29
  -7  -1  -2  281.13   16.54
  -7  -1  -2  256.73   15.57
  -7   1  -2  257.46   15.33
  -7   1  -2  263.53   15.52
  -7  -1  -2  272.69   15.58
  -7  -1  -2  248.09   23.12
  -7  -1  -2  254.55   16.40
  -7   1  -2  258.06   15.87
  -7  -1  -2  275.92   16.04
  -7  -1  -2  276.21   16.47
  -7   1  -1   98.18    7.52
  -7   1  -1  102.14    6.93
  -7  -1  -1  101.39    7.07
  -7   1  -1  107.36    7.23
  -7  -1  -1  107.98    7.34
  -7  -1  -1  108.10   13.85
  -7  -1  -1   73.89   12.21
  -7  -1  -1   95.55    8.03
  -7  -1  -1  102.16    7.57
  -7   1  -1  102.31    7.53
  -7  -1  -1  117.36    8.41
  -7  -1   0  394.82   21.97
  -7   1   0  363.32   21.59
  -7  -1   0  399.40   21.87
  -7   1   0  373.52   21.56
  -7  -1   0  380.68   30.90
  -7  -1   0  423.34   23.22
  -7  -1   0  389.37   30.90
  -7   1   0  361.73   21.80
  -7   1   0  387.08   22.12
  -7  -1   0  456.38   23.32
  -7  -1   1   46.15    4.56
  -7   1   1   43.82    4.25
  -7   1   1   48.31    4.11
  -7  -1   1   43.58    4.20
  -7  -1   1   52.40    5.60
  -7  -1   1   51.32   10.68
  -7  -1   1   55.75   10.44
  -7   1   1   43.50    4.26
  -7   1   1   50.43    4.77
  -7  -1   1   41.70    4.54
  -7  -1   1   43.73    5.06
  -7   1   2  661.22   35.65
  -7   1   2  613.32   35.09
  -7  -1   2  686.08   36.05
  -7  -1   2  670.62   36.65
  -7  -1   2  664.70   44.69
  -7   1   2  674.46   35.97
  -7  -1   2  670.85   35.96
  -7  -1   2  645.88   36.27
  -7   1   3  331.33   18.71
  -7  -1   3  297.49   18.56
  -7  -1   3  315.70   26.48
  -7  -1   3  313.95   19.22
  -7   1   3  330.13   18.70
  -7  -1   3  317.91   18.59
  -7  -1   3  307.50   18.92
  -7  -1   4  472.55   27.45
  -7   1   4  492.31   27.66
  -7  -1   4  503.53   28.01
  -7  -1   4  461.97   35.30
  -7  -1   4  479.49   28.24
  -7   1   4  537.87   27.79
  -7  -1   4  483.08   27.96
  -7  -1   5   21.75    7.17
  -7  -1   5   18.57    3.67
  -7  -1   5   24.36    4.01
  -7  -1   5   22.52    3.55
  -7  -1   5   22.10    3.33
  -7   1   6  635.98   32.73
  -7  -1   6  608.09   32.41
  -7  -1   6  585.36   32.80
  -7  -1   6  485.55   39.81
  -7  -1   6  572.08   33.00
  -7  -1   6  544.86   32.70
  -7   1   6  596.90   32.10
  -7  -1   7   11.38    3.18
  -7  -1   7   12.41    6.00
  -7  -1   7   14.02    3.37
  -7  -1   7   10.79    2.81
  -7   1   7   14.46    2.92
  -7  -1   8  247.14   15.33
  -7  -1   8  256.36   15.66
  -7  -1   8  239.20   15.36
  -7  -1   8  261.07   14.85
  -7  -1   9    4.75    2.62
  -7  -1   9    2.19    2.56
  -7  -1   9    4.06    2.43
  -7   1   9    6.38    2.26
  -7  -1  10   58.79    5.37
  -7   1  10   59.79    4.94
  -7  -1  10   53.74    5.31
  -7  -1  11   16.11    2.87
  -7  -1  11   15.11    2.76
  -7  -1  12   13.97    2.38
  -7  -1  12   13.14    2.43
  -7  -1  13    0.87    1.29
  -7   1  13    0.61    0.88
  -7  -1  13    2.02    1.29
  -7  -1  14    3.91    0.65
  -7   1  14    2.67    0.64
  -7  -2 -11   72.20    4.90
  -7   2 -11   76.69    5.24
  -7  -2 -11   66.71    5.02
  -7  -2 -10    4.92    2.13
  -7  -2 -10    3.30    1.47
  -7  -2 -10    7.11    2.03
  -7  -2  -9  162.52   10.14
  -7  -2  -9  161.46    9.92
  -7  -2  -9  140.99    9.29
  -7   2  -9  127.35    9.19
  -7  -2  -8   10.61    2.88
  -7  -2  -8    4.67    2.48
  -7   2  -8    3.45    2.00
  -7  -2  -8    8.10    2.19
  -7  -2  -8    9.58    2.89
  -7  -2  -7   53.34    4.65
  -7  -2  -7   48.27    5.29
  -7  -2  -7   40.05    4.81
  -7  -2  -7   45.75    5.24
  -7   2  -7   53.25    4.89
  -7  -2  -7   45.64    4.56
  -7   2  -7   49.49    5.02
  -7  -2  -6    0.52    1.64
  -7  -2  -6   -0.33    2.20
  -7  -2  -6    2.28    2.36
  -7  -2  -6    2.06    2.59
  -7   2  -6    4.74    4.83
  -7  -2  -6   -4.54    4.39
  -7   2  -6    0.26    1.78
  -7  -2  -6    3.15    2.04
  -7   2  -6   -0.29    2.60
  -7  -2  -5  150.38   10.05
  -7  -2  -5  145.99   10.48
  -7  -2  -5  140.49   17.27
  -7   2  -5  149.31   17.83
  -7  -2  -5  140.54   10.56
  -7   2  -5  158.83   10.07
  -7  -2  -5  154.61   10.03
  -7  -2  -5  154.14   10.72
  -7   2  -5  153.37   10.39
  -7   2  -4   32.93    4.36
  -7   2  -4   40.39    3.96
  -7  -2  -4   41.84    4.18
  -7   2  -4   25.23    7.82
  -7  -2  -4   22.93    7.31
  -7  -2  -4   37.68    4.68
  -7  -2  -4   37.71    4.51
  -7  -2  -4   33.24    3.81
  -7   2  -4   36.01    3.83
  -7  -2  -4   42.12    4.71
  -7   2  -3   99.25    6.80
  -7  -2  -3   81.14    6.67
  -7  -2  -3   94.08    6.96
  -7  -2  -3   95.65   13.24
  -7  -2  -3   99.89    7.79
  -7   2  -3   82.26    7.48
  -7  -2  -3   98.73    7.59
  -7  -2  -3  103.27    7.66
  -7   2  -2   85.10    6.69
  -7  -2  -2   87.47    7.32
  -7  -2  -2   93.11    6.67
  -7  -2  -2   91.09    6.73
  -7   2  -2   89.52    6.39
  -7  -2  -2  106.73   13.76
  -7   2  -2   90.24    7.65
  -7  -2  -2   92.68    7.54
  -7   2  -2   85.23    6.94
  -7  -2  -2  106.96    7.68
  -7  -2  -1   54.05    9.98
  -7  -2  -1   48.98    4.32
  -7  -2  -1   51.74    4.61
  -7   2  -1   49.02    4.30
  -7  -2  -1   54.17   10.27
  -7  -2  -1   44.67    5.17
  -7   2  -1   51.46    5.47
  -7   2  -1   42.49    4.54
  -7   2  -1   47.90    4.66
  -7  -2  -1   55.38    5.44
  -7  -2   0   15.58    2.75
  -7   2   0   15.63    2.35
  -7  -2   0   13.07    2.41
  -7   2   0   16.50    2.34
  -7  -2   0    7.20    5.08
  -7   2   0   16.16    3.57
  -7  -2   0   13.61    3.43
  -7  -2   0   17.96    6.72
  -7  -2   0   13.67    3.22
  -7   2   0   17.32    2.78
  -7   2   0   13.16    2.74
  -7  -2   1   33.66    3.63
  -7   2   1   27.98    3.00
  -7   2   1   29.91    3.27
  -7  -2   1   32.68    3.88
  -7  -2   1   27.65    8.21
  -7   2   1   24.84    4.17
  -7  -2   1   27.37    4.33
  -7  -2   1   30.81    7.91
  -7  -2   1   32.17    4.30
  -7   2   1   27.09    3.52
  -7  -2   1   26.22    3.62
  -7   2   1   25.34    3.26
  -7  -2   2    3.95    5.12
  -7  -2   2   11.40    3.14
  -7   2   2   12.51    2.37
  -7  -2   2    9.68    2.79
  -7  -2   2   12.04    2.73
  -7   2   2    9.76    2.44
  -7   2   2    8.89    3.11
  -7  -2   2    9.62    3.16
  -7  -2   3    9.50    2.77
  -7  -2   3   10.48    5.24
  -7   2   3    4.69    2.79
  -7  -2   3    4.80    2.79
  -7   2   3    4.93    2.08
  -7  -2   3    7.78    2.39
  -7   2   3    6.56    2.42
  -7  -2   4   10.78    2.82
  -7  -2   4   15.30    3.39
  -7  -2   4    9.28    6.05
  -7   2   4   13.90    3.29
  -7  -2   4   16.12    3.52
  -7   2   4   11.66    2.61
  -7  -2   4   11.21    2.55
  -7   2   4   12.07    2.68
  -7  -2   4   11.00    2.61
  -7  -2   5    4.01    2.80
  -7  -2   5    4.02    4.11
  -7  -2   5    4.73    2.79
  -7  -2   5   10.97    3.26
  -7   2   5   11.21    2.38
  -7  -2   5    9.43    2.60
  -7  -2   6    9.98    2.85
  -7  -2   6    4.47    2.55
  -7  -2   6    4.12    4.80
  -7  -2   6    7.16    3.04
  -7   2   6    6.14    2.31
  -7  -2   6    6.79    2.35
  -7  -2   7  259.94   15.82
  -7  -2   7  216.29   22.27
  -7  -2   7  252.70   15.94
  -7  -2   7  244.74   15.72
  -7   2   7  266.69   15.29
  -7  -2   8    9.17    2.99
  -7  -2   8    4.08    4.38
  -7  -2   8    5.09    2.60
  -7  -2   8    8.81    2.97
  -7  -2   9  282.16   16.42
  -7  -2   9  267.10   16.13
  -7  -2   9  245.36   15.96
  -7  -2  10    7.83    2.55
  -7  -2  10    3.99    2.15
  -7   2  10    8.33    2.27
  -7  -2  11  298.55   17.40
  -7   2  11  304.15   16.91
  -7  -2  11  293.56   17.38
  -7  -2  12   21.57    2.80
  -7  -2  12   21.81    2.83
  -7  -2  13  111.95    6.85
  -7   2  13  105.95    6.28
  -7  -2  13  107.07    6.82
  -7   2  14   14.51    1.22
  -7  -2  14   18.28    1.29
  -7  -3 -11    6.44    1.46
  -7   3 -11    4.77    1.44
  -7   3 -11    4.36    1.66
  -7  -3 -11    3.92    1.60
  -7   3 -10    4.52    2.14
  -7  -3 -10    7.73    2.25
  -7   3 -10    9.09    2.06
  -7  -3 -10    5.04    1.84
  -7  -3 -10    5.32    1.57
  -7   3  -9   23.44    3.65
  -7  -3  -9   26.73    3.58
  -7   3  -9   23.55    3.45
  -7  -3  -9   29.86    3.51
  -7  -3  -9   24.89    3.02
  -7   3  -8   52.75    5.61
  -7  -3  -8   61.01    5.68
  -7   3  -8   60.68    5.22
  -7  -3  -8   60.93    5.20
  -7  -3  -8   52.63    5.28
  -7   3  -8   64.69    5.76
  -7   3  -7  160.45   11.43
  -7  -3  -7  155.61   11.12
  -7  -3  -7  180.90   11.61
  -7   3  -7  174.50   11.52
  -7  -3  -7  159.06   10.66
  -7   3  -7  166.61   11.76
  -7  -3  -7  185.56   11.68
  -7  -3  -7  158.93   10.74
  -7   3  -7  172.25   10.92
  -7   3  -7  166.04   11.07
  -7   3  -6   76.82    6.72
  -7  -3  -6   77.33    6.55
  -7   3  -6   66.94    6.35
  -7  -3  -6   70.67    6.48
  -7   3  -6   68.39   11.96
  -7  -3  -6   64.04   11.18
  -7   3  -6   59.07    6.39
  -7  -3  -6   71.16    6.42
  -7   3  -6   75.56    5.98
  -7  -3  -6   68.51    5.81
  -7   3  -6   69.33    6.25
  -7  -3  -6   74.50    5.85
  -7   3  -5  113.91    8.10
  -7  -3  -5   98.80    7.99
  -7   3  -5  101.72    8.33
  -7  -3  -5  114.69    7.81
  -7  -3  -5   87.81   13.37
  -7   3  -5  111.95   14.78
  -7   3  -5  104.96    8.50
  -7  -3  -5  101.63    8.30
  -7   3  -5  107.63    7.63
  -7  -3  -5  100.03    7.52
  -7  -3  -5  102.71    8.25
  -7   3  -5  111.04    8.28
  -7  -3  -4    0.26    1.65
  -7   3  -4    0.69    1.49
  -7  -3  -4   -1.91    2.67
  -7   3  -4    0.68    2.39
  -7   3  -4    0.31    2.42
  -7  -3  -4    1.61    2.39
  -7   3  -4   -3.89    2.98
  -7  -3  -4   -1.33    2.99
  -7   3  -4   -4.50    6.33
  -7  -3  -4   -1.42    6.00
  -7   3  -4    2.25    1.83
  -7   3  -4   -0.28    2.48
  -7   3  -3  252.05   23.17
  -7  -3  -3  232.95   22.43
  -7   3  -3  247.46   15.76
  -7  -3  -3  221.60   15.40
  -7   3  -3  252.12   14.63
  -7  -3  -3  260.99   15.04
  -7  -3  -3  251.05   15.02
  -7   3  -3  266.61   15.59
  -7  -3  -3  264.88   15.76
  -7   3  -3  238.30   15.53
  -7  -3  -3  242.31   15.53
  -7  -3  -2   32.69    3.63
  -7  -3  -2   24.54    3.41
  -7   3  -2   32.24    3.17
  -7   3  -2   28.59    7.62
  -7  -3  -2   25.90    7.40
  -7   3  -2   37.25    4.66
  -7  -3  -2   31.05    4.16
  -7   3  -2   40.08    4.23
  -7   3  -2   29.39    3.43
  -7  -3  -2   36.60    4.46
  -7   3  -2   33.26    4.04
  -7   3  -1  908.50   47.85
  -7  -3  -1  876.48   48.24
  -7   3  -1  871.36   58.13
  -7  -3  -1  908.62   58.20
  -7   3  -1 1007.10   57.99
  -7  -3  -1  976.21   58.51
  -7   3  -1  899.01   49.32
  -7  -3  -1  930.55   49.26
  -7   3  -1  851.08   48.09
  -7   3  -1  917.71   48.37
  -7   3  -1  907.70   48.77
  -7  -3  -1  977.90   49.27
  -7  -3   0  292.73   16.71
  -7   3   0  260.03   15.71
  -7  -3   0  309.75   16.59
  -7   3   0  275.64   25.12
  -7  -3   0  289.13   25.29
  -7  -3   0  289.87   24.53
  -7   3   0  279.15   23.91
  -7  -3   0  285.78   17.41
  -7   3   0  288.70   17.57
  -7   3   0  256.44   16.18
  -7   3   0  263.15   16.18
  -7  -3   0  299.13   17.17
  -7   3   0  273.06   16.83
  -7  -3   1  247.01   15.18
  -7   3   1  245.22   14.64
  -7  -3   1  257.58   15.21
  -7  -3   1  266.63   15.62
  -7   3   1  226.83   22.81
  -7  -3   1  220.27   22.64
  -7   3   1  279.52   16.45
  -7  -3   1  253.92   16.20
  -7   3   1  256.66   15.82
  -7  -3   1  239.20   15.59
  -7   3   1  258.88   14.90
  -7   3   1  253.47   15.13
  -7   3   1  265.96   23.30
  -7  -3   1  246.85   22.44
  -7  -3   2   -2.58    6.83
  -7   3   2   -2.92    7.74
  -7  -3   2    1.51    2.64
  -7   3   2    0.34    2.97
  -7  -3   2   -1.73    2.39
  -7   3   2    1.06    1.73
  -7   3   2   -4.09    3.15
  -7  -3   2   -2.05    3.20
  -7   3   2    0.38    1.50
  -7   3   2   -0.25    1.96
  -7  -3   3  173.29   11.49
  -7   3   3  184.15   11.30
  -7  -3   3  161.83   17.67
  -7   3   3  195.70   20.52
  -7   3   3  160.06   11.86
  -7  -3   3  174.76   12.13
  -7  -3   3  175.28   11.85
  -7   3   3  198.97   12.68
  -7   3   3  184.79   11.46
  -7   3   4  243.96   15.28
  -7  -3   4  255.86   15.37
  -7   3   4  274.22   16.47
  -7  -3   4  246.53   15.64
  -7   3   4  298.65   25.87
  -7  -3   4  245.30   22.64
  -7   3   4  252.17   16.01
  -7  -3   4  259.38   16.18
  -7  -3   4  249.29   15.30
  -7   3   4  259.21   15.41
  -7  -3   4  251.29   15.87
  -7   3   4  255.33   16.36
  -7  -3   5  603.05   33.76
  -7   3   5  656.92   34.08
  -7   3   5  596.59   34.59
  -7  -3   5  631.16   34.35
  -7  -3   5  607.25   42.59
  -7   3   5  532.36   42.52
  -7   3   5  635.22   34.79
  -7  -3   5  615.91   34.69
  -7   3   5  648.53   33.71
  -7   3   5  589.02   34.62
  -7  -3   5  602.70   34.35
  -7  -3   6  121.02    8.60
  -7  -3   6  116.70    8.95
  -7   3   6  117.89    9.09
  -7  -3   6  117.50   14.61
  -7   3   6   97.96   14.09
  -7   3   6  132.49    9.59
  -7  -3   6  120.44    9.41
  -7   3   6  142.73    8.77
  -7   3   6  121.39    9.17
  -7  -3   6  125.66    9.10
  -7  -3   7  313.25   18.76
  -7   3   7  346.89   19.60
  -7  -3   7  312.22   19.21
  -7   3   7  306.10   27.24
  -7  -3   7  294.84   26.32
  -7   3   7  336.74   19.77
  -7  -3   7  337.57   19.66
  -7   3   7  311.12   19.40
  -7  -3   7  304.30   19.24
  -7   3   7  341.58   18.77
  -7  -3   8    5.13    2.48
  -7   3   8    5.10    2.82
  -7  -3   8    1.35    3.92
  -7   3   8    5.72    5.00
  -7   3   8    7.71    2.48
  -7  -3   8    7.38    2.56
  -7   3   8    5.28    2.62
  -7   3   8    4.95    2.89
  -7  -3   8    9.07    2.92
  -7  -3   9   87.09    7.30
  -7   3   9   98.42    7.66
  -7   3   9  102.90    7.69
  -7  -3   9   81.65    7.20
  -7   3   9  103.50    7.91
  -7  -3   9  108.79    7.94
  -7  -3  10  115.02    7.96
  -7   3  10   96.96    7.80
  -7  -3  10  105.74    7.77
  -7   3  10  102.93    7.82
  -7  -3  11   71.80    5.75
  -7   3  11   64.13    5.63
  -7   3  11   74.37    5.38
  -7   3  11   74.73    5.94
  -7  -3  11   74.75    5.87
  -7  -3  12    1.30    1.52
  -7   3  12    0.38    1.52
  -7  -3  12    1.50    1.62
  -7   3  12    2.50    1.73
  -7  -3  13    8.21    1.64
  -7   3  13    9.19    1.68
  -7   3  13    8.19    1.63
  -7  -3  13    9.81    1.71
  -7   3  13    9.06    1.29
  -7   3  14   -0.48    0.50
  -7  -3  14    0.08    0.47
  -7   4 -11   38.19    3.19
  -7  -4 -11   38.06    3.20
  -7   4 -11   35.75    3.39
  -7  -4 -10   74.58    5.33
  -7   4 -10   68.20    5.40
  -7  -4 -10   66.52    5.00
  -7  -4 -10   72.94    5.51
  -7   4 -10   75.41    5.72
  -7  -4  -9   64.32    5.23
  -7   4  -9   70.05    5.81
  -7  -4  -9   69.97    5.67
  -7   4  -9   63.75    5.88
  -7  -4  -9   81.16    6.12
  -7   4  -8  157.33   10.91
  -7   4  -8  176.33   11.74
  -7  -4  -8  174.51   11.52
  -7  -4  -8  173.71   10.96
  -7   4  -8  180.40   11.58
  -7  -4  -8  174.95   11.32
  -7  -4  -7   20.72    3.39
  -7   4  -7   24.28    3.89
  -7   4  -7   32.53    4.24
  -7  -4  -7   26.43    3.96
  -7  -4  -7   23.22    3.15
  -7   4  -7   27.12    4.14
  -7  -4  -7   31.02    4.14
  -7  -4  -7   19.71    3.11
  -7   4  -7   24.11    3.38
  -7   4  -7   30.82    4.05
  -7   4  -6   83.67    7.32
  -7  -4  -6   85.12    6.94
  -7   4  -6   96.22    7.48
  -7  -4  -6   92.83    7.42
  -7  -4  -6   76.29   12.13
  -7   4  -6   76.78   12.82
  -7   4  -6   90.16    7.78
  -7  -4  -6   78.70    7.09
  -7  -4  -6   79.37    6.51
  -7   4  -6   85.45    6.72
  -7  -4  -6   76.25    6.46
  -7   4  -6   87.16    7.02
  -7  -4  -5   33.69    3.87
  -7   4  -5   39.18    4.78
  -7  -4  -5   27.85    4.01
  -7   4  -5   38.41    4.50
  -7  -4  -5   25.67    4.07
  -7  -4  -5   40.53    8.81
  -7   4  -5   37.60    8.88
  -7   4  -5   39.27    4.90
  -7   4  -5   37.56    3.93
  -7  -4  -5   38.06    4.62
  -7   4  -5   41.39    4.63
  -7   4  -4  205.00   13.15
  -7  -4  -4  202.72   13.42
  -7   4  -4  220.28   13.88
  -7  -4  -4  230.17   13.81
  -7   4  -4  210.77   13.52
  -7   4  -4  210.28   21.48
  -7  -4  -4  194.52   20.15
  -7   4  -4  198.87   13.77
  -7  -4  -4  193.07   13.40
  -7  -4  -4  205.74   13.01
  -7  -4  -4  220.76   13.11
  -7   4  -4  207.89   12.69
  -7  -4  -3   25.37    4.05
  -7   4  -3   21.24    3.66
  -7  -4  -3   24.71    7.11
  -7   4  -3   20.54    6.74
  -7   4  -3   22.42    3.84
  -7  -4  -3   25.03    3.81
  -7  -4  -3   17.78    3.35
  -7   4  -3   17.84    3.64
  -7  -4  -3   20.05    3.08
  -7  -4  -3   22.77    3.07
  -7  -4  -2  360.57   20.27
  -7  -4  -2  340.79   20.26
  -7   4  -2  324.10   28.46
  -7  -4  -2  329.06   27.93
  -7  -4  -2  344.05   20.89
  -7   4  -2  357.91   21.26
  -7   4  -2  343.95   20.28
  -7  -4  -2  386.04   21.17
  -7   4  -2  362.18   20.75
  -7  -4  -1   25.89    7.08
  -7   4  -1   25.81    7.04
  -7  -4  -1   25.09    3.87
  -7   4  -1   23.05    3.66
  -7  -4  -1   23.82    3.14
  -7  -4  -1   36.05    3.87
  -7   4  -1   23.37    4.04
  -7  -4  -1   25.95    3.91
  -7   4  -1   25.21    7.14
  -7  -4  -1   26.28    7.06
  -7   4  -1   25.78    3.45
  -7   4  -1   19.15    2.82
  -7   4   0   29.01    4.71
  -7   4   0   31.65    8.85
  -7  -4   0   38.49    4.89
  -7  -4   0   34.37    8.50
  -7   4   0   35.05    8.10
  -7  -4   0   36.83    4.58
  -7   4   0   35.34    4.41
  -7   4   0   45.23    4.09
  -7   4   0   46.78    4.34
  -7  -4   0   41.49    4.45
  -7  -4   0   39.09    4.14
  -7   4   1   64.99    4.98
  -7  -4   1   78.57    6.26
  -7   4   1   60.29    6.30
  -7  -4   1   66.35    6.38
  -7   4   1   57.68   10.21
  -7  -4   1   78.37   11.50
  -7   4   1   62.00    5.34
  -7   4   1   62.22    5.21
  -7   4   1   63.21    5.96
  -7  -4   1   73.12    6.22
  -7   4   2   59.07    4.85
  -7  -4   2   61.98    5.60
  -7   4   2   67.66    6.26
  -7  -4   2   53.44    5.91
  -7  -4   2   79.86   11.33
  -7   4   2   62.60   10.76
  -7   4   2   57.48    4.79
  -7   4   2   65.33    5.30
  -7  -4   2   63.21    5.71
  -7   4   2   62.72    6.03
  -7  -4   3   28.10    4.15
  -7   4   3   33.28    4.65
  -7  -4   3   44.77    8.75
  -7   4   3   30.87    8.62
  -7   4   3   33.25    4.62
  -7  -4   3   37.11    4.63
  -7   4   3   33.08    3.85
  -7  -4   3   37.75    3.96
  -7   4   3   33.87    3.55
  -7  -4   3   36.35    4.18
  -7  -4   4   10.53    3.00
  -7   4   4   20.21    3.81
  -7  -4   4    6.48    4.94
  -7  -4   4   20.06    3.33
  -7   4   4   11.84    7.18
  -7   4   4   18.53    3.82
  -7  -4   4   17.83    3.55
  -7   4   4   16.79    3.49
  -7  -4   4   20.11    3.11
  -7   4   4   18.39    2.76
  -7   4   4   22.12    3.15
  -7  -4   4   16.76    2.92
  -7   4   5   44.77    5.40
  -7  -4   5   46.30    5.08
  -7   4   5   41.89    4.41
  -7  -4   5   41.42    4.88
  -7   4   5   52.22    5.47
  -7   4   5   49.60   10.45
  -7  -4   5   40.58    8.73
  -7   4   5   53.76    5.73
  -7  -4   5   53.19    5.47
  -7   4   5   48.25    4.53
  -7  -4   5   43.76    4.46
  -7   4   5   54.84    4.95
  -7   4   6   24.83    3.46
  -7  -4   6   25.39    3.76
  -7   4   6   26.78    4.04
  -7  -4   6   31.91    7.74
  -7   4   6   28.58    4.33
  -7   4   6   25.03    7.54
  -7   4   6   31.47    4.32
  -7  -4   6   28.79    4.26
  -7  -4   6   29.85    3.61
  -7  -4   6   35.24    4.29
  -7   4   7    1.93    2.31
  -7  -4   7    1.51    2.25
  -7   4   7    1.65    2.28
  -7  -4   7    5.85    2.67
  -7  -4   7    1.35    4.33
  -7   4   7    8.73    5.63
  -7   4   7    5.11    2.74
  -7  -4   7    1.31    2.44
  -7   4   7    4.45    2.20
  -7  -4   7    0.98    1.85
  -7  -4   8  111.95    8.32
  -7   4   8  106.45    8.45
  -7  -4   8   75.69   12.49
  -7   4   8  101.00   14.06
  -7   4   8  120.74    8.80
  -7  -4   8  118.53    8.75
  -7  -4   8  122.47    8.63
  -7   4   8  102.92    8.45
  -7   4   8  115.52    7.89
  -7  -4   9    0.28    2.06
  -7   4   9    0.61    2.34
  -7   4   9    1.55    1.82
  -7   4   9   -0.32    2.36
  -7  -4   9   -0.31    2.31
  -7   4   9    1.78    2.30
  -7  -4   9    1.94    2.21
  -7   4  10  147.21    9.75
  -7  -4  10  148.28    9.65
  -7  -4  10  138.48    9.50
  -7   4  10  129.85    9.55
  -7   4  11   22.35    2.74
  -7   4  11   19.59    2.96
  -7  -4  11   22.03    3.00
  -7  -4  11   21.14    3.05
  -7   4  11   21.52    3.11
  -7   4  12  209.22   11.43
  -7  -4  12  192.08   11.80
  -7   4  12  200.41   11.92
  -7   4  12  200.75   11.90
  -7  -4  12  192.35   11.80
  -7   4  13   18.93    1.82
  -7   4  13   21.28    2.29
  -7  -4  13   25.53    2.40
  -7   4  13   24.07    2.35
  -7  -4  13   19.15    2.21
  -7  -4  14   67.98    3.84
  -7   5 -11   -1.26    1.53
  -7  -5 -11   -1.50    1.37
  -7   5 -10    9.85    2.22
  -7  -5 -10   11.83    2.15
  -7  -5 -10   11.39    1.84
  -7   5 -10   10.17    2.42
  -7  -5 -10   12.04    2.38
  -7  -5  -9    7.89    2.22
  -7   5  -9    3.02    2.14
  -7  -5  -9    8.70    1.94
  -7   5  -9    4.62    2.41
  -7   5  -8   97.53    7.72
  -7  -5  -8  109.23    7.62
  -7   5  -8   93.64    7.77
  -7  -5  -8   98.97    7.65
  -7  -5  -8   99.45    7.12
  -7   5  -8   99.32    7.37
  -7  -5  -7   29.29    3.45
  -7  -5  -7   23.59    3.52
  -7   5  -7   26.75    4.07
  -7   5  -7   25.44    3.86
  -7  -5  -7   27.19    3.94
  -7   5  -7   26.28    4.10
  -7  -5  -7   29.54    4.07
  -7  -5  -7   27.72    3.54
  -7   5  -7   29.19    3.95
  -7  -5  -6  125.31    8.91
  -7  -5  -6  139.62    9.51
  -7   5  -6  127.70    9.73
  -7  -5  -6  137.25   15.92
  -7   5  -6  110.62   15.47
  -7   5  -6  132.60   10.00
  -7  -5  -6  115.11    9.26
  -7   5  -6  130.13    9.00
  -7  -5  -6  133.85    9.14
  -7   5  -6  139.77    9.47
  -7  -5  -6  143.84    9.87
  -7   5  -6  136.65    9.64
  -7  -5  -5    1.58    1.68
  -7  -5  -5    1.24    2.25
  -7   5  -5    3.48    2.48
  -7   5  -5    1.87    2.60
  -7  -5  -5    4.63    2.85
  -7   5  -5    3.65    2.67
  -7  -5  -5    2.62    2.44
  -7  -5  -5    4.30    5.72
  -7   5  -5   -1.58    6.11
  -7   5  -5    2.68    1.96
  -7   5  -5    2.86    2.38
  -7   5  -4  427.80   24.33
  -7  -5  -4  418.74   24.62
  -7   5  -4  433.18   25.03
  -7  -5  -4  470.33   25.04
  -7   5  -4  446.31   24.72
  -7  -5  -4  396.62   32.34
  -7   5  -4  365.95   32.73
  -7   5  -4  430.92   25.13
  -7  -5  -4  394.66   24.55
  -7  -5  -4  443.68   24.33
  -7  -5  -4  442.58   24.24
  -7   5  -4  410.94   23.74
  -7   5  -3    8.26    2.67
  -7  -5  -3    6.87    2.60
  -7  -5  -3    5.82    2.43
  -7   5  -3    8.93    5.40
  -7  -5  -3    8.21    5.30
  -7   5  -3    4.98    2.94
  -7  -5  -3    8.04    2.58
  -7   5  -3    8.51    2.66
  -7  -5  -3    6.97    2.09
  -7  -5  -3    6.69    2.20
  -7  -5  -2  753.30   41.26
  -7   5  -2  753.65   51.34
  -7  -5  -2  676.42   49.29
  -7  -5  -2  753.00   41.79
  -7   5  -2  781.34   42.21
  -7   5  -2  778.18   41.21
  -7   5  -2  773.31   41.55
  -7  -5  -2  772.31   41.70
  -7   5  -1   -1.13    2.36
  -7   5  -1    4.86    4.23
  -7  -5  -1   -1.24    4.65
  -7  -5  -1   -0.88    2.36
  -7   5  -1    1.47    2.72
  -7  -5  -1   -0.33    2.34
  -7   5  -1    4.54    5.07
  -7  -5  -1   -4.16    5.01
  -7   5  -1   -0.71    2.14
  -7  -5  -1    1.71    2.01
  -7  -5  -1   -1.05    2.00
  -7  -5   0  500.45   27.89
  -7  -5   0  553.91   28.46
  -7   5   0  510.45   37.67
  -7  -5   0  512.46   37.26
  -7   5   0  531.19   29.10
  -7  -5   0  509.18   28.67
  -7   5   0  498.61   28.12
  -7  -5   0  479.86   28.06
  -7   5   0  511.10   27.55
  -7   5   0  456.05   27.22
  -7  -5   0  453.21   34.91
  -7   5   0  536.15   36.49
  -7  -5   1  126.38   14.90
  -7   5   1  115.17   14.64
  -7  -5   1  124.98    8.97
  -7   5   1  123.52    9.55
  -7  -5   1  127.85    9.47
  -7   5   1  116.41    8.28
  -7   5   1  130.92    8.32
  -7   5   1  125.07    9.09
  -7  -5   1  121.78    9.00
  -7  -5   2   95.81    7.33
  -7  -5   2   97.42   13.12
  -7   5   2  103.24   14.21
  -7  -5   2  109.27    7.86
  -7   5   2   96.38    8.10
  -7  -5   2  107.24    8.32
  -7   5   2  100.31    7.29
  -7  -5   2  102.50    7.88
  -7   5   2   99.68    7.92
  -7   5   3   13.80    7.18
  -7  -5   3   19.72    3.45
  -7   5   3   22.96    4.00
  -7  -5   3   16.44    6.78
  -7   5   3   18.28    3.71
  -7  -5   3   15.90    3.67
  -7  -5   3   18.49    3.08
  -7  -5   3   24.10    3.33
  -7   5   3   22.33    3.08
  -7   5   4  343.98   19.50
  -7  -5   4  298.12   18.31
  -7  -5   4  286.00   17.99
  -7   5   4  340.26   19.44
  -7  -5   4  303.40   18.32
  -7  -5   4  321.48   25.89
  -7   5   4  343.62   29.19
  -7   5   4  305.89   18.72
  -7  -5   4  299.23   18.64
  -7   5   4  305.24   17.61
  -7   5   4  299.43   17.90
  -7  -5   4  301.89   17.91
  -7   5   5    4.42    3.09
  -7  -5   5    1.19    2.28
  -7  -5   5    3.94    2.67
  -7   5   5    2.65    2.82
  -7  -5   5    2.59    4.16
  -7   5   5    6.53    6.12
  -7   5   5    5.91    2.76
  -7  -5   5    3.67    2.74
  -7   5   5    5.06    2.20
  -7  -5   5    1.99    1.81
  -7  -5   6   26.47    3.98
  -7   5   6   36.99    4.59
  -7  -5   6   27.46    7.45
  -7  -5   6   31.77    4.24
  -7   5   6   31.08    4.49
  -7   5   6   44.10    9.56
  -7  -5   6   41.82    4.71
  -7   5   6   35.78    4.62
  -7   5   6   33.13    3.78
  -7  -5   6   30.43    3.74
  -7  -5   7   82.62    7.01
  -7   5   7   82.15    7.31
  -7  -5   7   77.81    6.80
  -7   5   7   84.16    7.22
  -7   5   7   80.20   12.46
  -7  -5   7   72.87   11.50
  -7   5   7   98.98    7.72
  -7  -5   7   85.95    7.21
  -7   5   7   90.74    6.54
  -7  -5   7   91.77    6.66
  -7  -5   8   -3.92    6.19
  -7   5   8    1.46    5.65
  -7  -5   8    1.46    2.42
  -7   5   8    4.20    2.76
  -7   5   8    2.70    2.71
  -7  -5   8    3.77    2.71
  -7   5   8    4.80    2.09
  -7  -5   8    4.87    2.41
  -7   5   8    4.09    2.48
  -7  -5   9    3.03    2.23
  -7   5   9    5.47    2.51
  -7   5   9   -0.64    2.41
  -7  -5   9    1.49    2.11
  -7   5   9    1.97    1.73
  -7   5   9    1.78    2.17
  -7  -5   9    2.17    1.97
  -7   5  10   27.31    3.73
  -7  -5  10   31.56    3.73
  -7   5  10   30.86    3.81
  -7  -5  10   30.40    3.70
  -7   5  11    3.02    2.06
  -7  -5  11   -0.65    1.88
  -7  -5  11   -0.64    1.79
  -7   5  11    1.37    1.91
  -7  -5  12   27.44    2.93
  -7   5  12   27.87    2.99
  -7  -5  12   29.38    2.98
  -7   5  12   23.73    2.81
  -7   5  12   22.93    2.49
  -7   5  12   25.18    2.52
  -7  -5  13    5.05    1.42
  -7   5  13    4.00    1.42
  -7   5  13    7.36    1.11
  -7   5  13    3.64    1.29
  -7  -6 -11   72.56    4.75
  -7   6 -11   70.78    4.80
  -7  -6 -10   51.61    4.00
  -7   6 -10   51.54    4.34
  -7  -6 -10   52.80    4.16
  -7   6 -10   50.39    4.54
  -7  -6 -10   58.01    4.41
  -7  -6  -9  144.95    9.38
  -7   6  -9  145.45    9.86
  -7  -6  -9  151.45    9.68
  -7   6  -9  154.87   10.21
  -7  -6  -9  166.91   10.04
  -7   6  -8   95.84    7.16
  -7   6  -8  102.09    7.84
  -7  -6  -8  100.00    7.47
  -7  -6  -8   93.20    6.87
  -7  -6  -8  100.22    7.30
  -7   6  -8   96.91    7.55
  -7  -6  -7  319.63   18.36
  -7   6  -7  308.61   18.69
  -7   6  -7  316.04   18.56
  -7  -6  -7  302.82   18.44
  -7   6  -7  289.27   18.66
  -7  -6  -7  309.29   18.44
  -7  -6  -7  319.67   18.03
  -7   6  -7  294.41   18.10
  -7  -6  -6  150.45   10.17
  -7  -6  -6  140.49   16.58
  -7   6  -6  168.69   18.75
  -7   6  -6  163.08   10.83
  -7  -6  -6  159.35   10.81
  -7  -6  -6  144.13   10.57
  -7   6  -6  163.95   11.22
  -7   6  -6  160.40   10.59
  -7  -6  -6  145.92   10.43
  -7   6  -6  159.57   11.04
  -7   6  -5   95.80    8.52
  -7  -6  -5  109.57    8.51
  -7  -6  -5  131.53   15.45
  -7   6  -5  112.63   15.40
  -7   6  -5  126.66    9.38
  -7  -6  -5  126.34    8.91
  -7  -6  -5  118.28    8.75
  -7   6  -5  118.47    8.65
  -7   6  -5  119.82    8.61
  -7  -6  -5  116.95    8.25
  -7  -6  -4   79.54    6.64
  -7   6  -4   88.37    7.27
  -7   6  -4   71.00   11.96
  -7  -6  -4   77.82   11.71
  -7   6  -4   85.12    7.44
  -7  -6  -4   70.18    6.64
  -7  -6  -4   77.54    6.31
  -7  -6  -4   72.28    6.25
  -7   6  -4   89.17    6.87
  -7  -6  -4   78.30    6.68
  -7   6  -3   29.17    3.86
  -7  -6  -3   30.52    3.86
  -7  -6  -3   19.31    3.15
  -7  -6  -3   29.40    3.61
  -7   6  -3   24.18    7.27
  -7  -6  -3   25.96    6.86
  -7   6  -3   20.51    3.80
  -7  -6  -3   29.86    3.97
  -7  -6  -3   24.54    3.72
  -7   6  -3   26.85    4.27
  -7   6  -3   19.27    3.38
  -7   6  -2   32.58    4.48
  -7  -6  -2   19.01    3.58
  -7   6  -2   34.62    8.32
  -7  -6  -2   29.84    7.17
  -7  -6  -2   21.33    3.29
  -7   6  -2   22.20    3.39
  -7   6  -2   23.23    3.49
  -7  -6  -2   23.65    3.45
  -7   6  -1    7.11    3.12
  -7  -6  -1    4.65    2.58
  -7   6  -1   10.81    5.79
  -7  -6  -1    4.17    4.85
  -7  -6  -1    6.08    2.34
  -7  -6  -1    5.70    2.27
  -7   6  -1    3.76    2.03
  -7  -6  -1    1.20    3.49
  -7  -6  -1    2.27    2.15
  -7   6  -1    4.79    4.64
  -7   6  -1    2.52    2.22
  -7  -6   0   93.24   12.16
  -7   6   0   88.24   11.93
  -7  -6   0  104.38    7.39
  -7  -6   0  101.46    7.60
  -7   6   0  112.88    8.41
  -7  -6   0   91.85    7.65
  -7  -6   0   91.33   12.89
  -7   6   0   90.48   13.60
  -7   6   0   77.23    6.53
  -7   6   0   94.64    6.56
  -7   6   0   96.03    7.26
  -7  -6   0   82.35    6.99
  -7  -6   1   17.08    3.12
  -7  -6   1   19.33    6.37
  -7   6   1   18.09    3.23
  -7   6   1   20.05    6.38
  -7  -6   1   23.13    3.39
  -7   6   1   16.10    3.60
  -7  -6   1   26.21    3.94
  -7   6   1   18.44    2.72
  -7   6   1   23.27    2.87
  -7   6   2    1.68    2.71
  -7  -6   2    2.94    2.65
  -7  -6   2    2.29    2.24
  -7   6   2    4.07    1.95
  -7  -6   2    4.32    2.09
  -7  -6   2    1.23    4.76
  -7   6   2    1.34    5.80
  -7   6   2    4.03    2.75
  -7  -6   2    4.90    2.50
  -7   6   3   76.60    5.28
  -7  -6   3   73.56    6.15
  -7  -6   3   69.94   10.98
  -7   6   3   81.64   12.58
  -7   6   3   64.87    6.43
  -7  -6   3   64.08    6.43
  -7  -6   3   75.84    6.39
  -7   6   3   89.36    7.07
  -7   6   3   73.45    5.86
  -7  -6   3   75.23    6.07
  -7  -6   4  104.11    7.95
  -7   6   4  120.80    7.58
  -7  -6   4  107.34    8.16
  -7   6   4  130.51    9.46
  -7  -6   4   91.50   12.82
  -7   6   4   99.72   15.02
  -7   6   4  106.35    8.69
  -7  -6   4  112.38    8.66
  -7   6   4  114.34    9.14
  -7  -6   4  103.38    8.33
  -7   6   4  129.10    8.02
  -7  -6   5   40.68    4.69
  -7  -6   5   47.12    4.92
  -7   6   5   52.05    5.72
  -7   6   5   47.70   10.32
  -7   6   5   37.69    5.29
  -7  -6   5   48.58    8.86
  -7   6   5   50.41    5.45
  -7  -6   5   49.79    5.28
  -7   6   5   48.52    4.47
  -7  -6   5   38.14    4.27
  -7   6   6  271.02   16.78
  -7  -6   6  241.03   15.95
  -7   6   6  277.26   16.76
  -7  -6   6  261.01   15.97
  -7   6   6  252.83   24.94
  -7  -6   6  253.57   22.95
  -7   6   6  290.10   16.93
  -7  -6   6  247.99   16.26
  -7   6   6  266.81   15.48
  -7  -6   6  256.53   15.47
  -7   6   7    6.03    2.71
  -7  -6   7    7.52    2.57
  -7   6   7   13.82    5.96
  -7  -6   7    7.78    4.54
  -7  -6   7   10.30    2.92
  -7   6   7   11.06    3.11
  -7   6   7    7.84    3.10
  -7  -6   7   10.07    2.98
  -7   6   7   11.48    2.47
  -7  -6   7    7.35    2.18
  -7  -6   8  116.91    8.43
  -7   6   8  102.61    8.48
  -7  -6   8   80.81   12.39
  -7   6   8  114.71   15.05
  -7   6   8  130.61    9.27
  -7  -6   8  125.02    8.81
  -7   6   8  114.50    7.90
  -7   6   8  119.19    8.82
  -7  -6   8  106.25    8.31
  -7  -6   9   29.90    3.81
  -7   6   9   28.55    4.09
  -7   6   9   31.10    4.19
  -7   6   9   38.80    4.71
  -7  -6   9   33.02    4.16
  -7   6   9   34.21    3.62
  -7  -6   9   32.20    3.97
  -7   6  10   32.01    3.34
  -7   6  10   31.04    3.88
  -7  -6  10   31.95    3.73
  -7  -6  10   25.77    3.60
  -7   6  10   29.01    3.90
  -7  -6  11  104.69    7.12
  -7   6  11  103.23    7.21
  -7   6  11   96.66    7.16
  -7  -6  11   97.53    6.99
  -7   6  12  117.53    6.66
  -7   6  12  105.68    7.11
  -7  -6  12  109.35    7.05
  -7   6  12  100.20    7.01
  -7  -6  12  101.59    6.96
  -7   6  13   34.23    2.47
  -7  -7 -11   11.66    1.47
  -7  -7 -10   14.54    2.30
  -7   7 -10   13.90    2.44
  -7  -7 -10   12.46    1.88
  -7   7 -10   13.50    2.25
  -7   7  -9    4.09    2.36
  -7  -7  -9    4.54    2.01
  -7  -7  -9    6.17    1.71
  -7  -7  -9    6.04    1.87
  -7   7  -9    5.86    2.11
  -7   7  -8   31.93    4.20
  -7  -7  -8   48.10    4.35
  -7   7  -8   35.88    4.54
  -7  -7  -8   43.75    4.40
  -7  -7  -8   37.54    3.77
  -7   7  -8   40.29    4.21
  -7  -7  -7   45.13    4.89
  -7   7  -7   52.43    5.13
  -7   7  -7   51.99    5.34
  -7  -7  -7   51.03    4.86
  -7   7  -7   45.61    5.31
  -7  -7  -7   46.59    4.95
  -7  -7  -7   53.59    4.74
  -7   7  -7   56.66    5.18
  -7  -7  -6    4.91    2.25
  -7   7  -6    9.88    2.98
  -7   7  -6    6.02    2.60
  -7  -7  -6    3.32    2.37
  -7   7  -6    5.07    2.75
  -7  -7  -6    3.09    2.48
  -7   7  -6    7.11    2.64
  -7  -7  -6    4.40    1.97
  -7   7  -5  369.27   21.63
  -7  -7  -5  369.07   21.22
  -7  -7  -5  311.69   28.18
  -7   7  -5  371.61   30.98
  -7  -7  -5  337.92   20.71
  -7   7  -5  351.37   21.68
  -7  -7  -5  354.92   21.27
  -7   7  -5  385.50   21.19
  -7   7  -5  383.76   21.34
  -7  -7  -5  359.72   21.13
  -7   7  -4  235.18   22.56
  -7  -7  -4  215.61   21.02
  -7  -7  -4  215.65   13.63
  -7   7  -4  225.66   14.57
  -7  -7  -4  223.59   14.14
  -7   7  -4  230.07   14.03
  -7  -7  -4  217.74   13.87
  -7  -7  -4  205.53   13.81
  -7   7  -4  230.92   14.56
  -7  -7  -3  963.33   50.68
  -7   7  -3  880.67   60.38
  -7  -7  -3  891.23   59.30
  -7  -7  -3  957.53   51.11
  -7   7  -3  980.06   51.57
  -7   7  -3  940.55   50.54
  -7  -7  -3  922.31   50.72
  -7   7  -3  958.17   50.83
  -7  -7  -2    4.76    2.28
  -7   7  -2    4.76    2.40
  -7   7  -2    5.91    3.00
  -7  -7  -2    4.83    2.62
  -7   7  -2    6.15    5.37
  -7  -7  -2   10.87    5.73
  -7   7  -2    4.95    2.21
  -7  -7  -2    4.28    2.24
  -7  -7  -1  344.81   20.12
  -7  -7  -1  330.91   27.88
  -7   7  -1  344.25   29.56
  -7   7  -1  386.94   21.33
  -7  -7  -1  345.84   20.46
  -7   7  -1  338.68   19.61
  -7   7  -1  345.10   20.01
  -7  -7  -1  321.07   19.85
  -7  -7   0    1.17    4.93
  -7  -7   0    6.05    2.74
  -7   7   0    8.02    2.64
  -7   7   0    3.57    4.89
  -7   7   0    7.52    3.37
  -7   7   0   10.76    5.96
  -7  -7   0    9.77    5.58
  -7  -7   0    7.03    2.87
  -7   7   0    9.63    2.31
  -7  -7   0    9.32    2.58
  -7   7   1  758.15   41.67
  -7  -7   1  738.68   41.34
  -7   7   1  778.10   41.12
  -7  -7   1  737.77   40.94
  -7   7   1  722.70   40.18
  -7   7   1  800.48   40.38
  -7  -7   1  776.11   48.80
  -7   7   1  733.58   48.79
  -7   7   2   21.32    4.00
  -7  -7   2   21.51    3.79
  -7   7   2   26.84    3.14
  -7  -7   2   24.96    3.36
  -7   7   2   15.74    7.04
  -7  -7   2   10.86    6.28
  -7  -7   2   25.70    3.80
  -7   7   2   18.46    3.56
  -7  -7   3  164.85   17.29
  -7   7   3  189.61   19.42
  -7  -7   3  163.94   11.48
  -7   7   3  190.24   12.18
  -7   7   3  189.83   12.28
  -7  -7   3  175.46   11.90
  -7  -7   3  169.03   11.28
  -7   7   3  181.36   10.60
  -7   7   4   63.50    4.68
  -7   7   4   55.67    5.87
  -7  -7   4   53.00    5.29
  -7  -7   4   43.74    8.59
  -7   7   4   45.21   10.06
  -7   7   4   49.35    5.60
  -7  -7   4   51.98    5.47
  -7   7   4   61.17    4.95
  -7  -7   4   56.70    5.01
  -7   7   5  312.97   17.53
  -7  -7   5  286.23   18.08
  -7   7   5  289.45   18.69
  -7  -7   5  324.33   18.36
  -7   7   5  303.71   18.89
  -7  -7   5  283.49   24.65
  -7   7   5  313.31   27.52
  -7   7   5  327.48   19.08
  -7  -7   5  304.77   18.53
  -7   7   5  299.21   17.62
  -7  -7   5  312.09   17.86
  -7  -7   6    9.74    2.69
  -7   7   6    5.81    2.82
  -7   7   6   12.99    6.29
  -7  -7   6    7.58    4.90
  -7   7   6    8.08    3.26
  -7  -7   6    6.66    2.38
  -7   7   6    6.94    2.96
  -7  -7   6    8.38    2.91
  -7   7   6    7.70    2.21
  -7  -7   6    9.62    2.35
  -7   7   7  164.07   11.41
  -7  -7   7  151.82   10.63
  -7   7   7  159.69   11.27
  -7  -7   7  159.74   10.65
  -7  -7   7  138.92   16.19
  -7   7   7  156.36   18.35
  -7   7   7  172.22   11.59
  -7  -7   7  165.24   10.95
  -7   7   7  159.83   10.22
  -7  -7   7  154.10   10.22
  -7  -7   8   23.85    6.79
  -7   7   8   24.03    3.99
  -7  -7   8   30.32    3.91
  -7   7   8   22.85    7.35
  -7   7   8   26.76    3.37
  -7  -7   8   29.09    3.73
  -7   7   8   21.09    3.80
  -7   7   8   33.78    4.51
  -7  -7   8   27.09    3.82
  -7   7   9  168.92   11.49
  -7  -7   9  183.62   11.25
  -7   7   9  169.76   10.71
  -7  -7   9  165.05   11.09
  -7   7   9  175.85   11.64
  -7   7  10    4.18    1.91
  -7   7  10   -1.07    2.35
  -7  -7  10   -1.63    2.07
  -7  -7  10   -0.92    1.99
  -7   7  10    1.31    2.13
  -7   7  11   31.66    3.47
  -7  -7  11   31.33    3.39
  -7   7  11   32.43    3.11
  -7  -7  11   27.50    3.32
  -7   7  11   33.53    3.60
  -7  -7  12    6.93    1.80
  -7   7  12    6.85    1.88
  -7   7  12    9.74    1.91
  -7  -7  12   10.24    1.81
  -7   7  12   10.65    1.52
  -7   7  13   26.45    2.03
  -7  -8 -10   15.03    2.09
  -7   8 -10   13.06    2.25
  -7  -8 -10   17.08    2.01
  -7  -8  -9   48.78    4.36
  -7   8  -9   47.24    4.61
  -7  -8  -9   47.67    4.07
  -7   8  -9   48.79    4.17
  -7   8  -9   55.93    4.60
  -7  -8  -9   52.65    4.20
  -7   8  -8    2.76    2.21
  -7  -8  -8    5.11    1.91
  -7  -8  -8    3.88    1.60
  -7  -8  -8    3.92    2.11
  -7   8  -8    0.30    2.29
  -7  -8  -8    3.98    1.80
  -7   8  -8    1.36    2.16
  -7   8  -7  123.67    9.21
  -7   8  -7  142.99   10.01
  -7  -8  -7  140.29    9.47
  -7   8  -7  144.55    9.63
  -7  -8  -7  138.65    9.46
  -7  -8  -7  137.23    9.08
  -7  -8  -7  128.81    9.12
  -7   8  -7  128.75    9.64
  -7   8  -6  128.72    9.65
  -7  -8  -6  143.41    9.75
  -7   8  -6  145.47   10.45
  -7  -8  -6  136.65    9.75
  -7   8  -6  151.15    9.87
  -7   8  -6  140.29   10.15
  -7  -8  -6  140.39    9.65
  -7   8  -5  119.88    9.20
  -7  -8  -5  109.47    8.54
  -7   8  -5  119.80    8.56
  -7   8  -5  135.25    8.93
  -7  -8  -5  112.68   14.63
  -7   8  -5   92.57   14.29
  -7   8  -5  125.71    9.44
  -7  -8  -5  112.42    8.74
  -7   8  -5  133.38    8.94
  -7  -8  -5  123.47    8.75
  -7  -8  -5  120.58    8.48
  -7   8  -4   23.59    7.40
  -7   8  -4   28.70    4.24
  -7  -8  -4   22.05    3.62
  -7  -8  -4   32.91    7.60
  -7   8  -4   22.67    3.75
  -7  -8  -4   22.01    3.57
  -7  -8  -4   27.63    3.71
  -7   8  -4   17.47    3.28
  -7  -8  -4   30.97    3.56
  -7   8  -3   38.98    9.36
  -7  -8  -3   41.53    4.95
  -7  -8  -3   38.02    8.34
  -7   8  -3   46.60    5.45
  -7   8  -3   55.44    5.02
  -7  -8  -3   45.44    4.66
  -7   8  -3   52.27    4.92
  -7   8  -2   13.06    2.75
  -7   8  -2   16.66    3.64
  -7  -8  -2   12.21    2.94
  -7   8  -2   17.38    6.70
  -7  -8  -2   17.72    6.08
  -7   8  -2   13.74    2.83
  -7  -8  -2   14.11    2.87
  -7  -8  -1   68.13    5.86
  -7   8  -1   64.46   11.32
  -7  -8  -1   60.13   10.72
  -7   8  -1   69.55    6.54
  -7  -8  -1   50.92    5.67
  -7   8  -1   65.54    5.37
  -7  -8  -1   61.83    5.52
  -7   8  -1   63.44    5.56
  -7  -8   0  235.11   13.78
  -7  -8   0  202.95   20.46
  -7   8   0  213.76   14.04
  -7  -8   0  201.79   13.57
  -7   8   0  218.43   13.25
  -7  -8   0  208.57   13.16
  -7   8   0  203.48   12.67
  -7   8   0  193.15   19.20
  -7  -8   0  183.50   18.42
  -7   8   1   58.53    5.87
  -7  -8   1   53.95    5.55
  -7  -8   1   53.16    5.18
  -7   8   1   60.08    5.45
  -7   8   1   57.03    4.76
  -7   8   1   60.52   10.21
  -7  -8   1   57.50    9.55
  -7   8   2   21.46    3.81
  -7  -8   2   20.16    3.60
  -7  -8   2   13.02    6.25
  -7   8   2   21.03    3.51
  -7  -8   2   27.03    3.60
  -7   8   2   10.33    6.58
  -7  -8   3   44.53    8.96
  -7   8   3   63.66   11.01
  -7  -8   3   45.06    4.93
  -7   8   3   57.24    5.56
  -7   8   3   58.35    5.80
  -7  -8   3   51.37    5.26
  -7  -8   3   46.66    4.79
  -7   8   3   56.44    4.27
  -7   8   4   45.21    3.95
  -7  -8   4   51.27    4.97
  -7   8   4   56.65    5.55
  -7   8   4   28.07    7.91
  -7  -8   4   45.27    8.84
  -7   8   4   52.45    5.58
  -7  -8   4   39.10    4.72
  -7   8   4   45.86    4.24
  -7  -8   4   42.14    4.41
  -7  -8   5   35.93    3.75
  -7   8   5   27.96    4.33
  -7  -8   5   26.71    3.82
  -7  -8   5   26.98    3.87
  -7   8   5   22.66    4.22
  -7   8   5   27.89    8.87
  -7  -8   5   24.63    7.41
  -7   8   5   37.19    4.77
  -7  -8   5   29.24    4.15
  -7   8   5   40.08    3.63
  -7   8   5   28.26    3.45
  -7  -8   6   22.61    3.42
  -7   8   6   20.09    3.78
  -7   8   6   23.76    7.27
  -7   8   6   25.59    3.93
  -7  -8   6   20.96    6.18
  -7  -8   6   23.00    3.53
  -7   8   6   27.13    4.14
  -7  -8   6   20.82    3.60
  -7  -8   6   20.13    3.01
  -7   8   6   20.94    2.87
  -7   8   6   23.75    3.14
  -7  -8   7    2.73    2.12
  -7   8   7    5.61    2.65
  -7   8   7    3.18    2.61
  -7  -8   7    4.91    4.11
  -7  -8   7    4.13    2.33
  -7   8   7    1.60    5.36
  -7   8   7    4.16    2.75
  -7  -8   7    5.24    2.54
  -7   8   7    4.86    1.91
  -7  -8   7    1.80    1.78
  -7   8   7    2.68    1.99
  -7  -8   8  275.90   16.84
  -7   8   8  293.93   17.62
  -7   8   8  277.08   16.46
  -7   8   8  329.82   17.96
  -7  -8   8  272.57   17.00
  -7   8   8  296.57   17.67
  -7  -8   8  256.13   16.73
  -7   8   8  296.01   16.53
  -7  -8   9  201.43   12.47
  -7   8   9  206.07   13.02
  -7  -8   9  184.48   12.37
  -7   8   9  205.62   12.99
  -7   8   9  210.68   12.17
  -7   8   9  195.86   12.04
  -7  -8  10  261.94   15.76
  -7   8  10  285.65   16.26
  -7   8  10  279.85   16.24
  -7  -8  10  255.77   15.70
  -7   8  10  270.90   15.43
  -7  -8  11   93.56    6.89
  -7   8  11  104.54    7.27
  -7   8  11  107.79    7.28
  -7  -8  11   93.50    6.87
  -7   8  11  112.81    6.68
  -7   8  11  108.59    6.77
  -7   8  12   25.49    2.79
  -7  -8  12   26.67    2.68
  -7   8  12   32.12    2.52
  -7  -8  12   30.27    2.81
  -7   8  12   27.60    2.81
  -7   8  12   30.27    2.61
  -7   8  13  103.36    5.87
  -7  -9 -10   11.58    1.72
  -7  -9 -10    9.61    1.65
  -7  -9  -9    3.22    1.66
  -7   9  -9    6.36    2.07
  -7  -9  -9    3.06    1.48
  -7   9  -9    1.93    1.70
  -7   9  -8   39.22    4.25
  -7  -9  -8   42.70    3.95
  -7   9  -8   44.70    4.61
  -7  -9  -8   38.08    4.04
  -7  -9  -8   41.48    3.94
  -7  -9  -8   47.57    4.06
  -7   9  -8   43.76    4.26
  -7   9  -7   27.11    3.81
  -7   9  -7   27.51    3.95
  -7  -9  -7   28.50    3.53
  -7  -9  -7   35.57    3.97
  -7   9  -7   27.29    4.15
  -7  -9  -7   28.99    3.42
  -7  -9  -7   30.82    3.45
  -7   9  -6  121.42    8.97
  -7  -9  -6  122.22    8.35
  -7   9  -6  116.72    8.20
  -7  -9  -6  106.99    7.93
  -7  -9  -6  108.70    7.95
  -7   9  -6  102.21    8.41
  -7   9  -6  106.78    8.06
  -7   9  -6   99.82    7.76
  -7   9  -5   10.08    2.67
  -7  -9  -5   11.03    2.66
  -7   9  -5   11.22    5.83
  -7  -9  -5    9.45    5.57
  -7   9  -5    7.68    3.38
  -7  -9  -5   10.00    2.93
  -7   9  -5    9.98    3.10
  -7  -9  -5   12.18    2.86
  -7   9  -5   13.07    3.15
  -7   9  -5   13.52    2.72
  -7  -9  -4  231.52   13.75
  -7  -9  -4  215.66   13.45
  -7   9  -4  195.85   21.24
  -7  -9  -4  180.60   19.62
  -7   9  -4  231.75   14.53
  -7  -9  -4  216.97   13.74
  -7   9  -4  205.32   13.16
  -7   9  -4  220.70   13.56
  -7  -9  -4  206.37   13.36
  -7   9  -3   23.74    4.16
  -7  -9  -3   18.56    3.38
  -7   9  -3   27.13    8.07
  -7  -9  -3   23.02    6.74
  -7  -9  -3   13.14    2.81
  -7   9  -3   19.03    3.09
  -7   9  -3   17.53    3.08
  -7  -9  -2    8.96    2.78
  -7   9  -2    1.61    4.69
  -7  -9  -2   -1.36    4.39
  -7   9  -2    5.79    3.13
  -7   9  -2    5.90    2.28
  -7  -9  -2    7.14    2.28
  -7   9  -2    4.43    2.22
  -7   9  -1   -3.17    6.69
  -7  -9  -1   -2.70    6.54
  -7   9  -1   -0.38    2.65
  -7  -9  -1    0.64    2.34
  -7   9  -1    1.62    2.08
  -7   9  -1    0.26    1.98
  -7  -9  -1    1.04    1.95
  -7   9   0  164.70   17.05
  -7  -9   0  129.11   15.21
  -7   9   0  155.13   10.45
  -7  -9   0  160.87   10.46
  -7   9   0  161.63   11.40
  -7  -9   0  159.73   10.94
  -7   9   0  167.44   10.20
  -7  -9   0  153.78   10.69
  -7   9   1   93.92   12.59
  -7  -9   1   92.98   12.45
  -7   9   1   93.81    7.27
  -7  -9   1  100.76    7.25
  -7   9   1   95.22    8.03
  -7  -9   1   84.01    7.32
  -7   9   1   88.28    6.56
  -7  -9   1   99.70    7.52
  -7   9   2  798.68   41.08
  -7  -9   2  687.50   40.13
  -7  -9   2  728.05   39.99
  -7   9   2  730.61   40.16
  -7   9   2  755.03   48.72
  -7  -9   2  751.61   47.60
  -7  -9   2  761.17   40.35
  -7   9   3    1.41    2.75
  -7  -9   3    0.29    2.17
  -7   9   3    1.20    1.29
  -7  -9   3   -0.26    2.07
  -7  -9   3    1.17    3.58
  -7   9   3   -1.36    4.55
  -7   9   3    3.09    2.41
  -7  -9   3   -0.27    2.24
  -7  -9   3   -2.07    2.37
  -7  -9   4   86.07    6.48
  -7   9   4   87.90    6.05
  -7  -9   4   84.53   11.54
  -7   9   4   79.05   12.02
  -7  -9   4   81.97    6.76
  -7   9   4   95.62    7.56
  -7  -9   4   77.06    6.75
  -7   9   4   75.15    6.02
  -7  -9   4   78.67    6.59
  -7   9   4   90.81    7.16
  -7  -9   5   14.07    2.97
  -7   9   5   20.08    3.58
  -7  -9   5   22.72    6.51
  -7   9   5   22.17    7.48
  -7   9   5   18.04    3.59
  -7  -9   5   18.78    3.28
  -7  -9   5   21.66    3.31
  -7   9   5   18.82    2.81
  -7   9   5   19.93    2.62
  -7  -9   5   15.76    2.85
  -7   9   6  343.55   19.41
  -7   9   6  347.34   20.55
  -7  -9   6  330.02   19.85
  -7   9   6  367.57   20.80
  -7  -9   6  339.25   19.84
  -7  -9   6  309.86   26.25
  -7   9   6  308.16   28.18
  -7   9   6  376.28   20.71
  -7  -9   6  328.66   19.96
  -7   9   6  334.91   19.37
  -7  -9   6  342.63   19.53
  -7  -9   7    5.78    2.29
  -7   9   7    5.74    2.52
  -7   9   7    5.78    2.71
  -7   9   7    9.30    6.00
  -7  -9   7    4.74    4.30
  -7  -9   7    8.95    2.45
  -7   9   7    6.44    2.76
  -7  -9   7    5.79    2.39
  -7   9   7    5.66    2.03
  -7  -9   7    3.49    1.82
  -7   9   7    4.55    1.82
  -7   9   8  510.53   28.80
  -7  -9   8  460.44   27.94
  -7   9   8  539.58   28.99
  -7  -9   8  492.53   28.07
  -7   9   8  527.04   28.74
  -7  -9   8  491.58   28.19
  -7   9   8  542.04   27.85
  -7   9   8  507.66   27.76
  -7   9   9    6.33    2.65
  -7  -9   9    3.31    2.00
  -7  -9   9    2.13    1.78
  -7   9   9    3.86    2.32
  -7   9   9    4.41    1.78
  -7   9   9    1.20    1.70
  -7  -9  10   18.25    2.74
  -7   9  10   22.42    3.23
  -7   9  10   17.65    2.98
  -7  -9  10   16.39    2.70
  -7   9  10   20.25    2.55
  -7   9  11    8.16    1.94
  -7  -9  11    7.24    1.79
  -7   9  11    7.37    1.62
  -7   9  11    7.62    2.02
  -7  -9  11    6.03    1.79
  -7   9  11    8.17    1.71
  -7   9  12   10.43    1.56
  -7   9  12   11.49    1.47
  -7   9  13    3.12    0.69
  -7 -10 -10  102.49    5.65
  -7 -10 -10   75.88    5.20
  -7 -10  -9   17.32    2.23
  -7  10  -9   12.37    2.13
  -7 -10  -9   17.71    2.30
  -7 -10  -8   69.41    4.96
  -7 -10  -8   57.38    4.69
  -7  10  -8   59.11    5.37
  -7 -10  -8   56.29    4.81
  -7  10  -8   53.82    4.86
  -7 -10  -7   36.83    3.85
  -7  10  -7   26.66    3.96
  -7  10  -7   32.92    3.94
  -7 -10  -7   26.32    3.31
  -7  10  -6  113.92    7.88
  -7  10  -6  112.33    8.06
  -7  10  -6   96.64    8.34
  -7 -10  -6  105.05    7.94
  -7  10  -6  112.85    8.01
  -7 -10  -6  106.27    7.83
  -7  10  -5    0.28    2.42
  -7  10  -5    1.01    1.93
  -7 -10  -5    0.59    2.13
  -7  10  -5    0.36    2.55
  -7  10  -5    2.67    2.11
  -7 -10  -5   -0.53    1.88
  -7 -10  -4   46.99    4.68
  -7 -10  -4   34.36    4.11
  -7 -10  -4   34.12    4.06
  -7  10  -4   33.15    4.95
  -7  10  -4   28.99    8.33
  -7 -10  -4   34.83    7.80
  -7 -10  -4   43.24    4.64
  -7  10  -4   39.73    4.09
  -7  10  -4   43.97    4.42
  -7 -10  -3  164.80   10.48
  -7  10  -3  136.12   17.39
  -7 -10  -3  134.90   15.91
  -7  10  -3  154.70   11.05
  -7 -10  -3  143.58   10.22
  -7  10  -3  157.07   10.06
  -7  10  -3  139.42    9.76
  -7 -10  -3  137.01    9.71
  -7 -10  -2    3.86    2.11
  -7  10  -2    1.04    1.85
  -7  10  -2   -1.62    4.70
  -7 -10  -2    8.05    4.86
  -7  10  -2    2.31    2.88
  -7 -10  -2    3.44    2.46
  -7  10  -2   -1.72    2.37
  -7 -10  -2   -0.96    2.41
  -7  10  -1  131.57   17.04
  -7 -10  -1  141.32   16.05
  -7  10  -1  161.64   11.11
  -7 -10  -1  139.47   10.23
  -7  10  -1  149.43    9.70
  -7  10  -1  150.61    9.94
  -7 -10  -1  147.26    9.86
  -7  10   0  102.64   13.11
  -7 -10   0  117.11   13.34
  -7  10   0  124.02    8.52
  -7 -10   0  127.62    8.50
  -7  10   0  120.04    8.21
  -7 -10   0  128.95    8.80
  -7  10   0  125.72    9.44
  -7 -10   0  105.81    8.57
  -7 -10   1    0.25    2.09
  -7  10   1    2.41    1.95
  -7  10   1    1.16    4.64
  -7 -10   1    1.09    4.33
  -7  10   1    1.39    2.59
  -7 -10   1    2.29    2.16
  -7  10   1    2.82    1.90
  -7 -10   1    2.33    2.27
  -7 -10   2   33.32    4.13
  -7  10   2   40.03    4.79
  -7 -10   2   36.90    4.09
  -7 -10   2   43.27    8.51
  -7  10   2   43.34    8.58
  -7  10   2   30.81    4.02
  -7 -10   2   36.01    4.27
  -7  10   3    5.31    2.84
  -7 -10   3    4.73    2.26
  -7 -10   3    3.57    2.08
  -7  10   3    4.32    1.54
  -7  10   3    6.49    5.02
  -7 -10   3    4.53    4.10
  -7 -10   3    2.35    2.06
  -7  10   3    5.00    2.36
  -7 -10   3    4.75    2.50
  -7 -10   4   53.42    4.92
  -7  10   4   50.11    4.34
  -7 -10   4   45.96    8.38
  -7  10   4   62.26   10.41
  -7 -10   4   56.99    5.26
  -7  10   4   59.83    5.82
  -7 -10   4   48.34    5.11
  -7  10   4   52.83    4.55
  -7  10   4   55.90    5.34
  -7 -10   4   52.18    4.95
  -7 -10   5   10.34    2.52
  -7  10   5   14.02    3.12
  -7 -10   5    5.75    4.36
  -7  10   5   12.37    3.20
  -7 -10   5   12.77    2.94
  -7 -10   5   16.31    3.13
  -7  10   5   16.48    2.51
  -7  10   5   12.28    2.26
  -7 -10   5   13.70    2.65
  -7  10   6   56.24    4.49
  -7  10   6   49.47    5.14
  -7 -10   6   40.69    4.47
  -7  10   6   41.46    4.84
  -7 -10   6   40.13    7.96
  -7  10   6   49.76    9.68
  -7  10   6   45.08    4.97
  -7 -10   6   45.17    4.73
  -7  10   6   50.73    4.38
  -7 -10   6   45.66    4.35
  -7 -10   7   19.00    2.90
  -7  10   7   17.44    3.40
  -7  10   7   19.40    3.40
  -7 -10   7   16.48    2.85
  -7  10   7   11.90    5.66
  -7  10   7   29.77    3.77
  -7 -10   7   17.04    3.01
  -7  10   7   18.15    2.73
  -7 -10   7   19.44    2.78
  -7  10   7   29.78    3.14
  -7  10   8   37.55    4.55
  -7 -10   8   41.48    4.18
  -7  10   8   52.87    4.20
  -7 -10   8   40.74    4.33
  -7  10   8   36.67    4.42
  -7 -10   8   35.44    3.96
  -7  10   8   47.37    4.89
  -7  10   8   43.73    4.02
  -7  10   9   49.62    5.03
  -7 -10   9   46.50    4.42
  -7  10   9   53.90    5.09
  -7 -10   9   44.42    4.41
  -7  10   9   53.25    4.39
  -7  10   9   49.35    4.17
  -7 -10  10  153.91    9.63
  -7  10  10  161.75   10.10
  -7  10  10  142.57    9.27
  -7 -10  10  157.26    9.67
  -7  10  10  157.70   10.09
  -7 -10  11   62.22    4.82
  -7  10  11   62.98    5.12
  -7  10  11   66.72    5.16
  -7 -10  11   64.66    4.86
  -7  10  11   78.39    4.78
  -7  10  11   75.32    4.88
  -7  10  12  115.11    6.21
  -7  10  12   93.65    6.17
  -7  10  13   31.11    2.06
  -7 -11  -9   13.58    1.88
  -7  11  -9    9.50    1.87
  -7 -11  -9    7.30    1.60
  -7 -11  -8   12.65    2.11
  -7 -11  -8    7.99    1.91
  -7 -11  -8    8.90    1.96
  -7  11  -8    6.50    2.24
  -7 -11  -7  129.74    8.64
  -7  11  -7  126.54    9.05
  -7  11  -7  132.32    8.85
  -7 -11  -7  128.68    8.63
  -7  11  -6    9.80    2.90
  -7 -11  -6   15.42    2.82
  -7  11  -6   11.28    2.50
  -7 -11  -6   12.70    2.58
  -7  11  -6   14.18    3.19
  -7  11  -6    9.02    2.50
  -7 -11  -6   10.82    2.41
  -7  11  -5  215.55   12.99
  -7  11  -5  195.68   12.50
  -7  11  -5  193.08   13.39
  -7 -11  -5  206.45   12.90
  -7 -11  -5  216.25   12.77
  -7  11  -5  192.30   12.57
  -7 -11  -4  129.78    8.94
  -7  11  -4  122.71    9.33
  -7 -11  -4  116.64    8.73
  -7  11  -4  115.65    8.19
  -7 -11  -4  122.13    8.40
  -7  11  -4  110.35    8.24
  -7 -11  -3  325.37   17.73
  -7  11  -3  272.52   25.59
  -7  11  -3  279.58   17.80
  -7 -11  -3  297.80   17.39
  -7  11  -3  277.30   16.85
  -7 -11  -3  295.51   16.88
  -7  11  -3  254.47   16.61
  -7 -11  -2   20.54    3.04
  -7  11  -2   17.90    2.94
  -7  11  -2   23.76    3.32
  -7 -11  -2   23.10    3.60
  -7  11  -2   12.41    6.09
  -7 -11  -2   11.81    5.48
  -7  11  -2   23.50    3.93
  -7 -11  -2   21.31    3.45
  -7  11  -1  473.04   26.13
  -7 -11  -1  473.58   26.09
  -7  11  -1  466.13   25.96
  -7 -11  -1  515.17   27.03
  -7  11  -1  455.42   27.03
  -7 -11  -1  434.35   26.35
  -7  11   0  106.32    8.04
  -7 -11   0  117.45    8.15
  -7  11   0  109.90    8.76
  -7 -11   0  113.34    8.39
  -7  11   0  124.22    8.04
  -7 -11   0  122.93    8.58
  -7  11   1  376.42   29.42
  -7 -11   1  348.13   28.02
  -7 -11   1  410.08   22.38
  -7  11   1  418.71   22.55
  -7  11   1  392.02   23.05
  -7 -11   1  358.18   22.35
  -7  11   1  393.10   21.88
  -7 -11   1  413.09   22.91
  -7 -11   2  313.95   25.95
  -7  11   2  331.28   27.35
  -7  11   2  374.90   19.49
  -7  11   2  372.81   21.00
  -7 -11   2  305.31   20.12
  -7 -11   2  333.01   20.10
  -7  11   2  384.92   20.60
  -7 -11   2  360.45   20.67
  -7 -11   3  122.25    8.67
  -7 -11   3   95.29   12.16
  -7  11   3  103.76   13.45
  -7  11   3  119.20    7.52
  -7  11   3  122.88    8.86
  -7 -11   3  102.80    8.10
  -7 -11   3  115.16    8.10
  -7 -11   3  112.34    8.04
  -7  11   3  118.06    8.37
  -7 -11   4   67.42    5.67
  -7  11   4   52.81    9.60
  -7  11   4   63.90    4.76
  -7  11   4   55.24    5.54
  -7 -11   4   53.60    5.11
  -7 -11   4   52.90    4.98
  -7  11   4   63.31    5.58
  -7 -11   4   48.25    4.86
  -7 -11   5  135.10    9.01
  -7  11   5  159.44    8.93
  -7  11   5  132.71   15.68
  -7 -11   5  131.04    9.32
  -7  11   5  130.14    9.47
  -7 -11   5  123.80    9.08
  -7  11   5  122.41    8.50
  -7  11   5  150.40    9.65
  -7 -11   5  123.12    8.91
  -7 -11   6    5.48    2.29
  -7 -11   6    4.09    1.99
  -7  11   6    5.41    2.34
  -7  11   6   11.04    5.66
  -7  11   6    2.87    2.21
  -7 -11   6    3.71    2.07
  -7  11   6    3.22    1.79
  -7  11   6    5.42    1.84
  -7 -11   6    5.10    1.97
  -7  11   7  146.15    8.74
  -7  11   7  129.76    9.31
  -7  11   7  136.01    9.45
  -7 -11   7  124.16    8.71
  -7  11   7  129.82    9.15
  -7 -11   7  122.18    8.76
  -7 -11   7  129.81    8.51
  -7  11   7  132.18    8.56
  -7  11   8   90.96    7.27
  -7 -11   8   88.84    6.74
  -7  11   8  102.49    6.68
  -7 -11   8   90.20    6.73
  -7  11   8   97.36    7.38
  -7  11   8   91.58    6.54
  -7 -11   9   44.20    4.21
  -7  11   9   50.08    4.71
  -7  11   9   50.05    4.14
  -7  11   9   50.06    4.11
  -7 -11   9   45.77    4.25
  -7  11   9   50.27    4.70
  -7 -11  10   18.20    2.42
  -7  11  10   20.33    2.79
  -7 -11  10   19.41    2.49
  -7  11  10   19.68    2.70
  -7  11  10   18.75    2.43
  -7  11  11   19.18    2.12
  -7  11  11   17.99    1.99
  -7 -11  12    5.34    1.22
  -7  11  12    6.06    1.15
  -7  11  12    6.46    1.10
  -7  11  13    8.74    0.87
  -7  12  -9   89.71    6.28
  -7 -12  -9  117.55    6.66
  -7  12  -8   36.02    3.62
  -7 -12  -8   32.51    3.34
  -7 -12  -8   43.17    3.66
  -7 -12  -7  119.88    8.51
  -7 -12  -7  141.63    8.91
  -7  12  -7  142.82    9.04
  -7  12  -6    0.55    1.98
  -7 -12  -6   -0.24    1.77
  -7  12  -6    0.51    2.40
  -7  12  -6    1.85    1.99
  -7 -12  -6    3.07    1.93
  -7  12  -5  193.73   13.38
  -7 -12  -5  210.22   13.16
  -7  12  -5  230.09   13.36
  -7  12  -5  196.47   12.73
  -7  12  -5  212.10   12.93
  -7 -12  -5  222.85   13.40
  -7  12  -4   16.45    3.31
  -7 -12  -4   20.16    3.23
  -7  12  -4   10.96    2.45
  -7  12  -4   12.09    2.59
  -7 -12  -4   13.51    2.59
  -7 -12  -4   18.27    3.06
  -7  12  -3   43.56    4.49
  -7  12  -3   44.59    5.00
  -7 -12  -3   42.92    4.63
  -7  12  -3   41.60    4.23
  -7 -12  -3   39.97    4.14
  -7 -12  -3   46.03    4.89
  -7  12  -2    0.99    2.39
  -7  12  -2    2.69    2.12
  -7  12  -2    2.83    1.91
  -7 -12  -2    2.83    2.48
  -7  12  -1   25.75    3.76
  -7  12  -1   28.85    3.47
  -7  12  -1   23.88    3.20
  -7 -12  -1   22.56    3.63
  -7  12   0  158.73    9.56
  -7  12   0  134.13   10.02
  -7  12   0  147.68    9.64
  -7 -12   0  145.31    9.98
  -7 -12   0  135.11   10.00
  -7  12   1   32.73    4.40
  -7  12   1   42.68    3.94
  -7  12   1   37.72    7.62
  -7  12   1   34.25    3.97
  -7 -12   1   45.28    4.62
  -7 -12   2   35.23    4.27
  -7  12   2   28.91    4.06
  -7  12   2   28.85    6.94
  -7  12   2   40.80    3.35
  -7  12   2   34.85    3.85
  -7  12   3   17.42    5.32
  -7  12   3   16.77    2.84
  -7 -12   3   15.06    3.14
  -7  12   3   14.14    2.12
  -7 -12   3   13.27    2.78
  -7  12   3   10.11    2.83
  -7  12   4   24.04    3.45
  -7  12   4   21.73    3.46
  -7 -12   4   27.56    3.70
  -7  12   4   29.17    3.04
  -7 -12   4   26.57    3.39
  -7  12   5   43.80    3.75
  -7 -12   5   41.44    4.39
  -7  12   5   30.60    3.94
  -7  12   5   28.65    3.99
  -7  12   5   35.74    3.45
  -7 -12   5   31.81    3.58
  -7 -12   5   35.39    3.76
  -7  12   6   90.49    6.00
  -7 -12   6   78.95    5.87
  -7  12   6   78.98    6.31
  -7 -12   6   69.22    5.92
  -7 -12   6   87.40    6.49
  -7 -12   6   67.55    5.75
  -7  12   6   74.41    6.31
  -7  12   6   75.18    5.66
  -7  12   7  125.73    7.76
  -7 -12   7  120.67    8.17
  -7 -12   7  110.98    7.48
  -7 -12   7  109.45    7.75
  -7  12   7  111.84    8.00
  -7  12   7  118.26    7.62
  -7 -12   7  105.76    7.68
  -7  12   7  108.19    8.12
  -7  12   8   27.30    2.89
  -7  12   8   21.46    2.74
  -7  12   8   19.86    3.15
  -7  12   9   83.19    5.47
  -7  12   9   70.93    5.74
  -7  12   9   72.19    5.33
  -7  12  10    3.59    1.44
  -7  12  11   85.20    5.17
  -7 -12  11   82.40    5.50
  -7  12  11   76.88    5.18
  -7  12  12   34.26    2.42
  -7 -13  -9    7.86    1.49
  -7  13  -9   11.89    1.74
  -7 -13  -8   40.57    3.54
  -7  13  -8   37.65    3.66
  -7 -13  -8   47.22    3.76
  -7  13  -7    7.91    2.36
  -7 -13  -7   10.79    2.14
  -7  13  -6   89.58    6.72
  -7  13  -6   76.14    6.21
  -7 -13  -6   96.09    6.75
  -7  13  -5   21.21    2.96
  -7  13  -5   28.76    3.65
  -7  13  -5   19.36    2.91
  -7 -13  -5   24.43    3.36
  -7  13  -4   68.90    5.70
  -7  13  -4   72.08    5.72
  -7 -13  -4   86.55    6.46
  -7 -13  -3   48.19    4.85
  -7  13  -3   45.07    4.55
  -7  13  -3   40.42    4.08
  -7 -13  -2  714.21   37.39
  -7  13  -2  698.19   36.79
  -7  13  -2  639.16   36.37
  -7 -13  -1  132.47    9.50
  -7  13  -1  141.83    9.12
  -7  13  -1  131.43    8.89
  -7 -13   0  636.48   33.84
  -7 -13   0  592.05   33.77
  -7  13   0  628.63   33.17
  -7  13   0  593.74   33.14
  -7 -13   1   72.68    6.03
  -7  13   1   64.59    5.52
  -7  13   1   69.00    5.40
  -7 -13   2   51.26    5.06
  -7  13   2   45.08    4.69
  -7  13   2   57.03    4.20
  -7 -13   3  132.85    9.05
  -7 -13   3  136.35    9.60
  -7  13   3  130.48    8.99
  -7  13   3  139.44    8.56
  -7 -13   4  284.25   17.60
  -7 -13   4  311.10   18.29
  -7  13   4  296.77   17.77
  -7  13   4  330.66   17.45
  -7 -13   5   63.85    5.22
  -7  13   5   66.47    5.04
  -7 -13   5   61.61    5.57
  -7  13   5   61.75    5.40
  -7 -13   6  107.04    7.39
  -7  13   6  120.01    7.54
  -7  13   6   99.35    7.14
  -7 -13   6  111.66    8.02
  -7  13   6  117.41    7.96
  -7  13   7   49.06    4.21
  -7 -13   7   50.18    4.80
  -7  13   7   60.18    4.50
  -7 -13   7   48.22    4.15
  -7  13   8   58.12    4.29
  -7 -13   8   46.39    4.48
  -7  13   8   45.50    4.03
  -7  13   9   30.78    2.99
  -7 -13   9   32.90    3.41
  -7  13   9   32.55    3.07
  -7  13  10    9.35    1.61
  -7 -13  10    8.31    1.87
  -7  13  11    5.69    1.14
  -7 -13  11    7.77    1.47
  -7  13  11    4.36    1.29
  -7  13  12   58.53    3.58
  -7  14  -9    6.92    1.43
  -7 -14  -9    8.03    1.31
  -7  14  -8  108.87    6.94
  -7 -14  -8  125.21    7.07
  -7 -14  -7    2.23    1.46
  -7  14  -7   -0.20    1.96
  -7 -14  -6   31.33    3.48
  -7  14  -6   29.33    3.56
  -7  14  -6   23.70    3.05
  -7 -14  -5   -1.07    1.95
  -7  14  -5    1.04    1.69
  -7 -14  -4   47.88    4.78
  -7  14  -4   42.90    4.18
  -7 -14  -3    2.25    2.01
  -7  14  -3    3.00    2.13
  -7 -14  -2  111.88    8.43
  -7  14  -2  119.99    8.18
  -7 -14  -1   18.56    3.42
  -7  14  -1   35.02    3.65
  -7 -14   0   39.27    4.29
  -7  14   0   28.97    3.53
  -7 -14   1   35.90    4.09
  -7  14   1   27.63    3.22
  -7 -14   2    5.67    2.49
  -7  14   2    9.17    1.75
  -7 -14   3   22.70    3.34
  -7 -14   3   17.28    2.87
  -7  14   3   18.12    2.37
  -7 -14   4   66.25    5.70
  -7 -14   4   54.50    5.10
  -7  14   4   68.60    5.01
  -7 -14   5   12.71    2.58
  -7 -14   5   12.62    2.38
  -7  14   5   12.56    2.16
  -7 -14   6  201.24   12.32
  -7  14   6  225.23   11.97
  -7  14   7    3.30    1.57
  -7 -14   7    5.51    2.03
  -7  14   7    3.26    1.51
  -7  14   8   34.75    3.18
  -7 -14   8   29.80    3.39
  -7  14   8   28.57    2.93
  -7  14   9   13.13    1.96
  -7 -14   9   15.10    2.33
  -7  14   9   14.40    1.98
  -7 -14  10  124.92    7.47
  -7  14  10  109.50    6.93
  -7 -14  11    6.34    1.32
  -7  14  11    6.19    1.10
  -7  14  12   83.25    4.73
  -7  15  -9    8.01    1.28
  -7  15  -8   60.99    4.51
  -7 -15  -8   66.87    4.48
  -7 -15  -8   58.85    4.33
  -7 -15  -7    0.72    1.31
  -7  15  -7    0.55    1.89
  -7 -15  -6  142.82    9.23
  -7  15  -6  144.67    9.35
  -7 -15  -5   11.08    2.39
  -7 -15  -4   90.21    6.81
  -7 -15  -4   80.72    6.76
  -7 -15  -3    1.33    1.97
  -7  15  -3    5.14    2.25
  -7 -15  -2  193.15   12.52
  -7  15  -2  202.72   12.34
  -7 -15  -1    0.57    1.97
  -7  15  -1    1.81    1.99
  -7 -15   0  265.05   15.91
  -7  15   0  255.79   15.15
  -7 -15   1  301.74   17.37
  -7  15   1  283.15   16.54
  -7 -15   2   31.04    3.82
  -7 -15   2   27.01    3.39
  -7 -15   3  250.80   15.08
  -7 -15   3  239.08   14.55
  -7  15   3  248.79   14.14
  -7 -15   4  285.75   16.12
  -7 -15   4  253.49   15.41
  -7  15   4  264.87   15.22
  -7 -15   5   19.16    3.12
  -7  15   5   23.25    2.74
  -7 -15   5   21.30    2.73
  -7 -15   6   37.30    3.95
  -7 -15   6   31.50    3.22
  -7  15   7  158.42    9.45
  -7 -15   7  147.25    9.79
  -7  15   8   32.79    2.97
  -7 -15   8   31.90    3.37
  -7  15   8   27.41    2.77
  -7 -15   9   21.83    2.60
  -7  15   9   19.85    2.11
  -7 -15  10   24.03    2.50
  -7  15  11    4.40    0.90
  -7  16  -9   41.52    2.77
  -7  16  -8   29.11    2.73
  -7 -16  -8   31.08    2.54
  -7 -16  -8   26.53    2.45
  -7 -16  -7   41.63    3.46
  -7  16  -7   36.98    3.55
  -7 -16  -6    2.72    1.52
  -7  16  -6    2.43    2.00
  -7 -16  -5  124.75    8.38
  -7 -16  -4    4.36    1.73
  -7 -16  -4    6.62    2.09
  -7  16  -4    7.29    2.39
  -7 -16  -3   12.46    2.48
  -7  16  -3   12.77    2.71
  -7 -16  -2   56.66    5.12
  -7  16  -2   54.90    4.94
  -7 -16  -1   10.42    2.54
  -7  16  -1   10.88    2.50
  -7 -16   0  223.80   14.45
  -7  16   0  245.42   13.99
  -7 -16   1    8.77    2.52
  -7 -16   1    7.14    2.34
  -7  16   1   10.04    2.16
  -7 -16   2    8.63    2.20
  -7 -16   2    6.07    2.26
  -7  16   3   18.38    2.34
  -7 -16   3   18.67    2.70
  -7 -16   3   18.34    2.88
  -7 -16   4   34.49    3.93
  -7  16   4   37.46    3.35
  -7 -16   4   30.22    3.34
  -7 -16   5   60.24    5.09
  -7  16   5   60.07    4.57
  -7 -16   5   51.98    4.33
  -7  16   6   32.11    3.13
  -7 -16   6   31.53    3.59
  -7  16   7  145.06    8.81
  -7 -16   7  140.61    9.20
  -7  16   8   10.34    1.72
  -7 -16   8    8.71    2.01
  -7 -16   9  120.55    7.63
  -7 -16  10    7.62    1.50
  -7  16  11   78.99    4.60
  -7  17  -8    3.06    1.29
  -7 -17  -7   30.64    2.81
  -7  17  -7   36.57    3.22
  -7 -17  -6   29.41    3.03
  -7  17  -6   32.72    3.42
  -7 -17  -5  132.49    8.57
  -7 -17  -4  121.30    8.45
  -7  17  -4  134.25    8.65
  -7 -17  -3  190.71   12.33
  -7  17  -3  217.15   12.55
  -7 -17  -2   13.63    2.54
  -7  17  -2   10.75    2.45
  -7 -17  -1  191.03   12.39
  -7  17  -1  206.15   12.19
  -7 -17   0   39.63    4.18
  -7  17   0   33.48    3.56
  -7 -17   1  215.84   13.33
  -7  17   1  211.68   12.53
  -7 -17   2  152.88   10.05
  -7 -17   2  175.98   10.70
  -7 -17   3  238.53   14.05
  -7 -17   3  224.88   13.50
  -7  17   4    6.52    1.60
  -7 -17   4    7.53    1.79
  -7 -17   4    5.98    2.03
  -7  17   5   54.62    4.02
  -7 -17   5   37.18    4.02
  -7  17   6    0.65    1.21
  -7 -17   6    1.06    1.53
  -7  17   7  121.78    7.36
  -7 -17   7  110.26    7.61
  -7  17   8   80.97    5.03
  -7 -17   8   65.60    5.17
  -7 -17   9   55.65    4.12
  -7  18  -8   44.81    3.19
  -7 -18  -7    7.16    1.33
  -7  18  -7    9.95    1.84
  -7 -18  -6  243.49   14.31
  -7  18  -6  269.47   14.66
  -7 -18  -5   27.39    2.94
  -7 -18  -4   96.04    7.25
  -7  18  -4  126.83    7.76
  -7 -18  -3    8.43    2.00
  -7  18  -3   13.04    2.53
  -7 -18  -2    0.92    1.68
  -7  18  -2    4.27    2.03
  -7 -18  -1   14.41    2.64
  -7  18  -1   16.10    2.60
  -7 -18   0   21.63    3.13
  -7  18   0   22.56    2.83
  -7 -18   1   13.44    2.65
  -7  18   1   17.44    2.39
  -7 -18   2    4.94    1.73
  -7 -18   2    4.46    1.92
  -7 -18   3   14.79    2.24
  -7 -18   3   13.94    2.49
  -7 -18   4   11.66    1.87
  -7 -18   4   12.05    2.33
  -7  18   5   29.78    2.87
  -7 -18   5   26.05    3.08
  -7  18   6   44.16    3.49
  -7 -18   6   37.37    3.64
  -7  18   7    7.14    1.45
  -7 -18   7    2.72    1.45
  -7  18   8  103.47    5.94
  -7 -18   8   83.76    6.00
  -7 -18   9   27.47    2.44
  -7  19  -8    1.41    0.78
  -7  19  -7    9.75    1.68
  -7 -19  -6   31.52    2.73
  -7  19  -6   31.00    3.04
  -7 -19  -5    4.23    1.44
  -7 -19  -4  140.38    9.26
  -7  19  -4  162.80    9.55
  -7 -19  -3   10.81    2.00
  -7  19  -3   13.33    2.39
  -7 -19  -2   43.14    4.01
  -7  19  -2   45.16    4.15
  -7 -19  -1   38.39    3.95
  -7  19  -1   44.95    4.03
  -7 -19   0   71.74    5.88
  -7  19   0   79.89    5.64
  -7 -19   1    0.48    1.54
  -7 -19   1   -0.91    1.53
  -7  19   1   -0.16    1.45
  -7 -19   2  267.58   15.09
  -7 -19   2  240.18   14.27
  -7 -19   3    1.98    1.33
  -7 -19   3    1.67    1.51
  -7 -19   4   40.99    3.80
  -7 -19   5    8.42    1.88
  -7 -19   6   67.27    4.94
  -7 -19   7   13.84    1.96
  -7 -19   8  112.23    6.85
  -7  20  -7   38.65    2.91
  -7 -20  -6   49.49    3.48
  -7  20  -6   46.91    3.73
  -7 -20  -5    4.77    1.33
  -7 -20  -4    9.53    1.81
  -7  20  -4   12.82    2.25
  -7 -20  -3   13.73    2.06
  -7  20  -3   13.66    2.30
  -7 -20  -2    7.31    1.76
  -7  20  -2    6.49    1.99
  -7 -20  -1   49.60    4.31
  -7  20  -1   51.14    4.27
  -7 -20   0  129.16    8.47
  -7  20   0  126.69    8.10
  -7 -20   1    3.07    1.43
  -7 -20   1    4.18    1.90
  -7 -20   2   18.39    2.22
  -7 -20   2   17.84    2.65
  -7 -20   4   26.95    2.84
  -7 -20   5    0.95    1.16
  -7 -20   6   43.39    3.47
  -7 -20   7   54.30    3.88
  -7  21  -7   33.16    2.38
  -7  21  -6    7.36    1.51
  -7 -21  -5  113.16    6.86
  -7 -21  -4    9.03    1.66
  -7  21  -4   10.31    1.95
  -7 -21  -3  134.14    8.18
  -7  21  -3  125.86    8.12
  -7 -21  -2   -0.65    1.27
  -7  21  -2   -0.17    1.55
  -7 -21  -1  159.18    9.62
  -7  21  -1  153.51    9.46
  -7 -21   0    5.36    1.70
  -7 -21   0    4.44    1.51
  -7  21   0    7.44    1.73
  -7 -21   1  131.53    8.22
  -7 -21   1  121.26    7.63
  -7 -21   2    3.74    1.66
  -7 -21   3  110.31    7.35
  -7 -21   5   73.93    4.97
  -7  22  -5   13.30    1.83
  -7 -22  -4    9.96    1.50
  -7  22  -4    8.95    1.76
  -7 -22  -3   19.64    2.30
  -7  22  -3   25.26    2.59
  -7 -22  -2   24.90    2.46
  -7  22  -2   27.60    2.77
  -7 -22  -1   15.67    2.06
  -7  22  -1   16.13    2.15
  -7 -22   0   37.34    3.36
  -7 -22   0   37.96    3.08
  -7 -22   1   20.50    2.49
  -7 -22   1   20.73    2.09
  -7 -22   2    4.79    1.55
  -7 -22   3   21.24    2.48
  -7 -22   4    0.16    1.11
  -7  23  -5    0.89    1.03
  -7  23  -4   64.79    4.35
  -7 -23  -3    1.57    0.99
  -7  23  -3    1.46    1.28
  -7  23  -2  182.28   10.47
  -7 -23  -1   -0.31    1.04
  -7 -23  -1    2.10    1.04
  -7 -23   0  161.83    9.23
  -7 -23   0  151.88    8.83
  -7 -23   1    1.99    1.20
  -7 -23   2   75.22    5.12
  -7 -23   3    1.81    1.17
  -7 -23   4   52.45    3.88
  -7 -23   5   16.53    1.89
  -7 -23   6   13.41    1.57
  -7 -24  -4   28.69    2.07
  -7  24  -4   33.11    2.45
  -7 -24  -3   18.72    1.64
  -7  24  -3   19.02    1.95
  -7 -24  -2   51.08    3.52
  -7  24  -2   53.72    3.55
  -7 -24  -2   43.11    3.14
  -7 -24   0   12.07    1.52
  -7 -24   1    3.00    0.98
  -7 -24   2    3.84    1.08
  -7 -24   3    6.70    1.26
  -7 -24   4    4.42    1.06
  -6   0 -12    1.13    1.37
  -6   0 -12    4.36    1.60
  -6   0 -11   -2.64    2.04
  -6   0 -11   -3.08    2.29
  -6   0 -10   82.05    6.61
  -6   0 -10   76.86    6.06
  -6   0 -10   80.91    6.78
  -6   0  -9   -0.52    1.90
  -6   0  -9   -1.27    2.58
  -6   0  -9   -1.66    2.95
  -6   0  -8   36.43    4.42
  -6   0  -8   25.61    3.85
  -6   0  -8   26.58    7.51
  -6   0  -8   17.40    3.20
  -6   0  -8   24.77    3.91
  -6   0  -7   -0.98    2.39
  -6   0  -7   -0.34    2.15
  -6   0  -7    1.52    4.66
  -6   0  -7    0.82    1.78
  -6   0  -7    0.29    2.48
  -6   0  -7    0.35    2.50
  -6   0  -6   21.91    3.20
  -6   0  -6   29.97    4.11
  -6   0  -6   24.88    3.87
  -6   0  -6   31.56    8.31
  -6   0  -6   23.24    3.30
  -6   0  -6   31.83    4.05
  -6   0  -6   22.14    3.90
  -6   0  -5    0.24    1.75
  -6   0  -5    1.17    2.19
  -6   0  -5   -0.31    2.10
  -6   0  -5    5.32    5.15
  -6   0  -5   -1.93    1.90
  -6   0  -5   -0.63    2.39
  -6   0  -5   -2.42    2.85
  -6   0  -4   25.63    3.08
  -6   0  -4   30.84    3.75
  -6   0  -4   20.44    3.42
  -6   0  -4   19.73    6.87
  -6   0  -4   26.78    3.22
  -6   0  -4   29.25    3.60
  -6   0  -4   23.54    3.70
  -6   0  -3    0.28    1.99
  -6   0  -3    3.93    1.98
  -6   0  -3    2.54    2.06
  -6   0  -3   -3.46    4.60
  -6   0  -3   -0.24    2.15
  -6   0  -3    0.42    1.48
  -6   0  -3    0.20    1.39
  -6   0  -2  257.14   14.31
  -6   0  -2  233.44   14.23
  -6   0  -2  239.81   14.99
  -6   0  -2  244.42   20.85
  -6   0  -2  242.71   15.00
  -6   0  -2  289.94   21.62
  -6   0  -2  249.87   14.90
  -6   0  -2  249.40   14.65
  -6   0  -1   -1.10    3.68
  -6   0  -1    2.40    1.40
  -6   0  -1   -0.38    1.40
  -6   0  -1    0.34    1.21
  -6   0  -1    0.51    1.99
  -6   0  -1    5.29    4.80
  -6   0   0  188.45   17.78
  -6   0   0  202.37   17.92
  -6   0   0  183.68   10.94
  -6   0   0  161.20   10.60
  -6   0   0  200.75   11.87
  -6   0   1   -2.46    5.19
  -6   0   1    0.62    1.60
  -6   0   1   -1.20    5.32
  -6   0   1    0.29    2.29
  -6   0   2   20.57    6.46
  -6   0   2   14.45    3.15
  -6   0   2   13.61    2.69
  -6   0   2   21.43    3.60
  -6   0   3    0.85    2.25
  -6   0   3    2.30    4.31
  -6   0   3    1.93    2.19
  -6   0   4  802.21   43.81
  -6   0   4  823.66   51.37
  -6   0   4  773.81   44.00
  -6   0   4  879.72   43.31
  -6   0   4  771.96   43.87
  -6   0   5    0.55    2.01
  -6   0   5    1.15    2.31
  -6   0   5    1.18    3.94
  -6   0   5    1.83    2.27
  -6   0   5   -0.42    1.82
  -6   0   5    0.26    1.93
  -6   0   6 1346.57   71.83
  -6   0   6 1251.95   79.26
  -6   0   6 1355.79   72.20
  -6   0   6 1507.82   72.06
  -6   0   6 1279.24   71.86
  -6   0   7   -1.26    4.03
  -6   0   7   -1.91    2.60
  -6   0   7    1.73    2.33
  -6   0   8  577.91   42.90
  -6   0   8  635.56   35.78
  -6   0   8  663.93   35.13
  -6   0   8  649.49   35.61
  -6   0   9   -1.35    3.92
  -6   0   9   -0.98    2.36
  -6   0   9   -1.44    1.97
  -6   0   9    1.18    2.31
  -6   0  10  554.62   43.39
  -6   0  10  625.44   35.91
  -6   0  11   -2.39    2.44
  -6   0  11   -0.62    1.82
  -6   0  12  315.17   18.59
  -6   0  12  329.32   18.11
  -6   0  12  328.27   18.68
  -6   0  13    1.98    1.43
  -6   0  13    1.81    1.55
  -6   0  14   89.59    5.44
  -6   0  14  100.13    6.08
  -6   0  14   98.48    6.04
  -6  -1 -12   17.08    2.15
  -6  -1 -12   18.50    2.36
  -6  -1 -11    5.16    2.01
  -6  -1 -11    7.68    1.79
  -6  -1 -11    4.17    2.29
  -6  -1 -10   81.63    6.64
  -6  -1 -10   74.84    5.97
  -6   1 -10   86.65    6.25
  -6  -1 -10   76.81    6.67
  -6   1  -9    8.46    2.47
  -6  -1  -9    5.58    2.17
  -6  -1  -9    4.72    2.65
  -6  -1  -9    1.64    2.73
  -6  -1  -8  115.26    9.05
  -6  -1  -8  126.76   15.77
  -6  -1  -8  122.84    9.21
  -6  -1  -8  122.65    9.26
  -6  -1  -8  136.88    8.90
  -6   1  -8  119.91    8.69
  -6   1  -8  117.61    8.65
  -6  -1  -7   14.01    3.09
  -6  -1  -7   10.11    2.92
  -6  -1  -7    6.01    4.64
  -6   1  -7   11.57    2.68
  -6  -1  -7   14.47    2.70
  -6   1  -7   12.94    3.06
  -6  -1  -7   11.00    3.26
  -6  -1  -7   12.55    2.46
  -6  -1  -6   89.10    7.47
  -6   1  -6   92.79    7.54
  -6  -1  -6   91.74    7.70
  -6  -1  -6   97.75    7.28
  -6   1  -6  103.69    7.39
  -6  -1  -6   79.46   13.06
  -6  -1  -6   99.09    7.99
  -6  -1  -6  107.48    7.51
  -6   1  -6  110.57    7.54
  -6  -1  -6  108.63    7.90
  -6  -1  -5  247.76   14.56
  -6   1  -5  227.06   14.36
  -6  -1  -5  233.89   14.70
  -6  -1  -5  226.82   21.37
  -6  -1  -5  231.50   14.14
  -6   1  -5  223.51   14.03
  -6  -1  -5  241.52   14.88
  -6  -1  -5  245.18   14.29
  -6   1  -5  240.80   14.24
  -6  -1  -5  232.20   14.62
  -6   1  -4  322.80   18.32
  -6  -1  -4  317.99   18.29
  -6  -1  -4  297.20   18.45
  -6  -1  -4  303.50   25.29
  -6  -1  -4  345.78   18.25
  -6   1  -4  308.15   17.90
  -6  -1  -4  282.10   18.40
  -6   1  -4  329.93   17.99
  -6  -1  -4  299.99   18.40
  -6  -1  -3  349.56   20.57
  -6   1  -3  345.10   20.50
  -6   1  -3  366.25   20.30
  -6   1  -3  360.79   20.22
  -6  -1  -3  358.70   20.41
  -6  -1  -3  385.81   20.46
  -6  -1  -3  348.83   20.96
  -6  -1  -3  339.32   27.25
  -6  -1  -3  346.42   20.90
  -6  -1  -3  379.07   20.96
  -6   1  -3  382.64   20.25
  -6   1  -2  987.46   51.24
  -6  -1  -2  979.51   50.96
  -6   1  -2  985.57   50.84
  -6  -1  -2  957.57   51.00
  -6   1  -2 1022.76   51.03
  -6  -1  -2  933.70   51.57
  -6  -1  -2  862.29   58.03
  -6  -1  -2  970.96   58.72
  -6  -1  -2  904.98   51.53
  -6  -1  -2  964.78   51.56
  -6   1  -2  971.42   50.67
  -6  -1  -1  353.02   26.07
  -6  -1  -1  334.61   25.51
  -6  -1  -1  345.93   19.15
  -6  -1  -1  349.80   18.55
  -6   1  -1  299.28   17.95
  -6  -1  -1  325.13   18.35
  -6   1  -1  323.93   18.23
  -6  -1   0    8.01    5.54
  -6  -1   0    4.45    2.48
  -6  -1   0    9.17    5.55
  -6  -1   0    4.48    1.61
  -6   1   0    6.67    1.62
  -6  -1   0    0.82    1.73
  -6   1   0    6.73    1.81
  -6  -1   1  486.44   33.55
  -6  -1   1  468.14   33.48
  -6  -1   1  504.02   25.99
  -6   1   1  436.50   24.59
  -6   1   1  422.64   24.36
  -6  -1   1  460.92   24.98
  -6  -1   2  328.52   25.02
  -6  -1   2  296.53   18.03
  -6  -1   2  298.93   18.11
  -6  -1   2  309.46   17.87
  -6   1   2  311.45   17.64
  -6  -1   3  291.39   17.45
  -6  -1   3  281.87   23.55
  -6   1   3  321.00   16.95
  -6  -1   3  269.49   17.50
  -6  -1   4  799.74   41.63
  -6  -1   4  746.91   41.52
  -6  -1   4  747.44   48.64
  -6  -1   4  726.36   41.83
  -6  -1   4  818.80   41.12
  -6   1   4  805.96   41.09
  -6  -1   4  705.82   41.60
  -6  -1   5   70.70    5.47
  -6  -1   5   58.75    5.23
  -6  -1   5   41.47    8.69
  -6  -1   5   45.84    5.25
  -6   1   5   59.95    4.93
  -6  -1   5   55.61    5.36
  -6  -1   6   41.24    4.78
  -6  -1   6   42.31    8.37
  -6  -1   6   34.97    4.55
  -6  -1   6   47.54    5.15
  -6   1   6   55.57    4.58
  -6  -1   6   54.99    5.03
  -6   1   6   53.77    4.94
  -6  -1   7  240.36   22.81
  -6  -1   7  277.34   17.02
  -6  -1   7  289.45   16.26
  -6  -1   7  268.96   16.63
  -6  -1   8   13.02    6.31
  -6  -1   8   10.29    3.19
  -6   1   8   10.75    2.52
  -6  -1   8    7.47    2.63
  -6  -1   8    7.87    2.76
  -6  -1   9   10.56    2.98
  -6  -1   9   10.70    5.38
  -6  -1   9   18.41    3.37
  -6   1   9   12.45    2.73
  -6  -1   9   12.50    2.71
  -6  -1  10   29.20    3.47
  -6   1  10   27.31    3.58
  -6  -1  10   22.51    3.55
  -6  -1  11   35.03    4.22
  -6  -1  11   40.09    3.93
  -6   1  11   41.10    3.93
  -6  -1  12  112.97    7.98
  -6  -1  12  119.84    8.09
  -6   1  12  119.11    7.61
  -6  -1  13   69.37    5.15
  -6  -1  13   66.38    5.09
  -6  -1  14   13.43    1.79
  -6   1  14   12.42    1.35
  -6  -1  14   16.30    1.90
  -6   2 -12    0.15    1.55
  -6  -2 -12   -0.60    1.60
  -6  -2 -12    2.45    1.25
  -6  -2 -11  115.84    7.82
  -6  -2 -11  106.78    7.50
  -6  -2 -10   81.27    6.39
  -6   2 -10   64.16    5.47
  -6  -2 -10   70.26    5.45
  -6  -2 -10   64.49    5.87
  -6  -2  -9  152.32   10.23
  -6  -2  -9  141.08    9.98
  -6  -2  -9  133.35    9.38
  -6   2  -9  140.32    9.59
  -6  -2  -8   21.83    3.82
  -6  -2  -8   20.88    3.41
  -6   2  -8   14.31    6.79
  -6  -2  -8   27.43    7.59
  -6  -2  -8   22.08    3.28
  -6   2  -8   22.81    3.35
  -6  -2  -8   25.07    3.93
  -6   2  -8   17.38    3.27
  -6  -2  -7   12.04    2.51
  -6  -2  -7   13.96    3.31
  -6  -2  -7    9.84    2.81
  -6   2  -7    9.33    5.66
  -6  -2  -7   13.36    5.95
  -6   2  -7   11.04    2.73
  -6  -2  -7   13.93    2.67
  -6   2  -7   13.50    3.19
  -6  -2  -7    7.11    2.78
  -6  -2  -6   10.19    2.31
  -6  -2  -6    9.94    2.88
  -6  -2  -6    7.00    2.77
  -6  -2  -6    2.81    4.31
  -6   2  -6    7.33    5.33
  -6  -2  -6   12.58    2.52
  -6   2  -6    6.56    2.37
  -6  -2  -6    8.86    2.87
  -6   2  -6    6.76    2.79
  -6   2  -6    9.85    2.77
  -6  -2  -6    9.82    2.99
  -6   2  -5    1.63    1.66
  -6  -2  -5    2.44    1.63
  -6  -2  -5    3.21    2.30
  -6  -2  -5    2.73    2.26
  -6  -2  -5    5.23    4.38
  -6   2  -5    2.87    1.98
  -6  -2  -5    4.09    2.47
  -6   2  -5    3.71    2.38
  -6   2  -5    2.22    2.19
  -6  -2  -5    2.79    2.21
  -6   2  -5    8.42    3.01
  -6  -2  -4   15.05    2.48
  -6  -2  -4   16.16    2.52
  -6   2  -4   11.83    2.26
  -6  -2  -4   14.62    3.01
  -6  -2  -4   12.02    2.77
  -6  -2  -4   12.01    2.75
  -6   2  -4   13.07    3.08
  -6   2  -4   14.86    2.35
  -6   2  -4   12.37    2.88
  -6   2  -4   10.81    2.69
  -6  -2  -4   16.75    3.08
  -6   2  -3   28.67    2.98
  -6  -2  -3   23.08    2.90
  -6  -2  -3   26.70    3.16
  -6  -2  -3   25.07    3.40
  -6  -2  -3   25.87    3.51
  -6  -2  -3   25.63    3.47
  -6  -2  -3   17.11    5.67
  -6   2  -3   27.38    3.66
  -6   2  -3   22.96    2.77
  -6  -2  -3   32.03    3.62
  -6  -2  -2    8.46    2.27
  -6   2  -2    9.03    2.38
  -6  -2  -2    6.22    2.29
  -6  -2  -2    3.23    3.91
  -6   2  -2    7.82    2.48
  -6  -2  -2    6.76    2.29
  -6  -2  -2    8.77    4.38
  -6   2  -2    6.07    2.19
  -6  -2  -2    8.72    2.01
  -6   2  -2    6.57    1.67
  -6   2  -2    5.09    1.43
  -6  -2  -1  169.03   16.76
  -6  -2  -1  198.48   17.77
  -6  -2  -1  196.85   11.95
  -6  -2  -1  181.39   11.20
  -6  -2  -1  180.81   11.10
  -6   2  -1  175.30   10.66
  -6   2  -1  188.67   10.94
  -6  -2   0   29.05    7.69
  -6  -2   0   33.16    7.57
  -6  -2   0   40.91    4.51
  -6  -2   0   31.62    3.66
  -6   2   0   37.04    3.50
  -6  -2   0   37.58    3.61
  -6   2   0   41.26    3.43
  -6  -2   1  799.99   51.84
  -6  -2   1  855.94   43.94
  -6   2   1  798.77   42.82
  -6   2   1  752.85   42.51
  -6  -2   1  865.58   43.55
  -6  -2   2   19.22    3.17
  -6  -2   2   21.09    6.22
  -6  -2   2   20.31    3.30
  -6  -2   2   16.47    3.17
  -6   2   2   12.85    2.49
  -6  -2   3  604.23   32.58
  -6  -2   3  577.95   39.10
  -6   2   3  618.85   31.97
  -6  -2   3  548.80   32.48
  -6  -2   4  256.50   14.48
  -6   2   4  262.26   14.41
  -6  -2   4  238.39   14.43
  -6  -2   4  211.02   19.85
  -6   2   4  218.42   14.67
  -6  -2   4  217.12   14.61
  -6   2   4  236.75   13.92
  -6  -2   4  223.91   14.51
  -6  -2   5  530.63   25.47
  -6  -2   5  450.01   25.16
  -6  -2   5  427.14   31.71
  -6   2   5  443.71   25.60
  -6  -2   5  437.38   25.46
  -6   2   5  434.66   24.56
  -6  -2   5  395.93   25.10
  -6  -2   6   43.81    4.45
  -6  -2   6   35.99    8.18
  -6  -2   6   29.72    4.24
  -6  -2   6   37.38    4.61
  -6   2   6   34.43    4.54
  -6   2   6   34.79    3.82
  -6  -2   6   41.62    4.08
  -6  -2   6   40.58    4.20
  -6  -2   7   74.22   11.36
  -6  -2   7   91.99    7.49
  -6  -2   7   94.68    6.72
  -6  -2   7   83.29    6.92
  -6  -2   8   59.27   10.61
  -6  -2   8   80.17    6.99
  -6  -2   8   85.01    6.43
  -6  -2   8   79.39    6.59
  -6  -2   9  152.61    9.71
  -6   2   9  157.03    9.72
  -6  -2   9  141.60   10.20
  -6  -2   9  146.19   10.05
  -6  -2  10   15.47    3.07
  -6  -2  10   19.04    2.94
  -6   2  10   13.30    2.72
  -6  -2  11  171.88   11.58
  -6   2  11  194.09   11.31
  -6  -2  11  180.57   11.14
  -6  -2  12   32.17    3.75
  -6  -2  12   42.04    4.02
  -6   2  12   33.10    3.33
  -6  -2  13  101.35    6.62
  -6   2  13   96.02    6.13
  -6  -2  13   94.27    6.59
  -6  -2  14    0.86    1.03
  -6   2  14   -0.12    1.01
  -6   2  14    0.86    0.72
  -6   2  14    1.71    1.03
  -6  -2  14    0.12    1.00
  -6  -3 -12   19.87    2.20
  -6   3 -12   19.13    2.21
  -6  -3 -12   20.64    2.33
  -6   3 -12   18.28    2.38
  -6   3 -11   52.33    4.79
  -6  -3 -11   51.56    4.57
  -6  -3 -11   53.54    4.47
  -6   3 -11   49.51    4.53
  -6   3 -10   64.57    5.75
  -6  -3 -10   68.79    5.84
  -6  -3 -10   54.60    4.92
  -6   3 -10   67.24    5.73
  -6  -3 -10   60.25    5.44
  -6   3  -9   81.16    7.05
  -6  -3  -9   72.85    6.61
  -6  -3  -9   85.32    6.79
  -6   3  -9   81.21    6.85
  -6  -3  -9   76.07    6.17
  -6   3  -9   79.24    6.37
  -6  -3  -8    2.23    2.21
  -6   3  -8    2.41    2.45
  -6   3  -8    5.70    2.89
  -6  -3  -8    5.28    2.69
  -6  -3  -8   -3.00    4.81
  -6   3  -8    1.60    4.64
  -6  -3  -8    0.26    2.02
  -6   3  -8    3.35    2.21
  -6   3  -8    1.63    2.26
  -6   3  -8    0.36    2.53
  -6  -3  -8    2.66    2.43
  -6   3  -7  135.99    9.80
  -6  -3  -7  113.91    9.22
  -6   3  -7  116.08   15.92
  -6  -3  -7  122.91   15.56
  -6   3  -7  129.87    9.62
  -6  -3  -7  143.78    9.80
  -6   3  -7  126.04    9.78
  -6  -3  -7  126.18    9.45
  -6   3  -7  135.02    9.18
  -6  -3  -7  135.16    9.14
  -6   3  -7  136.54    9.35
  -6   3  -6  655.02   35.07
  -6   3  -6  619.04   35.00
  -6  -3  -6  667.80   35.45
  -6   3  -6  640.07   35.57
  -6  -3  -6  627.36   43.65
  -6   3  -6  588.63   43.86
  -6  -3  -6  630.28   34.73
  -6   3  -6  608.61   35.51
  -6  -3  -6  602.85   35.20
  -6   3  -6  674.14   34.95
  -6  -3  -6  640.74   35.28
  -6   3  -6  645.69   35.39
  -6   3  -5  662.07   35.53
  -6   3  -5  660.78   35.43
  -6  -3  -5  600.08   35.54
  -6   3  -5  662.17   36.03
  -6   3  -5  636.80   44.29
  -6  -3  -5  648.37   43.68
  -6   3  -5  619.82   35.88
  -6  -3  -5  601.50   35.57
  -6   3  -5  650.62   35.67
  -6  -3  -5  690.62   35.81
  -6   3  -5  686.36   35.29
  -6   3  -5  676.77   35.14
  -6  -3  -5  619.43   35.14
  -6   3  -4   47.50    4.70
  -6  -3  -4   53.08    4.92
  -6   3  -4   43.96    4.51
  -6   3  -4   48.87    4.97
  -6  -3  -4   47.65    4.82
  -6  -3  -4   52.74    4.62
  -6   3  -4   42.36    4.10
  -6  -3  -4   54.92    4.57
  -6   3  -4   66.14   10.30
  -6  -3  -4   51.98    8.94
  -6   3  -4   43.06    4.99
  -6  -3  -4   49.43    4.85
  -6   3  -4   50.85    4.35
  -6  -3  -4   51.62    4.99
  -6   3  -4   49.14    4.90
  -6  -3  -3  711.24   39.11
  -6   3  -3  754.77   39.10
  -6  -3  -3  757.36   38.96
  -6   3  -3  722.03   38.56
  -6  -3  -3  753.02   39.01
  -6  -3  -3  682.57   39.33
  -6   3  -3  697.80   39.49
  -6   3  -3  676.44   46.66
  -6  -3  -3  693.74   46.26
  -6   3  -3  673.16   39.39
  -6  -3  -3  683.43   39.23
  -6   3  -3  739.97   38.56
  -6   3  -3  761.40   39.37
  -6  -3  -3  772.96   39.48
  -6  -3  -2   32.83    3.98
  -6   3  -2   36.83    4.13
  -6   3  -2   36.59    3.30
  -6   3  -2   33.63    3.10
  -6  -3  -2   35.45    3.53
  -6  -3  -2   29.55    3.77
  -6  -3  -2   31.60    7.57
  -6   3  -2   42.75    7.67
  -6   3  -2   33.34    4.11
  -6   3  -2   23.97    6.84
  -6  -3  -2   29.52    6.82
  -6  -3  -2   31.18    3.83
  -6   3  -2   33.38    3.91
  -6   3  -2   37.52    3.74
  -6   3  -1  676.30   44.49
  -6  -3  -1  660.28   44.00
  -6   3  -1  715.57   44.19
  -6  -3  -1  731.78   45.24
  -6  -3  -1  741.00   37.62
  -6   3  -1  669.77   37.10
  -6  -3  -1  727.40   37.02
  -6  -3  -1  670.87   36.77
  -6   3  -1  649.28   36.28
  -6   3   0  374.71   28.04
  -6  -3   0  367.59   27.58
  -6  -3   0  415.38   28.39
  -6   3   0  358.16   26.58
  -6  -3   0  399.58   20.94
  -6   3   0  338.94   20.27
  -6  -3   0  386.24   20.35
  -6   3   0  353.51   19.54
  -6   3   0  319.18   19.32
  -6   3   1  276.22   22.70
  -6  -3   1  220.06   21.13
  -6  -3   1  224.30   20.27
  -6   3   1  258.15   21.34
  -6   3   1  226.34   13.80
  -6  -3   1  262.29   14.81
  -6  -3   1  229.34   14.69
  -6   3   1  264.15   14.93
  -6  -3   2   14.77    2.89
  -6   3   2   10.23    2.77
  -6  -3   2   16.26    5.48
  -6   3   2   12.10    5.88
  -6  -3   2   17.51    2.95
  -6   3   2    8.38    2.14
  -6   3   3   85.98    6.23
  -6   3   3   90.17    7.32
  -6  -3   3   80.73    6.53
  -6  -3   3   79.90   11.09
  -6   3   3  101.24   13.36
  -6   3   3   93.89    6.25
  -6  -3   3   76.09    6.61
  -6   3   3   95.64    7.48
  -6  -3   3   72.94    6.20
  -6   3   4   55.09    5.79
  -6  -3   4   39.74    4.84
  -6   3   4   61.41    5.68
  -6  -3   4   51.71    4.90
  -6  -3   4   43.50    8.21
  -6   3   4   60.98   10.78
  -6   3   4   51.95    5.30
  -6  -3   4   61.34    5.63
  -6   3   4   65.35    4.86
  -6  -3   4   49.35    4.75
  -6   3   4   62.08    5.02
  -6  -3   5    9.01    2.35
  -6   3   5   14.25    3.10
  -6   3   5    9.49    3.11
  -6  -3   5    5.61    4.65
  -6  -3   5   10.98    2.67
  -6   3   5   14.28    5.79
  -6   3   5   14.98    3.21
  -6  -3   5   16.04    3.07
  -6  -3   5   15.35    2.69
  -6   3   5   16.33    2.60
  -6  -3   6    5.52    2.13
  -6   3   6    3.51    2.41
  -6  -3   6    7.98    2.43
  -6  -3   6    7.10    2.71
  -6  -3   6    3.54    4.43
  -6   3   6   15.22    6.14
  -6   3   6    9.42    2.93
  -6  -3   6    4.92    2.68
  -6   3   6    4.57    2.50
  -6   3   6    9.36    2.32
  -6  -3   6    4.58    2.04
  -6   3   7   29.87    3.98
  -6  -3   7   25.99    3.85
  -6  -3   7   36.98    8.57
  -6   3   7   18.25    6.96
  -6   3   7   29.18    4.28
  -6  -3   7   23.69    3.95
  -6   3   7   33.32    3.75
  -6  -3   7   35.11    3.75
  -6  -3   7   35.37    3.87
  -6  -3   8    1.27    4.30
  -6   3   8   13.56    6.17
  -6   3   8   10.30    3.25
  -6  -3   8   10.78    3.10
  -6  -3   8   13.46    2.95
  -6   3   8    8.73    2.74
  -6  -3   8   13.68    2.74
  -6  -3   9    2.57    2.30
  -6   3   9    2.41    2.08
  -6  -3   9    1.31    4.73
  -6   3   9   -1.39    4.66
  -6   3   9   -0.24    2.01
  -6  -3   9    0.24    2.20
  -6   3   9    1.37    2.61
  -6  -3   9    1.27    2.34
  -6  -3  10    7.47    2.51
  -6   3  10    4.63    2.42
  -6  -3  10    6.34    2.25
  -6   3  10    3.89    2.14
  -6   3  11   64.70    4.99
  -6  -3  11   55.88    5.21
  -6   3  11   50.99    5.08
  -6  -3  12    6.56    2.13
  -6   3  12    7.61    2.12
  -6  -3  12    7.71    2.23
  -6   3  12    5.87    2.24
  -6   3  12    9.23    2.07
  -6  -3  13    5.47    1.72
  -6   3  13    2.78    1.47
  -6  -3  13    5.86    1.76
  -6   3  13    4.90    1.63
  -6   3  13    5.03    1.36
  -6   3  13    5.25    1.48
  -6   3  14   -1.27    0.79
  -6   4 -12   59.00    4.57
  -6  -4 -12   66.77    4.54
  -6   4 -12   64.43    4.46
  -6  -4 -12   61.57    4.35
  -6  -4 -11    5.33    1.82
  -6   4 -11    1.28    1.85
  -6   4 -11    0.69    2.03
  -6  -4 -11    0.21    1.82
  -6  -4 -10  137.44    9.33
  -6   4 -10  127.20    9.40
  -6   4 -10  141.92    9.72
  -6  -4 -10  147.92    9.61
  -6   4  -9    5.75    2.25
  -6  -4  -9    5.89    2.13
  -6   4  -9    4.09    2.19
  -6  -4  -9    2.78    2.61
  -6   4  -9    3.31    2.73
  -6  -4  -9    2.64    2.24
  -6   4  -9    0.95    2.48
  -6   4  -8  101.14    7.80
  -6  -4  -8   98.83    7.66
  -6   4  -8   85.17    6.96
  -6   4  -8   85.49    7.57
  -6  -4  -8   87.72    7.30
  -6   4  -8   83.23    6.93
  -6  -4  -8   89.41    6.83
  -6   4  -8   90.38    7.52
  -6  -4  -8   97.98    7.47
  -6  -4  -7   46.41    5.07
  -6   4  -7   54.43    5.40
  -6  -4  -7   38.92    4.91
  -6   4  -7   49.65    5.04
  -6   4  -7   34.70    8.69
  -6  -4  -7   44.67    9.34
  -6   4  -7   50.87    5.48
  -6   4  -7   47.29    4.74
  -6  -4  -7   50.12    4.65
  -6  -4  -7   44.12    4.87
  -6   4  -7   45.53    5.23
  -6   4  -6   26.97    4.07
  -6  -4  -6   24.06    3.74
  -6   4  -6   30.13    4.05
  -6  -4  -6   32.16    4.07
  -6   4  -6   13.47    6.30
  -6  -4  -6   23.34    7.29
  -6   4  -6   30.89    3.73
  -6  -4  -6   28.16    3.54
  -6   4  -6   36.41    4.22
  -6   4  -6   25.67    3.75
  -6  -4  -6   27.09    3.99
  -6   4  -6   27.64    4.18
  -6  -4  -5   57.24    5.23
  -6  -4  -5   59.44    5.64
  -6   4  -5   57.67    5.75
  -6   4  -5   67.35    5.74
  -6   4  -5   67.45    5.66
  -6  -4  -5   68.27   10.61
  -6   4  -5   59.25    5.84
  -6  -4  -5   60.61    5.77
  -6   4  -5   68.31    5.41
  -6   4  -5   76.56    6.19
  -6  -4  -5   67.74    5.85
  -6  -4  -4  111.59    7.76
  -6  -4  -4  112.78    7.66
  -6   4  -4  101.91    7.29
  -6  -4  -4  112.98    8.09
  -6   4  -4  108.84    8.19
  -6  -4  -4   93.84   12.63
  -6   4  -4   95.19   12.81
  -6   4  -4  111.33    7.86
  -6   4  -4  112.59    7.89
  -6   4  -4  109.80    8.25
  -6  -4  -4  116.40    8.27
  -6   4  -4  112.50    7.55
  -6  -4  -4  107.35    8.05
  -6   4  -4  106.45    8.07
  -6   4  -3   85.89    6.98
  -6  -4  -3   83.64    6.85
  -6   4  -3   91.40    6.92
  -6  -4  -3   98.78    7.15
  -6   4  -3   83.06   11.81
  -6  -4  -3   84.97   11.48
  -6   4  -3   85.62    6.96
  -6  -4  -3   96.08    7.04
  -6   4  -3   85.73    6.11
  -6   4  -3   86.86    6.57
  -6   4  -3   82.01    6.03
  -6  -4  -3   96.75    6.65
  -6  -4  -2   53.53    4.81
  -6   4  -2   47.72    4.73
  -6   4  -2   41.14    3.64
  -6  -4  -2   44.58    4.26
  -6   4  -2   47.55    8.80
  -6   4  -2   46.58    4.80
  -6  -4  -2   43.94    4.68
  -6  -4  -2   41.42    7.90
  -6   4  -2   51.90    4.49
  -6   4  -2   51.41    4.66
  -6  -4  -2   55.43    4.88
  -6   4  -1  375.87   20.91
  -6  -4  -1  396.20   21.74
  -6  -4  -1  384.38   21.57
  -6  -4  -1  398.35   28.77
  -6   4  -1  379.42   28.99
  -6   4  -1  381.73   27.75
  -6  -4  -1  418.87   29.22
  -6  -4  -1  359.45   21.88
  -6  -4  -1  372.86   22.02
  -6   4  -1  397.99   22.25
  -6   4  -1  367.80   21.69
  -6  -4  -1  431.81   22.36
  -6  -4   0  595.89   41.30
  -6   4   0  637.53   42.52
  -6  -4   0  702.32   42.11
  -6   4   0  648.12   40.97
  -6  -4   0  716.46   34.51
  -6   4   0  589.50   33.31
  -6   4   0  629.79   34.26
  -6  -4   0  607.60   34.39
  -6   4   1  249.81   21.43
  -6  -4   1  251.52   21.19
  -6  -4   1  233.58   19.35
  -6   4   1  242.55   19.73
  -6  -4   1  210.46   13.33
  -6   4   1  211.69   13.30
  -6   4   1  194.79   12.35
  -6  -4   1  252.58   13.81
  -6  -4   2 1311.87   73.15
  -6   4   2 1369.21   74.51
  -6  -4   2 1265.98   65.67
  -6   4   2 1238.31   64.86
  -6  -4   2 1157.84   65.61
  -6   4   2 1292.42   65.99
  -6  -4   3   82.13    7.07
  -6   4   3  107.74    7.95
  -6   4   3   91.41    6.61
  -6  -4   3  100.81    7.28
  -6   4   3  104.35    7.77
  -6  -4   3   96.22   12.01
  -6   4   3  112.20   13.75
  -6   4   3   98.29    7.66
  -6  -4   3   92.41    7.36
  -6   4   3   98.11    6.67
  -6  -4   3   91.30    6.87
  -6  -4   4  423.17   25.55
  -6   4   4  517.81   26.85
  -6  -4   4  462.80   25.65
  -6   4   4  515.92   26.74
  -6  -4   4  401.92   31.20
  -6   4   4  526.03   36.34
  -6   4   4  454.31   26.20
  -6  -4   4  427.12   25.86
  -6   4   4  456.56   25.10
  -6  -4   4  450.26   25.37
  -6   4   4  450.95   25.37
  -6  -4   5  447.46   27.98
  -6   4   5  528.54   28.87
  -6   4   5  487.91   28.50
  -6  -4   5  514.87   28.16
  -6  -4   5  476.15   34.49
  -6   4   5  510.69   36.90
  -6   4   5  537.18   28.95
  -6  -4   5  505.52   28.58
  -6   4   5  514.06   27.71
  -6   4   5  533.10   28.14
  -6  -4   5  501.30   27.90
  -6  -4   6   20.33    3.24
  -6   4   6   24.25    3.60
  -6  -4   6   22.10    6.36
  -6   4   6   19.50    6.74
  -6   4   6   20.83    3.57
  -6  -4   6   16.49    3.26
  -6   4   6   19.26    3.80
  -6  -4   6   19.21    3.57
  -6   4   6   25.11    3.22
  -6  -4   6   24.37    3.13
  -6   4   7  156.72   11.38
  -6  -4   7  158.34   11.17
  -6  -4   7  168.33   11.17
  -6   4   7  159.70   11.27
  -6  -4   7  145.60   16.49
  -6   4   7  179.26   18.39
  -6   4   7  194.75   12.25
  -6  -4   7  168.46   11.54
  -6   4   7  183.98   10.99
  -6  -4   7  171.73   10.82
  -6  -4   7  177.47   11.02
  -6   4   8  375.71   31.10
  -6  -4   8  347.42   29.65
  -6   4   8  440.92   24.25
  -6  -4   8  389.71   23.47
  -6  -4   8  445.55   23.05
  -6   4   8  393.67   23.47
  -6  -4   8  389.87   23.18
  -6  -4   9  154.45   16.97
  -6   4   9  134.12   16.89
  -6   4   9  156.04   10.91
  -6  -4   9  149.26   10.67
  -6  -4   9  169.82   10.56
  -6   4   9  190.27   11.82
  -6  -4   9  163.65   11.14
  -6  -4  10   96.70    7.39
  -6   4  10   91.35    7.39
  -6   4  10  101.34    7.07
  -6  -4  11   38.61    4.27
  -6   4  11   37.31    4.31
  -6   4  11   42.51    4.51
  -6  -4  11   46.04    4.53
  -6   4  11   48.99    4.22
  -6  -4  12   94.57    6.72
  -6   4  12   90.31    6.67
  -6  -4  12   86.60    6.62
  -6   4  12   95.55    6.77
  -6   4  12   94.31    6.30
  -6   4  13   61.13    4.74
  -6  -4  13   60.39    4.71
  -6   4  13   71.19    4.43
  -6   4  13   61.23    4.42
  -6   4  13   60.63    4.77
  -6  -4  13   66.75    4.85
  -6   4  14   88.00    5.06
  -6   5 -12   29.10    2.74
  -6  -5 -12   32.21    2.71
  -6  -5 -12   26.19    2.48
  -6   5 -12   30.75    2.63
  -6   5 -11   11.08    2.54
  -6  -5 -11    9.40    2.25
  -6   5 -11    8.84    2.23
  -6  -5 -11   11.95    2.10
  -6   5 -10   39.38    4.42
  -6  -5 -10   35.29    4.07
  -6  -5 -10   36.77    3.96
  -6   5 -10   35.03    4.08
  -6   5  -9   99.88    8.02
  -6  -5  -9  115.10    8.05
  -6  -5  -9   99.87    7.13
  -6   5  -9   84.67    7.50
  -6  -5  -9  109.20    7.72
  -6   5  -9   91.10    7.05
  -6  -5  -8   62.42    5.23
  -6   5  -8   58.79    5.84
  -6  -5  -8   57.68    5.50
  -6   5  -8   52.87    5.83
  -6  -5  -8   55.10    5.48
  -6  -5  -8   57.14    5.10
  -6   5  -8   58.28    5.37
  -6   5  -8   59.18    5.45
  -6  -5  -7    0.31    2.17
  -6   5  -7   -2.10    2.60
  -6   5  -7    2.91    2.38
  -6  -5  -7    3.25    2.40
  -6  -5  -7    1.42    3.63
  -6   5  -7    1.58    3.75
  -6   5  -7   -0.28    1.96
  -6   5  -7   -1.45    2.95
  -6   5  -7    0.86    2.38
  -6   5  -7    1.78    2.44
  -6  -5  -7    0.96    2.40
  -6   5  -6  324.84   19.34
  -6  -5  -6  295.91   18.71
  -6   5  -6  313.68   27.38
  -6  -5  -6  263.59   25.26
  -6   5  -6  309.20   19.21
  -6  -5  -6  311.16   18.95
  -6   5  -6  324.12   18.61
  -6   5  -6  318.90   18.78
  -6   5  -6  333.06   18.80
  -6   5  -6  324.89   19.08
  -6  -5  -6  322.43   19.02
  -6  -5  -5   -1.01    1.77
  -6  -5  -5    1.75    1.96
  -6   5  -5    3.92    2.36
  -6   5  -5   -0.88    2.36
  -6  -5  -5    3.89    2.57
  -6   5  -5   -1.40    3.84
  -6  -5  -5    2.56    4.11
  -6   5  -5    1.67    2.19
  -6   5  -5    0.48    1.80
  -6   5  -5    1.05    2.11
  -6   5  -5    4.33    2.34
  -6  -5  -5    3.32    2.44
  -6  -5  -4  474.15   26.70
  -6  -5  -4  461.51   27.08
  -6   5  -4  462.87   27.30
  -6   5  -4  464.41   34.81
  -6  -5  -4  482.47   34.51
  -6   5  -4  485.16   27.42
  -6  -5  -4  492.56   27.26
  -6   5  -4  498.91   26.57
  -6   5  -4  495.72   27.19
  -6  -5  -4  489.33   27.23
  -6   5  -4  490.38   26.92
  -6   5  -4  480.09   26.80
  -6  -5  -3   51.31    4.57
  -6  -5  -3   46.65    4.71
  -6   5  -3   44.29    4.76
  -6   5  -3   41.83    4.24
  -6   5  -3   38.00    8.29
  -6  -5  -3   38.46    8.09
  -6   5  -3   47.70    4.97
  -6  -5  -3   47.22    4.69
  -6   5  -3   42.42    3.89
  -6   5  -3   51.62    4.78
  -6  -5  -3   54.26    4.92
  -6  -5  -2  287.43   16.86
  -6   5  -2  298.01   17.08
  -6   5  -2  251.37   15.58
  -6  -5  -2  289.92   16.52
  -6   5  -2  271.14   23.17
  -6  -5  -2  253.27   22.17
  -6   5  -2  276.09   17.06
  -6  -5  -2  287.95   16.83
  -6   5  -2  295.57   16.71
  -6  -5  -2  322.01   17.14
  -6   5  -2  281.44   16.33
  -6  -5  -1   55.37    4.87
  -6  -5  -1   59.75    4.79
  -6   5  -1   52.20    8.45
  -6   5  -1   56.95    9.57
  -6   5  -1   47.20    5.18
  -6  -5  -1   52.08    5.00
  -6  -5  -1   33.92    7.53
  -6  -5  -1   55.92    5.10
  -6   5  -1   57.57    4.95
  -6   5  -1   49.17    4.42
  -6  -5   0  491.56   34.06
  -6   5   0  497.76   34.79
  -6  -5   0  475.95   32.87
  -6   5   0  462.69   32.57
  -6  -5   0  535.73   26.79
  -6   5   0  469.74   26.37
  -6  -5   0  426.14   26.31
  -6  -5   1    7.22    2.43
  -6   5   1    4.49    2.23
  -6  -5   1    6.19    4.12
  -6   5   1    2.09    3.92
  -6  -5   1    6.22    2.48
  -6   5   1    3.89    4.53
  -6  -5   1    4.95    4.49
  -6  -5   2  265.70   21.08
  -6   5   2  286.85   22.24
  -6  -5   2  243.20   15.13
  -6   5   2  258.46   15.35
  -6  -5   2  246.58   15.13
  -6  -5   3   76.01    6.28
  -6   5   3   85.56    6.89
  -6   5   3   70.27    6.49
  -6  -5   3   90.02    6.43
  -6   5   3   96.33   12.49
  -6  -5   3   86.90   10.89
  -6   5   3   72.16    6.60
  -6  -5   3   66.45    6.27
  -6   5   3   83.15    5.83
  -6  -5   3   74.50    5.92
  -6   5   4   74.20    6.73
  -6  -5   4   68.45    5.92
  -6  -5   4   69.23    5.82
  -6   5   4   82.60    6.82
  -6   5   4   71.60   11.55
  -6  -5   4   81.83   10.55
  -6   5   4   72.21    6.44
  -6  -5   4   64.43    5.99
  -6   5   4   65.76    5.30
  -6  -5   4   62.43    5.47
  -6   5   4   78.60    5.82
  -6  -5   5    2.35    1.89
  -6   5   5    1.66    2.23
  -6  -5   5    4.41    3.99
  -6   5   5   -1.45    5.23
  -6  -5   5    1.34    2.00
  -6   5   5    4.55    2.87
  -6   5   5    1.03    2.56
  -6  -5   5    4.48    2.47
  -6   5   5    2.57    1.92
  -6  -5   5    2.09    1.89
  -6   5   6  212.63   14.61
  -6  -5   6  205.99   14.12
  -6   5   6  228.81   14.56
  -6  -5   6  239.96   14.29
  -6  -5   6  207.13   19.68
  -6   5   6  233.03   21.79
  -6   5   6  248.82   15.29
  -6  -5   6  230.04   14.64
  -6   5   6  249.38   14.04
  -6  -5   6  245.48   14.10
  -6   5   7   28.19    4.04
  -6  -5   7   26.82    3.66
  -6  -5   7   30.29    7.81
  -6  -5   7   23.02    3.49
  -6   5   7   29.22    4.01
  -6   5   7   35.61    4.74
  -6  -5   7   25.04    3.96
  -6   5   7   31.17    3.70
  -6  -5   7   28.61    3.46
  -6   5   8  103.39    7.76
  -6  -5   8   96.61    7.38
  -6   5   8   72.61   12.17
  -6  -5   8   94.74   12.62
  -6   5   8  118.37    8.72
  -6  -5   8   99.78    7.87
  -6  -5   8   98.19    7.54
  -6   5   8   94.18    7.66
  -6   5   8   85.79    7.00
  -6  -5   9   31.58    7.71
  -6   5   9   19.73    7.27
  -6  -5   9   33.88    4.32
  -6   5   9   30.30    4.64
  -6   5   9   37.32    4.34
  -6  -5   9   31.56    3.92
  -6   5  10    3.45    2.26
  -6  -5  10    7.98    2.50
  -6   5  11    0.20    1.68
  -6  -5  11    2.45    1.97
  -6   5  11    1.30    2.03
  -6   5  11   -0.26    2.05
  -6  -5  11    0.97    1.83
  -6   5  12    1.17    1.47
  -6   5  12   -0.21    1.91
  -6  -5  12   -3.28    2.06
  -6   5  12   -3.45    2.16
  -6  -5  12   -1.03    1.98
  -6   5  13   14.58    2.10
  -6  -5  13   11.42    1.92
  -6  -5  13   16.59    2.20
  -6   5  13   10.30    1.92
  -6   5  13   10.09    1.60
  -6   5  13   12.60    1.82
  -6   5  14   54.14    3.31
  -6   6 -12   65.92    4.29
  -6  -6 -12   56.97    4.18
  -6  -6 -12   65.61    4.13
  -6   6 -12   62.13    4.22
  -6   6 -11    4.96    2.03
  -6  -6 -11    5.27    1.90
  -6  -6 -11    3.61    1.54
  -6   6 -11    4.44    1.80
  -6  -6 -10   26.75    3.44
  -6   6 -10   19.20    3.35
  -6  -6 -10   21.40    2.94
  -6   6 -10   23.97    3.40
  -6  -6  -9    9.34    2.85
  -6   6  -9    8.38    2.93
  -6   6  -9    9.59    2.43
  -6  -6  -9   11.13    2.63
  -6   6  -9    9.21    2.86
  -6   6  -8   50.10    5.24
  -6  -6  -8   39.98    4.56
  -6  -6  -8   47.00    4.44
  -6   6  -8   46.19    5.32
  -6  -6  -8   49.50    5.00
  -6  -6  -8   41.05    4.29
  -6   6  -8   42.62    4.68
  -6   6  -7   69.27    6.45
  -6  -6  -7   60.33    5.79
  -6   6  -7   66.70    6.21
  -6  -6  -7   73.34    6.39
  -6  -6  -7   68.53    5.72
  -6   6  -7   76.16   11.98
  -6  -6  -7   69.73   11.16
  -6   6  -7   70.52    6.52
  -6  -6  -7   67.49    6.13
  -6   6  -7   70.14    5.86
  -6   6  -7   65.86    6.01
  -6   6  -7   62.50    5.91
  -6  -6  -6  107.54    7.82
  -6   6  -6   93.21    7.45
  -6   6  -6   74.44   12.41
  -6  -6  -6   83.37   12.42
  -6   6  -6   99.20    7.99
  -6  -6  -6   92.03    7.37
  -6   6  -6   91.43    7.05
  -6   6  -6   97.92    7.38
  -6   6  -6   96.52    7.34
  -6   6  -6   90.89    7.64
  -6  -6  -6   82.83    7.17
  -6   6  -5   29.64    4.18
  -6  -6  -5   37.84    4.21
  -6   6  -5   33.18    4.09
  -6   6  -5   31.00    3.87
  -6  -6  -5   30.52    3.99
  -6   6  -5   35.50    8.41
  -6  -6  -5   30.56    7.38
  -6   6  -5   34.80    4.57
  -6   6  -5   32.87    3.75
  -6  -6  -5   37.71    4.34
  -6   6  -5   33.70    4.23
  -6  -6  -4  116.73    8.13
  -6   6  -4  113.34    8.71
  -6  -6  -4  120.87    8.48
  -6  -6  -4  112.57   13.68
  -6   6  -4  105.73   13.93
  -6   6  -4  108.20    8.68
  -6  -6  -4  114.38    8.45
  -6   6  -4  119.38    7.94
  -6   6  -4  113.45    8.17
  -6   6  -4  120.04    8.25
  -6   6  -4  116.67    8.43
  -6  -6  -4  139.71    8.93
  -6   6  -3   47.82    5.02
  -6  -6  -3   51.44    4.80
  -6   6  -3   45.74    4.43
  -6   6  -3   49.87    9.57
  -6  -6  -3   52.14    9.09
  -6   6  -3   49.11    5.00
  -6  -6  -3   42.43    4.54
  -6   6  -3   45.56    4.01
  -6  -6  -3   52.32    4.92
  -6   6  -3   46.99    4.60
  -6   6  -2  103.54    7.97
  -6  -6  -2  101.69    7.66
  -6  -6  -2  116.37    7.69
  -6  -6  -2   91.75   11.86
  -6   6  -2  109.83   13.28
  -6   6  -2  105.54    8.02
  -6  -6  -2  101.84    7.72
  -6   6  -2  105.71    7.64
  -6  -6  -2  108.50    7.77
  -6   6  -2  110.10    7.36
  -6   6  -1    6.97    4.10
  -6  -6  -1   11.23    4.43
  -6  -6  -1    6.67    2.11
  -6   6  -1    4.29    1.90
  -6   6  -1    7.60    2.70
  -6   6  -1    2.44    4.73
  -6  -6  -1   13.17    4.99
  -6  -6  -1    5.67    2.25
  -6   6  -1    6.31    2.11
  -6  -6  -1    8.36    2.09
  -6  -6   0  159.46   14.67
  -6   6   0  143.13   14.02
  -6  -6   0  124.45    8.76
  -6   6   0  123.25    8.69
  -6   6   0  131.45   15.25
  -6  -6   0  140.14   14.93
  -6  -6   1   -2.01    3.89
  -6   6   1    3.08    4.09
  -6   6   1    4.16    2.09
  -6  -6   1    0.49    1.87
  -6   6   1   -1.28    4.30
  -6  -6   1   -1.21    4.55
  -6  -6   2  174.10   16.08
  -6   6   2  184.09   16.95
  -6  -6   2  160.20   10.73
  -6   6   2  167.88   10.88
  -6   6   2  162.52   10.03
  -6  -6   3  210.58   13.83
  -6  -6   3  221.70   14.23
  -6   6   3  231.29   14.59
  -6  -6   3  233.75   14.25
  -6   6   3  249.09   14.77
  -6   6   3  291.12   22.69
  -6  -6   3  236.07   19.93
  -6   6   3  251.60   15.02
  -6  -6   3  233.58   14.59
  -6   6   3  245.83   13.79
  -6   6   3  232.74   13.92
  -6  -6   4   20.98    3.20
  -6   6   4   29.41    4.18
  -6  -6   4   21.96    3.35
  -6  -6   4   29.96    6.73
  -6   6   4   32.51    4.36
  -6   6   4   24.33    7.54
  -6   6   4   25.48    4.04
  -6  -6   4   17.51    3.27
  -6   6   4   24.56    2.96
  -6  -6   4   22.54    3.10
  -6   6   4   19.99    2.93
  -6  -6   5  391.42   24.65
  -6   6   5  432.44   25.49
  -6  -6   5  430.23   24.65
  -6   6   5  501.16   25.86
  -6  -6   5  395.98   30.64
  -6   6   5  440.15   33.86
  -6   6   5  521.39   26.35
  -6  -6   5  419.79   24.99
  -6   6   5  439.11   24.33
  -6  -6   5  441.57   24.46
  -6  -6   6    5.02    2.19
  -6   6   6    5.86    2.49
  -6  -6   6    6.82    5.50
  -6  -6   6    7.35    2.58
  -6   6   6    3.42    2.55
  -6   6   6    9.92    3.39
  -6  -6   6    3.55    2.18
  -6   6   6    5.23    2.00
  -6  -6   6    9.35    2.28
  -6  -6   7  553.76   32.64
  -6   6   7  582.39   33.18
  -6   6   7  620.50   33.20
  -6  -6   7  555.52   32.51
  -6  -6   7  583.88   40.08
  -6   6   7  554.85   41.32
  -6   6   7  725.68   34.48
  -6  -6   7  567.25   32.91
  -6   6   7  618.43   32.41
  -6  -6   7  587.85   32.23
  -6   6   8  238.63   15.19
  -6  -6   8  234.21   14.78
  -6  -6   8  216.10   20.93
  -6   6   8  204.43   21.52
  -6  -6   8  239.79   15.10
  -6   6   8  247.90   14.63
  -6   6   8  246.40   15.36
  -6  -6   8  225.51   14.89
  -6  -6   9  378.25   21.37
  -6   6   9  369.86   21.68
  -6  -6   9  294.23   27.37
  -6   6   9  304.87   28.69
  -6  -6   9  382.06   21.72
  -6   6   9  388.33   21.13
  -6  -6   9  356.79   21.34
  -6   6   9  381.54   21.82
  -6  -6  10   21.49    3.23
  -6   6  10   21.88    3.45
  -6  -6  10   20.22    3.20
  -6   6  10   24.01    3.53
  -6   6  11  275.61   16.10
  -6  -6  11  263.42   15.84
  -6  -6  11  250.07   15.79
  -6   6  11  269.97   16.07
  -6   6  11  284.89   15.63
  -6   6  12   41.87    4.01
  -6  -6  12   48.19    4.10
  -6   6  12   47.97    3.65
  -6  -6  12   45.68    4.08
  -6   6  12   44.72    4.13
  -6   6  12   36.19    3.60
  -6   6  13   89.38    6.17
  -6  -6  13   91.55    6.14
  -6   6  13   94.81    5.76
  -6   6  13   94.39    5.93
  -6  -6  13   96.82    6.24
  -6   6  13   95.79    6.27
  -6   6  14   25.28    1.82
  -6  -7 -12    2.40    1.00
  -6   7 -11   21.56    2.80
  -6  -7 -11   24.83    2.67
  -6  -7 -11   18.82    2.29
  -6   7 -11   19.08    2.52
  -6  -7 -11   20.81    2.30
  -6   7 -10   -1.83    2.59
  -6  -7 -10   -0.45    2.02
  -6   7 -10   -1.48    2.15
  -6  -7 -10   -1.02    1.72
  -6   7  -9   76.56    6.59
  -6  -7  -9   71.74    6.06
  -6   7  -9   72.63    6.36
  -6  -7  -9   70.35    5.87
  -6   7  -9   75.18    5.79
  -6  -7  -8   54.86    4.96
  -6  -7  -8   55.01    5.25
  -6   7  -8   53.48    5.65
  -6   7  -8   54.06    5.82
  -6  -7  -8   55.23    5.36
  -6  -7  -8   63.16    5.15
  -6   7  -8   61.10    5.60
  -6   7  -8   61.42    5.35
  -6   7  -7  343.64   20.08
  -6  -7  -7  331.11   19.43
  -6   7  -7  271.08   26.96
  -6  -7  -7  304.74   26.57
  -6   7  -7  329.76   20.05
  -6  -7  -7  312.12   19.42
  -6  -7  -7  377.32   20.12
  -6   7  -7  329.53   19.65
  -6  -7  -7  314.35   19.08
  -6   7  -7  336.41   19.44
  -6   7  -7  328.20   19.48
  -6   7  -6   52.41    5.18
  -6  -7  -6   53.87    5.26
  -6  -7  -6   45.18    9.20
  -6   7  -6   28.99    8.54
  -6  -7  -6   44.82    4.95
  -6   7  -6   39.43    5.23
  -6   7  -6   49.28    4.90
  -6   7  -6   44.40    4.78
  -6  -7  -6   41.47    4.61
  -6   7  -6   48.91    5.30
  -6  -7  -5  622.32   31.85
  -6  -7  -5  558.97   31.73
  -6   7  -5  538.24   32.02
  -6  -7  -5  542.15   39.39
  -6   7  -5  516.32   39.96
  -6   7  -5  542.11   32.17
  -6  -7  -5  560.26   31.81
  -6   7  -5  578.14   31.41
  -6  -7  -5  610.93   32.10
  -6   7  -5  600.83   31.91
  -6   7  -5  558.58   31.52
  -6   7  -5  583.05   31.67
  -6  -7  -4   43.90    4.21
  -6  -7  -4   47.04    4.44
  -6   7  -4   41.47    4.72
  -6  -7  -4   43.88    4.49
  -6  -7  -4   47.04    4.72
  -6   7  -4   42.22    4.45
  -6   7  -4   36.98    4.09
  -6   7  -4   37.88    4.13
  -6   7  -4   39.41    3.90
  -6   7  -4   29.47    7.73
  -6  -7  -4   37.11    7.79
  -6   7  -4   39.76    4.77
  -6  -7  -4   37.57    4.30
  -6   7  -3  462.23   26.17
  -6  -7  -3  451.93   25.82
  -6   7  -3  466.24   25.71
  -6  -7  -3  494.99   25.96
  -6   7  -3  458.62   25.41
  -6   7  -3  446.51   26.14
  -6  -7  -3  451.07   25.78
  -6   7  -3  434.39   33.35
  -6  -7  -3  419.20   32.05
  -6   7  -2  112.97    8.55
  -6  -7  -2  110.34    8.19
  -6   7  -2  125.82    8.26
  -6  -7  -2  117.10    8.18
  -6  -7  -2  101.02   12.61
  -6   7  -2  130.19   14.60
  -6   7  -2  126.44    8.85
  -6  -7  -2  110.43    8.21
  -6   7  -2  112.56    7.74
  -6   7  -2  119.28    7.88
  -6   7  -1  813.16   42.07
  -6  -7  -1  722.44   41.89
  -6   7  -1  815.35   48.80
  -6  -7  -1  759.74   48.18
  -6  -7  -1  774.43   49.62
  -6   7  -1  815.97   50.98
  -6   7  -1  789.26   41.65
  -6   7  -1  856.06   43.00
  -6  -7  -1  756.34   42.26
  -6  -7   0    3.88    3.88
  -6   7   0    4.91    4.36
  -6  -7   0    4.46    2.34
  -6   7   0    6.79    2.28
  -6   7   0    6.59    4.94
  -6  -7   0    3.50    4.67
  -6   7   0   -0.66    3.27
  -6  -7   0    2.29    2.93
  -6   7   0   10.44    2.11
  -6  -7   1  285.60   20.89
  -6   7   1  256.14   20.57
  -6  -7   1  236.62   21.25
  -6  -7   1  240.78   14.60
  -6   7   1  236.01   14.54
  -6  -7   2  167.74   11.58
  -6   7   2  201.79   11.99
  -6  -7   2  178.98   14.74
  -6   7   2  178.84   17.15
  -6  -7   2  221.76   17.88
  -6   7   2  193.88   12.56
  -6  -7   2  171.23   11.90
  -6   7   2  196.42   11.22
  -6   7   3  291.41   16.82
  -6  -7   3  263.94   16.85
  -6   7   3  310.85   17.69
  -6  -7   3  283.51   17.21
  -6  -7   3  310.23   21.77
  -6  -7   3  308.05   23.37
  -6   7   3  299.51   24.39
  -6   7   3  331.37   18.39
  -6  -7   3  265.94   17.29
  -6   7   3  318.61   17.72
  -6  -7   3  287.56   17.14
  -6   7   3  298.55   16.67
  -6   7   4  116.45    8.28
  -6  -7   4   90.56    7.50
  -6   7   4  114.68    8.32
  -6  -7   4  107.74    7.67
  -6  -7   4   98.98   12.23
  -6   7   4  114.23   14.23
  -6   7   4  124.99    8.99
  -6  -7   4   99.98    7.84
  -6   7   4  107.03    7.21
  -6  -7   4   88.45    7.15
  -6  -7   5  180.98   12.48
  -6   7   5  212.80   13.37
  -6   7   5  225.48   13.46
  -6  -7   5  192.67   12.42
  -6  -7   5  176.51   17.61
  -6   7   5  209.70   20.43
  -6   7   5  220.92   13.83
  -6  -7   5  185.94   12.68
  -6   7   5  208.31   12.28
  -6  -7   5  192.32   12.25
  -6   7   6   18.45    3.60
  -6  -7   6   20.08    3.07
  -6  -7   6   21.35    6.69
  -6   7   6   26.29    8.42
  -6   7   6   22.01    3.79
  -6  -7   6   22.49    3.32
  -6   7   6   20.80    4.02
  -6  -7   6   18.21    3.16
  -6   7   6   17.09    2.94
  -6  -7   6   18.60    2.87
  -6   7   7   25.09    4.00
  -6  -7   7   23.18    3.41
  -6  -7   7   18.71    6.62
  -6   7   7   22.39    8.14
  -6  -7   7   21.31    3.44
  -6   7   7   17.24    3.88
  -6   7   7   35.41    4.67
  -6  -7   7   26.35    3.92
  -6   7   7   27.89    3.50
  -6  -7   7   27.75    3.27
  -6  -7   8    2.43    6.12
  -6   7   8    4.43    6.71
  -6  -7   8   10.78    2.79
  -6   7   8   10.31    3.19
  -6   7   8   16.74    3.51
  -6  -7   8   12.41    3.02
  -6   7   8    9.39    2.48
  -6  -7   8    6.51    2.34
  -6   7   8   14.79    3.18
  -6   7   9    5.22    2.23
  -6   7   9    1.45    5.42
  -6  -7   9    5.12    2.32
  -6  -7   9    1.22    3.73
  -6   7   9    7.92    2.94
  -6   7   9    8.92    2.82
  -6  -7   9    6.89    2.31
  -6   7  10    4.64    2.43
  -6  -7  10    7.63    2.48
  -6   7  10    4.54    2.31
  -6  -7  10    6.03    2.27
  -6  -7  11  111.69    7.50
  -6   7  11   98.72    7.52
  -6  -7  11   95.38    7.31
  -6   7  11  106.47    7.64
  -6   7  11  113.17    7.15
  -6   7  12   18.59    2.65
  -6  -7  12   14.23    2.43
  -6   7  12   23.17    2.33
  -6  -7  12   12.77    2.35
  -6   7  12   12.52    2.39
  -6   7  12   17.92    2.29
  -6   7  13   38.74    3.37
  -6  -7  13   40.33    3.30
  -6   7  13   39.41    2.93
  -6   7  13   39.19    3.14
  -6  -7  13   42.26    3.36
  -6   7  13   40.25    3.42
  -6   7  14    4.60    0.72
  -6  -8 -11   42.42    3.42
  -6   8 -11   42.07    3.60
  -6  -8 -11   41.85    3.55
  -6  -8 -11   42.77    3.39
  -6   8 -11   44.66    3.61
  -6   8 -10  206.69   12.83
  -6  -8 -10  210.94   12.49
  -6   8 -10  197.05   12.58
  -6  -8 -10  215.14   12.36
  -6   8  -9   35.19    4.44
  -6  -8  -9   37.34    4.07
  -6   8  -9   32.05    3.70
  -6  -8  -9   41.90    4.03
  -6   8  -9   40.20    4.41
  -6  -8  -8    5.04    2.13
  -6   8  -8    5.58    2.59
  -6   8  -8    5.21    2.34
  -6   8  -8    5.39    2.41
  -6   8  -8    5.85    2.84
  -6  -8  -8    5.69    2.37
  -6  -8  -8    7.64    2.28
  -6  -8  -8    3.47    1.95
  -6   8  -7    8.38    2.69
  -6  -8  -7    7.77    2.68
  -6  -8  -7    7.34    2.23
  -6   8  -7   14.09    3.08
  -6   8  -7   11.80    2.95
  -6  -8  -7    4.51    2.38
  -6   8  -7    9.99    2.89
  -6   8  -7   10.75    3.25
  -6  -8  -7   14.68    6.07
  -6  -8  -7   12.51    2.86
  -6   8  -7   14.24    6.33
  -6   8  -6   -1.74    2.23
  -6  -8  -6    1.22    2.28
  -6  -8  -6   -0.27    1.66
  -6   8  -6    0.56    2.30
  -6   8  -6    1.15    2.13
  -6  -8  -6    4.57    2.17
  -6   8  -6   -0.69    2.30
  -6  -8  -6    0.60    2.23
  -6   8  -6    1.53    4.19
  -6  -8  -6    6.56    4.75
  -6   8  -6   -0.71    2.69
  -6   8  -5   30.25    3.72
  -6  -8  -5   26.25    3.79
  -6  -8  -5   28.61    3.55
  -6   8  -5   28.22    3.75
  -6   8  -5   18.74    3.26
  -6  -8  -5   23.32    3.40
  -6   8  -5   24.57    3.83
  -6   8  -5   23.32    3.84
  -6  -8  -5   25.25    3.65
  -6   8  -5   15.92    6.38
  -6  -8  -5   18.88    5.97
  -6   8  -4    2.63    2.29
  -6  -8  -4    2.47    2.44
  -6   8  -4    2.46    1.94
  -6   8  -4    1.73    2.24
  -6   8  -4    1.91    2.15
  -6  -8  -4    2.44    1.95
  -6   8  -4    2.72    4.75
  -6  -8  -4    4.78    4.77
  -6   8  -4    4.92    2.70
  -6  -8  -4    1.98    2.07
  -6  -8  -4    1.35    1.99
  -6   8  -3   65.42    5.40
  -6   8  -3   71.54    6.14
  -6  -8  -3   70.21    5.81
  -6  -8  -3   74.18    5.81
  -6   8  -3   65.01    5.59
  -6  -8  -3   44.39    8.64
  -6   8  -3   70.38    6.33
  -6  -8  -3   68.73    5.92
  -6   8  -3   58.64   10.11
  -6  -8  -3   65.39    5.76
  -6   8  -2   77.62    5.99
  -6  -8  -2   73.49    5.94
  -6   8  -2   83.47    6.60
  -6   8  -2   74.64    5.65
  -6   8  -2   77.13    5.78
  -6  -8  -2   64.75    5.91
  -6   8  -2   73.03   11.04
  -6  -8  -2   69.67   10.29
  -6   8  -2   78.52    6.62
  -6   8  -1  150.75    9.85
  -6  -8  -1  145.37    9.81
  -6   8  -1  157.35   17.14
  -6  -8  -1  147.71   15.39
  -6   8  -1  129.16   14.25
  -6  -8  -1  150.74   14.61
  -6  -8  -1  174.41   10.49
  -6   8  -1  145.31    9.55
  -6   8  -1  160.75   10.87
  -6  -8  -1  155.78   10.26
  -6   8   0  161.70    9.70
  -6  -8   0  125.59    9.29
  -6   8   0  169.29   17.22
  -6  -8   0  142.21   15.50
  -6   8   0  148.65   14.56
  -6  -8   0  156.20   14.66
  -6   8   0  140.48    9.08
  -6  -8   0  151.86   10.01
  -6   8   0  157.33   10.67
  -6  -8   0  143.48    9.99
  -6   8   1   71.46    5.79
  -6  -8   1   67.73    5.68
  -6  -8   1   72.15    9.86
  -6   8   1   80.03   10.52
  -6   8   1   67.43    6.43
  -6  -8   1   73.58    6.25
  -6  -8   1   77.90    6.07
  -6  -8   2   25.78    6.37
  -6   8   2   23.52    6.86
  -6   8   2   21.08    3.17
  -6  -8   2   21.29    3.23
  -6   8   2   18.02    3.81
  -6  -8   2   18.45    3.38
  -6  -8   2   19.08    4.63
  -6  -8   2   19.32    3.04
  -6   8   3   98.96    6.78
  -6  -8   3   93.96    7.04
  -6   8   3  105.35    6.65
  -6  -8   3  101.64    7.51
  -6  -8   3   95.79   10.52
  -6  -8   3   96.46   11.78
  -6   8   3  106.97   12.97
  -6  -8   3   99.51    7.39
  -6   8   3  105.82    7.67
  -6   8   3  103.63    8.25
  -6  -8   3   89.02    7.37
  -6  -8   4   97.15    6.99
  -6   8   4   95.46    6.51
  -6  -8   4   84.73    7.06
  -6   8   4   98.83    7.69
  -6  -8   4  103.63   11.28
  -6   8   4   92.28   12.68
  -6  -8   4   89.70   11.52
  -6   8   4   92.19    7.83
  -6  -8   4   90.82    7.26
  -6   8   4  104.19    7.82
  -6  -8   4   95.42    7.12
  -6   8   4   98.14    6.80
  -6  -8   5   71.79    6.34
  -6   8   5   88.15    7.18
  -6   8   5   78.50    6.81
  -6  -8   5   82.38    6.44
  -6   8   5   83.42   12.26
  -6  -8   5   89.53   11.23
  -6   8   5   95.12    7.56
  -6  -8   5   89.72    6.88
  -6   8   5   83.08    6.20
  -6  -8   5   74.85    6.16
  -6  -8   6   85.86    7.26
  -6   8   6  104.65    8.15
  -6   8   6  115.84    8.23
  -6  -8   6   97.55    7.27
  -6   8   6  107.84   14.17
  -6  -8   6   98.78   12.13
  -6   8   6  108.82    8.31
  -6  -8   6   91.80    7.50
  -6   8   6  102.91    7.14
  -6  -8   6   90.70    6.96
  -6  -8   7   94.51    7.78
  -6   8   7  118.87    8.76
  -6   8   7  109.09    8.52
  -6  -8   7  106.15    7.79
  -6  -8   7   86.02   12.00
  -6   8   7  111.37   14.70
  -6   8   7  131.40    9.10
  -6  -8   7   98.49    7.99
  -6   8   7  108.23    7.66
  -6  -8   7  108.87    7.48
  -6  -8   8   10.65    5.01
  -6   8   8   10.73    5.36
  -6   8   8    9.28    2.85
  -6  -8   8    5.37    2.36
  -6   8   8    5.88    2.81
  -6  -8   8   12.88    2.80
  -6   8   8    4.33    2.32
  -6  -8   8   11.58    2.57
  -6   8   8   11.56    2.92
  -6  -8   9   95.01   12.70
  -6   8   9  105.50   14.31
  -6  -8   9  112.99    8.00
  -6   8   9  125.02    8.69
  -6  -8   9  106.94    8.02
  -6   8   9  106.39    8.44
  -6   8   9  114.23    7.91
  -6  -8  10   52.61    4.91
  -6   8  10   52.48    5.23
  -6   8  10   68.27    4.99
  -6  -8  10   54.01    4.98
  -6   8  10   61.02    5.50
  -6   8  10   51.87    4.80
  -6  -8  11  119.63    7.98
  -6   8  11  108.96    8.09
  -6  -8  11  104.39    7.84
  -6   8  11  124.10    8.36
  -6   8  11  129.06    7.70
  -6  -8  12  109.31    7.52
  -6   8  12  113.21    7.72
  -6   8  12  125.99    7.32
  -6  -8  12  116.58    7.63
  -6   8  12  122.60    7.83
  -6  -8  13   63.64    4.59
  -6   8  13   66.03    4.70
  -6   8  13   73.17    4.38
  -6   8  13   71.55    4.58
  -6   8  13   68.82    4.75
  -6  -8  13   67.24    4.63
  -6   8  14   16.51    1.26
  -6  -9 -11    0.13    1.21
  -6  -9 -11    1.74    1.05
  -6  -9 -11    0.90    1.15
  -6   9 -10   10.66    2.38
  -6  -9 -10   15.02    2.39
  -6  -9 -10   17.98    2.33
  -6   9 -10   13.85    2.40
  -6  -9 -10   13.33    2.14
  -6   9 -10   10.41    2.02
  -6   9  -9   60.26    5.68
  -6  -9  -9   69.20    5.35
  -6   9  -9   53.40    5.27
  -6  -9  -9   69.30    5.16
  -6   9  -9   53.78    4.92
  -6   9  -8  528.50   27.97
  -6  -9  -8  484.24   27.08
  -6   9  -8  482.47   27.37
  -6   9  -8  495.24   27.18
  -6  -9  -8  490.08   27.07
  -6   9  -8  453.24   27.64
  -6  -9  -8  484.60   27.21
  -6  -9  -7    4.60    2.07
  -6   9  -7    5.78    2.47
  -6   9  -7    6.88    2.52
  -6  -9  -7    2.34    2.29
  -6   9  -7    3.50    2.40
  -6   9  -7    3.33    2.51
  -6  -9  -7    3.13    2.00
  -6   9  -7    1.42    2.53
  -6  -9  -7    7.48    2.58
  -6  -9  -6  224.42   14.23
  -6   9  -6  237.57   14.89
  -6   9  -6  211.10   22.15
  -6  -9  -6  217.90   20.88
  -6   9  -6  234.43   14.40
  -6   9  -6  241.65   14.41
  -6  -9  -6  226.35   14.34
  -6   9  -6  232.97   14.38
  -6  -9  -6  235.72   14.23
  -6   9  -6  235.51   15.11
  -6  -9  -6  220.62   14.32
  -6  -9  -5   52.13    4.75
  -6   9  -5   39.63    4.73
  -6  -9  -5   45.64    4.59
  -6   9  -5   35.21    4.25
  -6   9  -5   43.76    4.52
  -6   9  -5   34.54    4.41
  -6   9  -5   46.90    9.45
  -6  -9  -5   41.18    8.31
  -6   9  -5   44.25    5.08
  -6  -9  -5   48.70    4.80
  -6  -9  -5   47.95    4.52
  -6  -9  -5   51.50    4.70
  -6   9  -4  898.03   49.32
  -6   9  -4  912.71   49.28
  -6  -9  -4  822.49   56.51
  -6   9  -4  829.08   57.94
  -6  -9  -4  979.01   49.70
  -6   9  -4  965.78   50.17
  -6  -9  -4  917.25   49.54
  -6   9  -4  940.23   50.20
  -6  -9  -4  897.32   49.56
  -6  -9  -4  945.33   49.53
  -6   9  -4  942.70   49.47
  -6   9  -3  169.81   10.37
  -6  -9  -3  169.73   16.61
  -6   9  -3  159.54   17.30
  -6  -9  -3  163.33   10.67
  -6   9  -3  159.89   10.01
  -6  -9  -3  152.83   10.50
  -6   9  -3  167.58   11.11
  -6   9  -3  173.50   11.30
  -6  -9  -3  146.39   10.50
  -6   9  -3  168.40   10.51
  -6  -9  -3  156.96   10.41
  -6   9  -2  928.85   47.29
  -6  -9  -2  815.91   47.04
  -6  -9  -2  957.00   47.75
  -6   9  -2  977.66   48.35
  -6  -9  -2  836.90   47.36
  -6   9  -2  877.04   47.02
  -6   9  -2  874.62   46.84
  -6  -9  -2  837.58   54.33
  -6   9  -2  885.19   56.53
  -6   9  -1  176.97   10.87
  -6  -9  -1  159.49   10.67
  -6   9  -1  219.30   20.01
  -6  -9  -1  152.11   16.31
  -6  -9  -1  171.36   11.23
  -6  -9  -1  183.21   11.32
  -6   9  -1  193.30   12.23
  -6  -9  -1  147.44   10.97
  -6   9  -1  176.45   10.59
  -6  -9   0  147.92   10.20
  -6   9   0  160.68   10.35
  -6  -9   0  167.68   10.72
  -6   9   0  156.74   17.50
  -6  -9   0  145.12   16.14
  -6   9   0  171.54   15.90
  -6  -9   0  162.76   15.19
  -6   9   0  197.46   11.98
  -6  -9   0  153.30   10.78
  -6   9   0  167.67   10.06
  -6  -9   1   22.96    4.53
  -6   9   1   25.85    2.79
  -6  -9   1   21.52    3.11
  -6   9   1   29.39    3.44
  -6  -9   1   20.71    5.74
  -6   9   1   29.60    6.65
  -6  -9   1   23.42    3.42
  -6   9   1   25.24    4.04
  -6  -9   1   18.80    3.26
  -6  -9   2   21.73    4.74
  -6   9   2   23.63    2.47
  -6  -9   2   22.37    6.20
  -6   9   2   24.24    6.85
  -6  -9   2   20.65    3.08
  -6   9   2   20.48    3.12
  -6   9   2   26.16    3.84
  -6  -9   2   20.71    3.26
  -6  -9   2   22.33    3.35
  -6   9   3   57.06    4.53
  -6  -9   3   45.93    4.54
  -6   9   3   61.83    4.40
  -6  -9   3   57.03    5.06
  -6  -9   3   54.49    7.54
  -6  -9   3   48.37    8.33
  -6   9   3   64.26    9.85
  -6  -9   3   50.55    4.77
  -6   9   3   57.63    5.17
  -6   9   3   56.94    5.60
  -6  -9   3   46.90    4.96
  -6  -9   4  100.33    7.52
  -6   9   4  100.05    7.08
  -6  -9   4  103.32    7.72
  -6   9   4  113.76    8.18
  -6  -9   4  113.77   11.91
  -6   9   4  109.50    8.18
  -6  -9   4  110.66    7.73
  -6  -9   4  105.38   12.44
  -6   9   4  102.68   13.28
  -6   9   4  123.78    8.70
  -6  -9   4  100.19    7.80
  -6   9   4  112.96    7.44
  -6  -9   5   34.42    3.83
  -6   9   5   45.37    3.90
  -6   9   5   40.32    4.61
  -6  -9   5   37.34    4.22
  -6  -9   5   41.22    7.33
  -6  -9   5   32.98    7.02
  -6   9   5   27.73    7.59
  -6   9   5   42.55    4.83
  -6  -9   5   32.34    4.06
  -6   9   5   40.46    3.92
  -6  -9   5   31.97    3.91
  -6   9   5   45.05    4.68
  -6   9   6   22.38    3.54
  -6  -9   6   16.35    2.84
  -6  -9   6   30.54    6.67
  -6   9   6   20.20    3.54
  -6  -9   6   18.78    3.07
  -6   9   6   26.40    3.94
  -6  -9   6   14.37    2.97
  -6   9   6   22.11    3.07
  -6  -9   6   25.57    3.06
  -6   9   6   21.68    2.88
  -6  -9   7   32.93    4.01
  -6   9   7   43.67    4.86
  -6  -9   7   36.76    4.01
  -6   9   7   30.45    4.30
  -6  -9   7   39.23    8.04
  -6   9   7   42.74    9.21
  -6  -9   7   33.21    4.17
  -6   9   7   39.69    4.89
  -6   9   7   42.10    4.13
  -6  -9   7   36.39    3.72
  -6  -9   8    2.30    3.70
  -6   9   8   12.05    5.46
  -6  -9   8    4.68    2.18
  -6   9   8   10.44    2.99
  -6   9   8    8.24    3.13
  -6  -9   8    8.79    2.60
  -6   9   8    8.22    2.72
  -6  -9   8    7.90    2.27
  -6   9   8    5.73    2.27
  -6  -9   9    3.05    2.07
  -6   9   9    3.56    2.49
  -6   9   9    3.71    2.06
  -6  -9   9    0.50    1.89
  -6   9   9    1.89    2.32
  -6  -9  10    3.76    1.88
  -6   9  10    3.43    2.27
  -6   9  10    4.51    1.75
  -6   9  10    2.99    1.92
  -6   9  10    2.49    2.12
  -6  -9  10    1.85    1.74
  -6   9  11   37.84    3.60
  -6   9  11   39.02    3.40
  -6   9  11   34.74    3.90
  -6  -9  11   37.55    3.71
  -6  -9  11   31.87    3.54
  -6   9  11   35.82    3.78
  -6   9  12   38.81    2.95
  -6  -9  12   31.91    3.14
  -6   9  12   31.92    3.24
  -6   9  12   25.44    3.07
  -6  -9  12   34.18    3.10
  -6   9  13   13.57    1.47
  -6   9  13   13.43    1.67
  -6 -10 -11   47.51    3.46
  -6 -10 -11   53.49    3.72
  -6 -10 -10   20.12    2.28
  -6 -10 -10   18.20    2.43
  -6 -10 -10   18.20    2.35
  -6  10 -10   17.69    2.27
  -6  10 -10   20.52    2.44
  -6  10  -9   54.87    4.96
  -6 -10  -9   54.02    4.60
  -6  10  -9   53.45    4.55
  -6  10  -9   52.46    4.78
  -6  10  -9   49.51    4.79
  -6 -10  -9   51.21    4.35
  -6 -10  -8   27.29    3.36
  -6  10  -8   23.26    3.76
  -6  10  -8   29.00    4.09
  -6 -10  -8   21.63    3.25
  -6 -10  -8   28.85    3.37
  -6  10  -8   28.40    3.65
  -6  10  -8   32.81    3.90
  -6  10  -7    3.24    2.26
  -6 -10  -7    6.15    1.95
  -6  10  -7    4.64    2.43
  -6  10  -7    2.30    2.24
  -6  10  -7   10.45    3.17
  -6 -10  -7    6.90    2.40
  -6 -10  -7    5.41    2.02
  -6 -10  -6   44.98    4.67
  -6  10  -6   58.46    5.60
  -6 -10  -6   47.00    4.85
  -6  10  -6   53.97    5.08
  -6  10  -6   55.30    5.14
  -6  10  -6   55.87    5.10
  -6  10  -6   39.40    9.28
  -6 -10  -6   59.28    9.72
  -6  10  -6   49.07    5.44
  -6 -10  -6   47.54    4.90
  -6 -10  -6   50.72    4.89
  -6 -10  -5  168.98   10.72
  -6 -10  -5  162.73   10.62
  -6 -10  -5  138.33   15.95
  -6  10  -5  144.87   17.29
  -6  10  -5  160.26   11.17
  -6 -10  -5  160.03   10.57
  -6  10  -5  143.18   10.35
  -6  10  -5  151.30   10.53
  -6  10  -5  166.17   11.33
  -6 -10  -5  167.60   10.80
  -6  10  -5  169.05   10.65
  -6 -10  -5  165.19   10.60
  -6  10  -4   56.49    5.05
  -6 -10  -4   52.38    5.21
  -6 -10  -4   57.99    5.26
  -6  10  -4   64.68    5.15
  -6  10  -4   60.74    5.72
  -6  10  -4   59.69   10.44
  -6 -10  -4   55.86    9.59
  -6  10  -4   69.41    6.17
  -6 -10  -4   52.65    5.26
  -6  10  -4   63.61    5.26
  -6 -10  -4   52.23    5.09
  -6  10  -3  291.10   16.88
  -6  10  -3  285.55   16.70
  -6 -10  -3  296.73   23.67
  -6  10  -3  355.94   26.98
  -6 -10  -3  301.28   17.42
  -6  10  -3  296.46   17.70
  -6 -10  -3  288.19   17.07
  -6  10  -3  298.91   16.53
  -6 -10  -3  269.87   17.01
  -6  10  -3  296.88   17.82
  -6 -10  -3  269.06   16.76
  -6  10  -3  283.93   16.84
  -6  10  -2  231.62   14.07
  -6 -10  -2  221.92   14.02
  -6 -10  -2  262.02   14.85
  -6  10  -2  256.40   15.35
  -6 -10  -2  232.55   14.41
  -6  10  -2  232.72   14.01
  -6  10  -2  208.33   21.25
  -6 -10  -2  219.48   20.08
  -6 -10  -1  306.69   18.48
  -6  10  -1  317.81   18.55
  -6  10  -1  311.29   27.07
  -6 -10  -1  335.22   25.96
  -6 -10  -1  348.61   19.46
  -6 -10  -1  344.79   19.15
  -6  10  -1  368.32   20.16
  -6 -10  -1  309.48   18.99
  -6  10  -1  313.97   18.39
  -6 -10   0  185.08   11.90
  -6  10   0  189.82   11.97
  -6 -10   0  207.23   12.44
  -6 -10   0  195.52   18.39
  -6  10   0  200.06   17.47
  -6 -10   0  194.46   17.19
  -6  10   0  224.22   13.49
  -6 -10   0  190.85   12.46
  -6  10   0  194.11   11.71
  -6 -10   1  248.86   14.86
  -6 -10   1  232.24   17.85
  -6  10   1  257.29   14.15
  -6 -10   1  221.50   19.39
  -6  10   1  239.80   20.21
  -6  10   1  253.42   15.52
  -6 -10   1  226.14   14.71
  -6 -10   1  242.25   14.53
  -6  10   1  252.68   14.62
  -6  10   2   57.24    4.15
  -6 -10   2   35.28    6.32
  -6 -10   2   53.85    4.96
  -6  10   2   35.18    8.23
  -6 -10   2   49.41    8.57
  -6  10   2   58.19    5.48
  -6 -10   2   49.51    4.75
  -6 -10   2   47.84    4.62
  -6  10   2   49.66    4.82
  -6 -10   3   58.26    5.20
  -6  10   3   72.62    4.89
  -6 -10   3   61.44    5.42
  -6 -10   3   60.90    8.17
  -6 -10   3   68.91    9.36
  -6  10   3   65.84   10.01
  -6 -10   3   52.88    5.02
  -6  10   3   66.24    5.52
  -6  10   3   57.42    5.64
  -6 -10   3   56.96    5.30
  -6 -10   4  465.38   25.93
  -6  10   4  527.45   25.76
  -6 -10   4  414.15   25.87
  -6  10   4  488.10   26.48
  -6 -10   4  423.88   30.73
  -6  10   4  513.10   26.62
  -6 -10   4  462.64   25.99
  -6 -10   4  401.90   31.46
  -6  10   4  488.75   34.14
  -6  10   4  471.96   25.73
  -6  10   4  495.24   26.87
  -6 -10   4  420.35   26.03
  -6  10   5   11.33    2.92
  -6 -10   5   10.05    2.50
  -6 -10   5   16.98    4.94
  -6 -10   5   12.92    2.56
  -6  10   5    8.52    2.48
  -6 -10   5    9.39    4.54
  -6  10   5   12.82    5.57
  -6 -10   5    9.62    2.40
  -6  10   5    9.50    2.70
  -6  10   5   11.20    2.44
  -6 -10   5    8.27    2.24
  -6  10   5   11.70    2.16
  -6  10   6  473.61   23.90
  -6  10   6  424.03   24.57
  -6 -10   6  385.95   23.93
  -6  10   6  463.46   24.79
  -6 -10   6  430.41   23.98
  -6 -10   6  366.27   29.53
  -6  10   6  371.48   31.51
  -6  10   6  449.51   24.84
  -6 -10   6  406.67   24.06
  -6  10   6  437.89   23.88
  -6 -10   6  416.80   23.68
  -6  10   7   57.54    4.61
  -6 -10   7   45.64    4.63
  -6  10   7   54.04    5.43
  -6  10   7   46.28    5.03
  -6 -10   7   49.42    4.67
  -6 -10   7   42.48    7.93
  -6  10   7   42.83    9.50
  -6  10   7   44.43    5.02
  -6 -10   7   55.14    5.05
  -6  10   7   50.93    4.60
  -6 -10   7   47.46    4.30
  -6  10   8  117.56    8.44
  -6 -10   8   95.69    7.46
  -6 -10   8   96.39   12.10
  -6  10   8  111.85   14.45
  -6 -10   8  113.23    7.99
  -6  10   8  110.87    7.65
  -6 -10   8   98.47    7.61
  -6  10   8  112.97    8.36
  -6  10   9  104.96    7.39
  -6 -10   9   97.09    7.41
  -6  10   9  109.99    8.10
  -6  10   9  114.01    8.17
  -6 -10   9   98.56    7.35
  -6 -10  10  361.64   21.09
  -6  10  10  382.64   21.66
  -6  10  10  390.00   21.70
  -6 -10  10  354.01   21.00
  -6  10  10  395.04   20.91
  -6  10  10  371.48   20.98
  -6  10  11    7.46    2.34
  -6 -10  11   14.41    2.38
  -6  10  11   18.65    2.24
  -6  10  11    8.45    2.37
  -6 -10  11    8.50    2.13
  -6  10  11   13.34    2.16
  -6 -10  12  159.18   10.11
  -6 -10  12  172.93   10.23
  -6  10  12  192.61   10.08
  -6  10  13   52.15    3.38
  -6 -11 -11   39.40    3.02
  -6 -11 -10   -0.27    1.57
  -6 -11 -10    0.78    1.22
  -6  11 -10    0.62    1.34
  -6  11  -9   19.80    2.90
  -6  11  -9   31.62    3.49
  -6 -11  -9   23.47    2.87
  -6  11  -9   18.64    2.72
  -6 -11  -9   29.93    2.87
  -6 -11  -8   38.61    3.72
  -6  11  -8   31.53    4.06
  -6 -11  -8   37.99    3.88
  -6  11  -8   32.08    3.94
  -6 -11  -8   38.10    3.71
  -6  11  -8   33.05    3.92
  -6  11  -8   39.41    4.28
  -6 -11  -7   92.16    6.49
  -6  11  -7   81.84    6.52
  -6  11  -7   72.05    6.38
  -6  11  -7   72.89    6.67
  -6 -11  -7   82.09    6.35
  -6 -11  -7   82.60    6.22
  -6  11  -7   74.72    6.60
  -6  11  -6   -2.53    2.34
  -6 -11  -6    0.26    2.23
  -6 -11  -6    2.82    1.87
  -6  11  -6    2.24    2.29
  -6  11  -6    1.65    2.32
  -6  11  -6    3.04    2.24
  -6  11  -6    1.00    2.32
  -6 -11  -6    1.10    1.95
  -6 -11  -6   -0.27    1.88
  -6 -11  -5   87.45    6.81
  -6 -11  -5   85.52    6.81
  -6 -11  -5   81.66    6.55
  -6  11  -5   84.75    6.61
  -6 -11  -5   81.41    6.62
  -6  11  -5   92.44    7.35
  -6  11  -5   67.46   11.54
  -6  11  -5   89.15    7.44
  -6 -11  -5   89.39    6.91
  -6  11  -5  100.22    7.17
  -6  11  -5   86.13    6.76
  -6  11  -4  143.37    9.35
  -6 -11  -4  133.92   15.10
  -6  11  -4  137.63   16.07
  -6 -11  -4  162.57   10.00
  -6 -11  -4  145.79    9.58
  -6  11  -4  132.03    9.92
  -6  11  -4  134.88    9.04
  -6  11  -4  145.48   10.18
  -6 -11  -4  134.41    9.51
  -6  11  -4  137.18    9.25
  -6 -11  -4  127.11    9.17
  -6  11  -3  250.35   14.84
  -6  11  -3  276.64   15.22
  -6 -11  -3  212.74   20.56
  -6  11  -3  280.56   23.95
  -6  11  -3  242.01   14.55
  -6 -11  -3  242.11   14.88
  -6  11  -3  231.40   14.78
  -6  11  -3  270.14   16.12
  -6 -11  -3  256.57   15.32
  -6 -11  -3  262.33   15.51
  -6  11  -2   62.06    5.11
  -6 -11  -2   66.98    5.66
  -6  11  -2   52.38    4.64
  -6  11  -2   70.96   11.05
  -6 -11  -2   53.12    9.11
  -6  11  -2   68.26    6.23
  -6 -11  -2   55.22    4.93
  -6  11  -2   58.68    4.96
  -6 -11  -1  593.75   32.60
  -6  11  -1  564.65   32.51
  -6 -11  -1  613.82   33.10
  -6 -11  -1  657.73   33.80
  -6 -11  -1  542.64   39.40
  -6  11  -1  589.75   41.85
  -6  11  -1  641.24   33.94
  -6  11  -1  599.57   32.53
  -6  11   0   22.94    2.82
  -6  11   0   11.87    5.24
  -6 -11   0    9.84    4.52
  -6  11   0   23.39    2.95
  -6 -11   0   20.98    2.81
  -6  11   0   19.16    3.57
  -6 -11   0   15.76    3.07
  -6 -11   1  391.06   21.08
  -6 -11   1  358.65   24.55
  -6  11   1  351.31   20.01
  -6  11   1  340.47   26.02
  -6 -11   1  337.76   25.48
  -6  11   1  366.96   19.79
  -6 -11   1  354.71   20.38
  -6  11   1  367.72   20.50
  -6 -11   2    6.93    3.58
  -6  11   2    6.28    2.46
  -6 -11   2    4.62    2.03
  -6  11   2    5.41    2.16
  -6 -11   2    1.85    4.21
  -6  11   2    3.03    4.26
  -6  11   2    9.90    1.76
  -6 -11   2    1.90    2.07
  -6 -11   3  329.28   17.83
  -6 -11   3  285.53   21.81
  -6 -11   3  286.83   17.19
  -6  11   3  310.14   16.77
  -6 -11   3  296.01   22.72
  -6  11   3  279.72   23.37
  -6  11   3  273.71   17.56
  -6 -11   3  275.45   17.04
  -6  11   3  315.36   17.51
  -6 -11   4  214.40   13.68
  -6  11   4  250.66   13.56
  -6 -11   4  216.01   13.69
  -6  11   4  258.54   14.37
  -6 -11   4  225.66   18.69
  -6 -11   4  212.27   18.93
  -6  11   4  224.97   20.54
  -6  11   4  216.64   14.27
  -6  11   4  227.39   13.50
  -6 -11   5  326.56   18.59
  -6  11   5  334.36   18.38
  -6  11   5  319.82   19.02
  -6 -11   5  322.79   18.65
  -6 -11   5  311.89   24.14
  -6 -11   5  316.21   24.55
  -6  11   5  364.13   27.18
  -6  11   5  329.36   19.23
  -6 -11   5  310.58   18.70
  -6 -11   5  308.00   18.53
  -6  11   5  354.47   19.29
  -6  11   5  312.44   18.38
  -6  11   6  171.56   10.02
  -6 -11   6  133.16    9.87
  -6  11   6  157.25   10.62
  -6 -11   6  153.42   10.07
  -6  11   6  172.93   10.84
  -6 -11   6  130.99   14.55
  -6  11   6  129.56   15.81
  -6  11   6  162.12   10.76
  -6 -11   6  144.92   10.11
  -6  11   6  167.86   10.17
  -6 -11   6  160.95    9.97
  -6  11   7   89.93    6.30
  -6 -11   7   71.47    6.19
  -6  11   7   90.53    7.03
  -6  11   7   81.99    6.87
  -6 -11   7   78.69    6.28
  -6  11   7   78.83   12.06
  -6  11   7   88.11    7.10
  -6 -11   7   81.40    6.54
  -6  11   7   87.47    6.38
  -6 -11   7   81.44    5.99
  -6 -11   8   17.23    2.76
  -6  11   8   24.50    3.52
  -6  11   8   18.72    2.96
  -6  11   8   21.75    3.33
  -6 -11   8   11.17    2.48
  -6 -11   9   11.06    2.44
  -6  11   9   10.54    2.72
  -6  11   9   12.76    2.30
  -6 -11   9   14.28    2.52
  -6  11   9   13.74    2.86
  -6  11   9   15.87    2.67
  -6 -11  10   53.57    4.64
  -6  11  10   59.24    5.15
  -6  11  10   58.11    4.82
  -6  11  10   56.45    4.49
  -6  11  10   57.93    5.13
  -6 -11  10   52.27    4.66
  -6 -11  11    5.83    1.71
  -6  11  11    9.73    2.13
  -6  11  11    6.52    1.91
  -6 -11  11    7.10    1.76
  -6  11  11    8.79    1.86
  -6  11  11   13.09    1.90
  -6  11  12   13.93    1.94
  -6  11  12   17.41    1.85
  -6  11  13   34.19    2.39
  -6 -12 -10    2.93    1.20
  -6  12 -10    2.48    1.28
  -6 -12  -9    4.10    1.58
  -6  12  -9    3.02    1.75
  -6  12  -9    6.37    2.12
  -6  12  -8   -0.22    1.65
  -6 -12  -8    1.63    1.79
  -6 -12  -8    0.88    1.47
  -6  12  -8    0.45    2.05
  -6  12  -8   -1.26    2.23
  -6  12  -7    7.83    2.21
  -6 -12  -7    8.54    2.24
  -6  12  -7    4.26    2.22
  -6 -12  -7   11.69    2.39
  -6  12  -7    6.73    2.57
  -6  12  -7    9.05    2.57
  -6  12  -6   26.58    3.76
  -6  12  -6   30.95    4.04
  -6  12  -6   37.56    4.10
  -6 -12  -6   39.04    4.03
  -6  12  -6   31.40    4.02
  -6 -12  -6   35.20    3.87
  -6 -12  -5   89.44    6.61
  -6 -12  -5   81.60    6.51
  -6  12  -5   86.21    6.38
  -6  12  -5   72.61    6.54
  -6  12  -5   73.63    6.04
  -6 -12  -5   84.38    6.50
  -6  12  -5   69.36    6.50
  -6  12  -5   91.18    6.72
  -6  12  -5   71.05    6.17
  -6 -12  -4   21.48    3.23
  -6  12  -4   18.02    2.86
  -6  12  -4   17.15    2.72
  -6  12  -4   15.55    3.31
  -6  12  -4   22.36    3.07
  -6 -12  -3   10.67    2.70
  -6  12  -3   10.66    2.25
  -6  12  -3    5.81    2.26
  -6  12  -3    9.32    5.01
  -6  12  -3   12.83    2.72
  -6  12  -3   10.60    2.39
  -6  12  -2  125.90    8.32
  -6  12  -2  117.28   14.63
  -6  12  -2  120.28    8.53
  -6  12  -2  141.35    8.95
  -6  12  -1   10.32    2.32
  -6 -12  -1   14.97    2.97
  -6 -12  -1   12.80    2.73
  -6  12  -1   11.87    2.23
  -6  12   0   60.13    4.95
  -6  12   0   59.83    5.00
  -6 -12   0   71.73    5.64
  -6 -12   1  234.40   14.23
  -6 -12   1  223.84   17.84
  -6  12   1  217.36   13.37
  -6  12   1  244.15   19.40
  -6  12   1  243.51   13.23
  -6  12   1  228.74   13.72
  -6 -12   2   78.18    6.23
  -6  12   2   55.19    9.12
  -6 -12   2   71.89    8.92
  -6  12   2   81.18    5.41
  -6  12   2   66.64    5.71
  -6 -12   3  769.18   40.51
  -6 -12   3  748.22   45.53
  -6  12   3  708.89   46.54
  -6  12   3  801.34   39.63
  -6 -12   3  682.86   39.82
  -6  12   3  730.38   39.97
  -6 -12   4   33.83    6.35
  -6  12   4   23.74    2.98
  -6  12   4   25.39    6.55
  -6  12   4   27.86    3.51
  -6 -12   4   34.06    3.91
  -6 -12   4   25.04    3.30
  -6  12   4   28.93    3.09
  -6 -12   5  551.15   31.37
  -6  12   5  634.89   31.47
  -6  12   5  594.41   31.91
  -6 -12   5  557.31   37.52
  -6  12   5  582.20   39.57
  -6  12   5  586.26   31.35
  -6  12   5  528.94   31.73
  -6  12   6    1.38    2.00
  -6 -12   6    9.23    4.21
  -6  12   6    4.49    2.16
  -6  12   6    2.50    4.01
  -6  12   6    3.94    1.88
  -6  12   6    4.81    1.78
  -6 -12   6    3.70    1.69
  -6  12   6    3.90    1.99
  -6 -12   6    2.48    1.77
  -6  12   7  272.04   16.05
  -6 -12   7  242.65   15.29
  -6  12   7  271.08   15.35
  -6  12   7  274.44   15.55
  -6 -12   7  237.83   15.31
  -6  12   7  275.40   16.09
  -6  12   7  278.34   16.00
  -6  12   8  154.10   10.63
  -6 -12   8  149.30   10.07
  -6  12   8  181.45   10.96
  -6 -12   8  145.43   10.08
  -6  12   8  179.81   10.42
  -6  12   9  262.66   14.11
  -6  12   9  233.13   14.51
  -6  12   9  225.04   14.47
  -6  12   9  234.64   14.12
  -6  12  10   65.96    4.81
  -6  12  10   60.64    5.16
  -6  12  10   58.65    5.08
  -6  12  10   66.81    4.97
  -6  12  11   62.29    4.79
  -6  12  11   73.34    4.79
  -6  12  12   22.27    2.26
  -6  12  12   25.41    2.17
  -6  12  13   78.44    4.53
  -6  13 -10   22.03    2.17
  -6 -13 -10   25.43    2.46
  -6  13  -9   13.53    2.34
  -6  13  -9   19.20    2.70
  -6 -13  -9   19.61    2.45
  -6 -13  -8   19.01    2.61
  -6  13  -8   17.80    2.85
  -6  13  -8   17.91    3.05
  -6 -13  -7   51.71    4.59
  -6  13  -7   50.71    4.84
  -6  13  -7   47.83    4.81
  -6 -13  -6  253.92   15.31
  -6  13  -6  278.87   15.49
  -6  13  -6  228.33   15.02
  -6  13  -5   93.16    6.97
  -6 -13  -5  103.00    7.33
  -6 -13  -5   98.59    7.33
  -6  13  -5   88.87    7.01
  -6  13  -5  103.89    7.44
  -6  13  -5   83.91    6.65
  -6  13  -4   89.29    6.70
  -6  13  -4   87.62    6.81
  -6  13  -4   81.81    6.44
  -6  13  -3   52.71    4.72
  -6  13  -3   53.37    4.75
  -6  13  -3   62.36    5.27
  -6 -13  -3   61.33    5.49
  -6  13  -2  237.33   14.43
  -6  13  -2  247.46   14.99
  -6 -13  -1   87.17    6.76
  -6  13  -1   73.02    5.89
  -6 -13   0  649.68   34.19
  -6  13   0  604.81   33.49
  -6  13   1   47.61    3.70
  -6 -13   1   40.36    6.53
  -6 -13   1   40.54    4.33
  -6  13   1   41.65    3.86
  -6 -13   2  173.16   10.88
  -6  13   2  166.69    9.95
  -6 -13   3   20.37    5.50
  -6 -13   3   24.89    3.73
  -6  13   3   28.07    2.93
  -6 -13   3   23.73    3.26
  -6 -13   4    4.67    3.94
  -6 -13   4    2.51    2.09
  -6  13   4    2.56    1.61
  -6 -13   4    0.46    2.11
  -6  13   5   21.14    2.68
  -6 -13   5   20.39    2.81
  -6  13   5   17.81    2.64
  -6 -13   5   14.69    2.83
  -6  13   6  134.60    8.41
  -6 -13   6  123.09   13.43
  -6 -13   6  124.07    8.25
  -6  13   6  127.71    8.81
  -6  13   6  123.09    8.39
  -6  13   7   51.38    4.78
  -6  13   7   44.70    4.18
  -6  13   7   44.51    4.58
  -6  13   7   48.38    4.41
  -6  13   8   -1.49    2.28
  -6  13   8    3.01    1.86
  -6  13   8    0.25    2.31
  -6  13   9   20.41    2.75
  -6  13   9   19.33    2.61
  -6  13  10   33.92    3.41
  -6  13  10   35.56    3.26
  -6  13  11    2.82    1.34
  -6  13  11    4.04    1.29
  -6  13  12    1.33    1.02
  -6  13  12    3.35    0.96
  -6  13  13    4.10    0.64
  -6 -14 -10    4.07    1.25
  -6  14 -10    1.87    0.97
  -6 -14  -9   -0.50    1.27
  -6  14  -9   -1.21    1.65
  -6  14  -9   -1.82    1.73
  -6  14  -8   78.52    6.10
  -6  14  -8   81.83    6.26
  -6 -14  -8   90.21    6.12
  -6  14  -7    0.24    2.33
  -6  14  -7   -0.97    2.15
  -6 -14  -7    0.23    1.61
  -6  14  -6   22.72    3.48
  -6  14  -6   17.11    3.05
  -6 -14  -6   25.91    3.26
  -6  14  -5   20.75    3.45
  -6  14  -5   20.12    3.15
  -6  14  -5   24.34    3.31
  -6 -14  -5   22.80    3.32
  -6  14  -4  153.82   10.08
  -6  14  -4  151.49    9.93
  -6 -14  -4  167.10   10.67
  -6  14  -3   11.06    2.79
  -6  14  -3   17.38    2.65
  -6  14  -3   12.90    2.44
  -6 -14  -3   14.71    2.92
  -6  14  -2   93.97    6.69
  -6  14  -2   76.69    5.93
  -6 -14  -2   94.18    7.01
  -6  14  -1   18.48    2.99
  -6  14  -1   23.62    3.00
  -6 -14  -1   20.79    3.29
  -6  14   0  512.15   28.19
  -6 -14   0  506.09   28.65
  -6  14   0  530.80   28.16
  -6  14   1   13.83    2.30
  -6  14   1   14.85    2.11
  -6 -14   1    8.90    4.04
  -6 -14   1    9.04    2.56
  -6  14   2  774.73   39.67
  -6 -14   2  635.49   44.64
  -6 -14   2  746.70   40.51
  -6  14   3    9.28    1.94
  -6 -14   3    4.88    2.04
  -6 -14   3    5.29    2.33
  -6 -14   3   10.09    4.36
  -6 -14   4  171.89   11.25
  -6  14   4  182.97   11.17
  -6  14   4  197.51   11.23
  -6 -14   4  181.12   11.76
  -6 -14   4  167.68   16.10
  -6 -14   5   28.87    6.27
  -6  14   5   33.86    3.35
  -6  14   5   35.23    3.44
  -6 -14   5   28.71    3.27
  -6 -14   5   24.11    3.45
  -6  14   5   27.39    3.10
  -6  14   6  214.50   12.97
  -6 -14   6  211.14   19.00
  -6  14   6  224.91   13.06
  -6  14   7   25.17    2.93
  -6  14   7   21.13    2.87
  -6  14   8  433.95   23.94
  -6  14   9   -0.17    1.37
  -6  14   9   -0.93    1.53
  -6  14  10   29.33    2.72
  -6  14  10   22.40    2.69
  -6  14  11    0.58    0.98
  -6  14  11    0.88    1.15
  -6  14  12   42.48    2.76
  -6 -14  12   38.85    2.95
  -6  14  12   35.13    2.77
  -6 -15 -10   17.51    1.74
  -6  15 -10   11.87    1.34
  -6 -15  -9   54.82    3.91
  -6  15  -9   43.50    3.71
  -6  15  -9   44.59    3.88
  -6  15  -8   24.58    3.05
  -6  15  -8   26.32    3.16
  -6 -15  -8   27.44    2.90
  -6  15  -7  331.80   18.99
  -6  15  -7  316.84   18.90
  -6 -15  -7  348.97   19.02
  -6  15  -6  246.64   14.51
  -6  15  -6  224.43   14.21
  -6 -15  -6  245.18   14.50
  -6  15  -5   55.84    5.05
  -6  15  -5   63.06    5.52
  -6  15  -5   55.17    5.03
  -6 -15  -5   63.43    5.47
  -6  15  -4  115.70    8.25
  -6  15  -4  127.47    8.30
  -6 -15  -4  122.68    8.61
  -6  15  -3  158.67   10.38
  -6  15  -3  149.24    9.81
  -6 -15  -3  170.05   10.68
  -6  15  -2  207.79   12.45
  -6  15  -2  193.32   11.81
  -6 -15  -2  201.00   12.67
  -6  15  -1  251.12   14.58
  -6  15  -1  240.81   14.28
  -6 -15  -1  239.63   14.95
  -6  15   0  631.48   33.83
  -6  15   0  639.74   33.83
  -6 -15   0  607.35   34.22
  -6  15   1   84.95    6.25
  -6 -15   1   93.14    6.94
  -6  15   1   88.05    6.42
  -6 -15   2   66.38    5.93
  -6  15   2   81.38    5.47
  -6  15   2   72.13    5.69
  -6 -15   3   -1.10    2.02
  -6 -15   3   -0.68    1.72
  -6  15   3   -1.24    1.86
  -6  15   3    0.38    1.38
  -6 -15   4    7.14    2.40
  -6 -15   4    7.78    3.66
  -6  15   4    7.79    2.03
  -6  15   4    8.71    1.95
  -6 -15   4    4.13    1.79
  -6 -15   5    1.60    1.87
  -6 -15   5    2.00    3.49
  -6  15   5    0.40    1.41
  -6  15   5    1.95    1.77
  -6 -15   6   98.11   12.11
  -6  15   6   93.96    7.10
  -6 -15   6  111.22    7.89
  -6  15   7    0.38    1.50
  -6  15   7    2.70    1.61
  -6 -15   7    5.12    2.04
  -6  15   8   12.71    2.20
  -6  15   9    2.26    1.45
  -6  15   9   -0.68    1.51
  -6  15  10    8.84    1.56
  -6  15  10    7.59    1.70
  -6  15  11    4.99    1.17
  -6  15  11    3.63    1.21
  -6 -15  11    6.20    1.44
  -6  15  12    0.92    0.66
  -6 -16  -9   38.11    3.09
  -6  16  -9   35.36    3.22
  -6  16  -9   35.85    3.09
  -6  16  -8    5.12    1.89
  -6  16  -8    5.03    1.78
  -6 -16  -8    3.27    1.31
  -6  16  -7   43.48    4.29
  -6  16  -7   55.18    4.66
  -6 -16  -7   51.86    4.38
  -6  16  -6   27.80    3.53
  -6  16  -6   22.49    3.17
  -6 -16  -6   31.84    3.43
  -6  16  -5   11.77    2.82
  -6  16  -5   12.66    2.42
  -6  16  -5   13.54    2.60
  -6 -16  -5   16.16    2.83
  -6  16  -4   49.78    4.58
  -6  16  -4   51.61    4.63
  -6 -16  -4   61.56    5.06
  -6  16  -3  141.85    9.05
  -6  16  -3  114.98    8.26
  -6 -16  -3  137.21    9.02
  -6  16  -2   29.22    3.58
  -6  16  -2   25.36    2.98
  -6 -16  -2   24.62    3.35
  -6  16  -1   40.01    4.03
  -6  16  -1   39.68    3.89
  -6 -16  -1   39.14    4.28
  -6  16   0   18.08    2.74
  -6  16   0   16.82    2.74
  -6 -16   0   11.18    2.66
  -6 -16   0   14.67    2.83
  -6  16   1  279.54   16.42
  -6  16   1  288.45   16.66
  -6 -16   1  300.97   17.13
  -6  16   2   26.34    2.80
  -6  16   2   20.58    3.16
  -6 -16   2   24.65    3.48
  -6 -16   2   17.33    5.13
  -6 -16   3   90.16    6.82
  -6 -16   3   98.02    7.34
  -6  16   3  106.71    7.01
  -6  16   3  104.00    6.73
  -6 -16   4   11.74    2.47
  -6 -16   4    6.86    4.16
  -6  16   4    8.99    2.09
  -6 -16   4   10.64    2.11
  -6  16   4    8.21    1.88
  -6 -16   5   72.53    5.90
  -6 -16   5   63.91    9.31
  -6  16   5   67.04    5.34
  -6  16   5   76.48    5.47
  -6  16   6   39.05    3.62
  -6  16   6   33.22    3.44
  -6 -16   6   38.98    4.05
  -6  16   7  193.18   10.79
  -6  16   7  161.90   10.50
  -6 -16   7  176.90   11.09
  -6  16   8   46.45    4.04
  -6 -16   8   54.04    4.54
  -6  16   9  208.05   10.96
  -6  16   9  172.10   10.76
  -6 -16   9  176.42   11.09
  -6  16  10    4.58    1.28
  -6  16  10    5.12    1.39
  -6 -16  10    2.67    1.42
  -6  16  11   61.14    4.25
  -6 -16  11   64.84    4.49
  -6  16  12    4.86    0.77
  -6 -17  -9   34.44    2.67
  -6  17  -9   29.00    2.58
  -6  17  -8   18.13    2.42
  -6  17  -8   22.20    2.51
  -6 -17  -8   20.05    2.22
  -6  17  -7  143.56    8.93
  -6  17  -7  127.59    8.65
  -6 -17  -7  144.53    8.75
  -6  17  -6   -1.80    2.21
  -6  17  -6    1.02    1.69
  -6 -17  -6    1.09    1.50
  -6  17  -5  101.04    7.38
  -6  17  -5  116.35    7.97
  -6  17  -5  106.55    7.43
  -6 -17  -5  112.54    7.74
  -6  17  -4    4.67    1.88
  -6  17  -4    3.34    1.98
  -6 -17  -4    7.22    1.98
  -6  17  -3  134.02    9.00
  -6  17  -3  123.72    8.38
  -6 -17  -3  138.02    8.99
  -6  17  -2   67.47    5.49
  -6  17  -2   61.42    4.88
  -6 -17  -2   63.02    5.41
  -6  17  -1  147.45    9.50
  -6 -17  -1  140.57    9.65
  -6  17   0  309.61   16.67
  -6  17   0  283.71   16.55
  -6 -17   0  262.60   16.94
  -6  17   1   94.96    6.67
  -6  17   1  100.07    7.03
  -6 -17   1   95.20    7.15
  -6  17   2  270.46   15.18
  -6 -17   2  254.55   15.33
  -6 -17   3  128.47    8.85
  -6 -17   3  152.27    9.59
  -6  17   3  152.93    8.93
  -6  17   3  135.36    8.99
  -6 -17   4  323.08   18.87
  -6 -17   4  275.36   23.58
  -6  17   4  339.02   18.36
  -6  17   4  323.79   18.35
  -6  17   5   26.96    2.99
  -6  17   5   27.15    2.96
  -6 -17   5   25.24    3.29
  -6  17   6    2.99    1.63
  -6  17   6    3.90    1.64
  -6 -17   6    4.94    1.96
  -6  17   7    4.79    1.60
  -6  17   7    5.95    1.74
  -6  17   7    3.94    1.53
  -6 -17   7    6.80    1.96
  -6  17   8    8.98    1.68
  -6  17   8    2.99    1.56
  -6 -17   8    7.33    1.86
  -6  17   9   16.72    2.00
  -6  17   9   11.15    1.78
  -6 -17   9   13.83    2.17
  -6  17  10    5.17    1.26
  -6 -17  10    6.23    1.40
  -6  17  11    3.11    0.85
  -6  18  -9    5.12    1.10
  -6  18  -8   12.47    2.08
  -6  18  -8   16.88    2.09
  -6 -18  -8   13.99    1.71
  -6  18  -7   10.94    2.00
  -6  18  -7   10.16    2.19
  -6 -18  -7    5.94    1.59
  -6  18  -6    0.63    2.06
  -6  18  -6    0.18    1.63
  -6 -18  -6    0.58    1.31
  -6  18  -5   23.34    2.82
  -6  18  -5   21.79    2.83
  -6 -18  -5   15.76    2.63
  -6  18  -4   16.87    2.71
  -6 -18  -4   23.39    2.84
  -6  18  -3   10.53    2.17
  -6 -18  -3   15.72    2.61
  -6  18  -2   32.62    3.56
  -6 -18  -2   21.09    3.04
  -6  18  -1  113.50    7.60
  -6 -18  -1   98.82    7.53
  -6  18   0    1.46    1.81
  -6  18   0    1.07    1.97
  -6 -18   0   -1.06    2.00
  -6  18   1  238.94   14.67
  -6 -18   1  259.25   15.27
  -6  18   1  272.19   15.14
  -6 -18   2    4.18    2.16
  -6  18   2    4.00    1.96
  -6 -18   3   46.75    4.03
  -6 -18   3   42.82    4.30
  -6  18   3   46.14    4.17
  -6 -18   3   41.86    7.31
  -6 -18   4  355.22   20.41
  -6  18   4  361.41   19.94
  -6  18   4  357.46   19.99
  -6 -18   5   29.09    3.34
  -6  18   5   26.80    2.98
  -6  18   5   29.07    3.12
  -6 -18   6  142.31    9.29
  -6  18   6  141.15    8.89
  -6  18   6  151.41    9.06
  -6 -18   7   39.98    3.79
  -6  18   7   41.55    3.49
  -6 -18   8  129.52    8.22
  -6 -18   9   44.71    3.70
  -6  18   9   50.47    3.61
  -6 -18  10  190.69   11.95
  -6  18  10  246.68   12.03
  -6  19  -9    0.35    0.69
  -6  19  -8  116.35    7.07
  -6 -19  -7    1.33    1.15
  -6  19  -7    1.62    1.59
  -6 -19  -6  100.32    6.87
  -6  19  -6  113.25    7.32
  -6 -19  -5    7.61    1.85
  -6  19  -5    5.05    1.85
  -6  19  -4  360.42   20.84
  -6  19  -4  407.02   21.53
  -6  19  -3   51.32    4.42
  -6 -19  -3   57.54    4.72
  -6  19  -3   61.75    5.11
  -6 -19  -2  139.89    9.36
  -6  19  -2  148.81    9.51
  -6 -19  -1    6.57    1.99
  -6  19  -1    6.14    2.19
  -6  19   0   95.46    6.92
  -6 -19   0   95.67    7.23
  -6  19   0  101.99    6.93
  -6  19   1   40.84    3.94
  -6  19   1   33.72    3.46
  -6 -19   2   17.17    2.69
  -6 -19   2   17.60    2.50
  -6  19   2   16.58    2.64
  -6 -19   3   59.16    5.08
  -6  19   3   66.04    5.08
  -6 -19   4   95.14    6.65
  -6  19   4   87.71    6.31
  -6  19   5   15.65    2.32
  -6  19   5   19.30    2.41
  -6 -19   6   10.13    2.05
  -6  19   6   14.18    2.05
  -6  19   6   13.48    2.08
  -6 -19   7    7.73    1.76
  -6  19   7   10.19    1.73
  -6 -19   8    4.97    1.44
  -6 -19   9    9.64    1.54
  -6  19   9   12.17    1.56
  -6  20  -8    7.01    1.35
  -6 -20  -7   30.28    2.62
  -6  20  -7   36.88    3.15
  -6 -20  -6    6.29    1.47
  -6  20  -6    8.75    2.13
  -6 -20  -5    4.26    1.57
  -6  20  -5    3.46    1.75
  -6  20  -4   27.84    2.93
  -6 -20  -4   23.90    2.95
  -6  20  -4   30.34    3.41
  -6  20  -3   55.41    4.47
  -6 -20  -3   60.76    4.77
  -6  20  -3   63.82    5.13
  -6 -20  -2   10.17    2.07
  -6  20  -2    8.73    2.22
  -6 -20  -1   81.17    6.33
  -6  20  -1   94.17    6.50
  -6  20   0   87.85    6.39
  -6 -20   0   82.46    6.49
  -6  20   0   91.49    6.35
  -6  20   1   53.75    4.57
  -6 -20   1   52.75    4.73
  -6  20   1   52.59    4.30
  -6 -20   2    6.68    1.60
  -6  20   2   12.13    2.21
  -6 -20   3   59.12    4.83
  -6  20   3   60.02    4.77
  -6 -20   4   67.88    5.30
  -6  20   4   71.81    5.22
  -6 -20   5   33.06    3.30
  -6  20   5   36.38    3.30
  -6 -20   6   52.39    4.37
  -6  20   6   65.78    4.47
  -6 -20   7  102.35    6.98
  -6  20   7  121.64    6.94
  -6  21  -8   18.38    1.69
  -6  21  -7   68.35    4.69
  -6 -21  -6   23.77    2.36
  -6  21  -6   31.47    2.99
  -6 -21  -5  195.94   11.41
  -6  21  -4    9.71    1.86
  -6 -21  -4    7.43    1.74
  -6  21  -4   10.26    2.32
  -6 -21  -3  129.34    8.24
  -6  21  -3  133.56    8.58
  -6 -21  -2   10.72    1.98
  -6  21  -2    9.41    2.29
  -6 -21  -1  244.37   14.96
  -6  21  -1  273.67   15.11
  -6  21   0    2.43    1.83
  -6 -21   0    3.29    1.77
  -6  21   0    4.63    1.85
  -6  21   1  100.07    6.53
  -6 -21   1   89.68    6.62
  -6  21   1   85.96    6.14
  -6  21   2   14.63    2.45
  -6  21   3    9.19    1.99
  -6 -21   4   10.12    1.85
  -6  21   4   10.13    1.96
  -6  21   5   25.08    2.66
  -6  21   6    1.44    1.29
  -6  22  -7   26.19    2.30
  -6 -22  -6    9.22    1.38
  -6  22  -6   15.92    2.04
  -6 -22  -5   28.63    2.61
  -6 -22  -4    0.79    1.23
  -6  22  -4    0.88    1.61
  -6  22  -3   11.90    2.32
  -6 -22  -2    9.58    1.86
  -6  22  -2   11.36    2.26
  -6 -22  -1   18.13    2.46
  -6  22  -1   21.16    2.70
  -6 -22   0   35.23    3.47
  -6  22   0   35.62    3.41
  -6  22   1   25.92    2.91
  -6 -22   1   24.68    2.93
  -6  22   1   25.39    2.69
  -6 -22   2   60.22    5.04
  -6  22   2   70.43    4.98
  -6  22   3  254.26   14.40
  -6  22   4    8.47    1.76
  -6  22   5   37.23    3.16
  -6  22   6    3.92    1.22
  -6  23  -7    1.77    0.86
  -6  23  -6   54.73    3.90
  -6 -23  -5   46.25    3.36
  -6 -23  -4   99.85    6.50
  -6  23  -4  109.91    6.84
  -6  23  -3    6.02    1.85
  -6  23  -2  123.39    7.89
  -6 -23  -1    1.26    1.28
  -6  23  -1    2.33    1.57
  -6 -23   0  164.67    9.89
  -6  23   0  162.19    9.75
  -6 -23   1   19.13    2.44
  -6  23   1   19.30    2.36
  -6 -23   2   98.79    6.71
  -6  23   2  101.73    6.50
  -6 -23   3   21.55    2.53
  -6  23   3   22.09    2.45
  -6  23   4   28.35    2.69
  -6  23   5   11.27    1.67
  -6  24  -6    7.63    1.26
  -6 -24  -4   36.77    2.94
  -6  24  -4   41.59    3.34
  -6 -24  -3    2.14    1.10
  -6  24  -3    2.21    1.52
  -6  24  -2   21.80    2.55
  -6  24  -1   32.11    3.01
  -6 -24   0   93.85    6.06
  -6 -24   1    3.53    1.34
  -6 -24   2   89.15    6.31
  -6  24   2  108.06    6.30
  -6 -24   3    4.53    1.31
  -6  24   3    8.18    1.60
  -6 -24   4   34.87    3.08
  -6  24   4   38.43    2.99
  -6  25  -5   57.76    3.79
  -6  25  -4   24.23    2.35
  -6 -25  -3  148.25    8.90
  -6  25  -3  166.94    9.19
  -6  25  -2   15.32    2.01
  -6  25  -1  123.01    7.44
  -6  25   2    7.03    1.42
  -6 -25   3   61.56    4.39
  -6  25   3   71.98    4.45
  -6 -25   4    2.98    1.01
  -6  26  -4    1.88    0.92
  -6  26  -3   11.86    1.57
  -6  26  -2   43.65    3.24
  -5   0 -13   -1.26    1.30
  -5   0 -13    0.64    1.06
  -5   0 -12    9.31    2.44
  -5   0 -12    8.15    2.17
  -5   0 -11   -0.29    2.27
  -5   0 -10    8.06    2.93
  -5   0  -9   -1.61    4.92
  -5   0  -9   -0.71    2.72
  -5   0  -8   42.43    4.91
  -5   0  -8   32.65    4.34
  -5   0  -8   26.16    7.81
  -5   0  -8   36.42    4.16
  -5   0  -8   37.56    4.21
  -5   0  -7   -0.63    2.30
  -5   0  -7    2.99    2.47
  -5   0  -7    5.67    4.94
  -5   0  -7   -0.81    2.26
  -5   0  -7   -0.87    2.43
  -5   0  -7   -0.49    1.59
  -5   0  -6    0.68    1.54
  -5   0  -6    2.31    2.27
  -5   0  -6    1.22    2.17
  -5   0  -6   -3.82    5.37
  -5   0  -6    2.37    1.86
  -5   0  -6    1.27    2.34
  -5   0  -6    2.42    2.05
  -5   0  -5    0.55    1.77
  -5   0  -5    2.08    2.01
  -5   0  -5    2.27    4.10
  -5   0  -5   -0.62    1.48
  -5   0  -5   -1.62    2.50
  -5   0  -4  324.51   25.10
  -5   0  -4  346.03   19.14
  -5   0  -4  341.20   19.55
  -5   0  -3    1.83    3.42
  -5   0  -3    0.17    1.23
  -5   0  -3   -0.34    1.24
  -5   0  -3   -0.43    1.63
  -5   0  -2  186.36   16.72
  -5   0  -2  211.61   17.24
  -5   0  -2  209.98   12.09
  -5   0  -2  215.62   12.25
  -5   0  -2  213.06   12.67
  -5   0  -1    0.83    3.42
  -5   0  -1   -0.63    1.51
  -5   0  -1   -2.43    3.67
  -5   0  -1    0.80    1.74
  -5   0   0 4767.42  243.23
  -5   0   0 4609.84  243.29
  -5   0   0 4605.11  237.09
  -5   0   1    0.71    2.45
  -5   0   1    2.84    4.76
  -5   0   1   -1.98    5.97
  -5   0   1    2.13    2.22
  -5   0   2 2270.25  121.24
  -5   0   2 2314.27  114.22
  -5   0   2 2168.34  121.30
  -5   0   2 2113.81  113.23
  -5   0   2 2234.41  114.36
  -5   0   3    0.17    1.47
  -5   0   3    1.84    3.88
  -5   0   3    0.96    2.10
  -5   0   3    0.68    1.90
  -5   0   4 3730.04  202.20
  -5   0   4 3845.27  195.14
  -5   0   4 3789.68  195.62
  -5   0   5   21.84    5.86
  -5   0   5   21.36    3.17
  -5   0   6  182.74   11.80
  -5   0   6  179.54   17.19
  -5   0   6  170.86   12.04
  -5   0   6  176.23   11.25
  -5   0   6  221.00   12.07
  -5   0   7    5.69    4.12
  -5   0   7   -0.61    2.33
  -5   0   7    2.10    1.99
  -5   0   7   -0.22    1.76
  -5   0   8   56.96   10.04
  -5   0   8   66.96    6.11
  -5   0   8   59.25    5.65
  -5   0   8   65.80    5.47
  -5   0   9   -5.32    6.43
  -5   0   9    0.34    2.80
  -5   0   9   -1.46    2.44
  -5   0   9    1.45    1.97
  -5   0  10   37.17    4.61
  -5   0  10   52.37    9.75
  -5   0  10   44.29    4.42
  -5   0  11   -0.88    1.83
  -5   0  11   -1.41    2.22
  -5   0  12  223.63   13.08
  -5   0  12  220.41   13.64
  -5   0  13   -0.21    1.66
  -5   0  13   -0.29    1.25
  -5   0  14    9.85    1.73
  -5   0  14    5.07    1.51
  -5  -1 -13   82.33    5.54
  -5  -1 -13   92.34    5.76
  -5  -1 -12  134.98    8.72
  -5  -1 -12  132.32    8.82
  -5  -1 -11  147.56    9.46
  -5  -1 -11  146.03   10.04
  -5  -1 -10  106.51    8.39
  -5  -1  -9  291.83   27.44
  -5  -1  -9  342.19   20.08
  -5   1  -9  327.63   19.33
  -5  -1  -8    3.46    2.61
  -5  -1  -8   -1.52    4.88
  -5  -1  -8    0.81    2.10
  -5   1  -8    2.76    2.24
  -5  -1  -8   -1.02    2.84
  -5   1  -8    2.13    2.22
  -5   1  -8    4.53    2.66
  -5  -1  -7   13.75    3.10
  -5  -1  -7   11.69    3.06
  -5  -1  -7    9.80    5.29
  -5  -1  -7   12.40    2.83
  -5   1  -7   13.37    2.89
  -5   1  -7   16.39    3.17
  -5   1  -7   17.15    2.90
  -5  -1  -7   12.49    2.76
  -5  -1  -6  143.25    9.31
  -5   1  -6  129.16    9.14
  -5  -1  -6  142.29   15.75
  -5  -1  -6  129.55    9.69
  -5  -1  -6  153.29    9.57
  -5   1  -6  152.83    9.54
  -5   1  -6  146.78    9.62
  -5  -1  -6  144.08    9.64
  -5  -1  -6  133.83    9.59
  -5  -1  -6  156.74   10.02
  -5  -1  -5  342.78   20.15
  -5   1  -5  352.16   20.18
  -5  -1  -5  351.69   27.04
  -5  -1  -5  364.06   20.86
  -5   1  -5  381.06   20.39
  -5  -1  -5  357.28   20.67
  -5  -1  -5  378.86   20.59
  -5   1  -5  352.56   20.42
  -5  -1  -4  376.10   27.93
  -5  -1  -4  400.79   22.07
  -5   1  -4  399.12   21.93
  -5  -1  -4  393.02   21.97
  -5  -1  -4  404.31   22.40
  -5  -1  -3  163.37   14.63
  -5  -1  -3  157.26    9.83
  -5   1  -3  147.27    9.26
  -5  -1  -3  151.54    9.41
  -5   1  -3  156.28    9.32
  -5  -1  -3  155.88    9.48
  -5  -1  -2  325.78   24.04
  -5  -1  -2  343.05   24.24
  -5  -1  -2  358.56   19.25
  -5   1  -2  331.76   18.55
  -5  -1  -2  345.01   18.83
  -5   1  -2  330.80   18.62
  -5  -1  -1   82.38    9.83
  -5  -1  -1   85.76    9.81
  -5  -1  -1   84.16    6.08
  -5  -1  -1   84.36    5.76
  -5  -1  -1   79.24    5.59
  -5  -1   0   46.64    7.82
  -5  -1   0   52.88    8.28
  -5  -1   0   53.98    4.75
  -5  -1   0   55.12    4.34
  -5  -1   1   34.66    7.61
  -5  -1   1   35.19    4.06
  -5  -1   1   29.30    3.68
  -5  -1   2  124.26    8.38
  -5  -1   2  109.62    7.94
  -5  -1   2  119.56   12.83
  -5  -1   3   26.84    3.28
  -5  -1   3   23.98    5.74
  -5  -1   3   20.52    3.14
  -5  -1   3   18.42    2.60
  -5   1   3   23.10    2.74
  -5  -1   4   31.68    6.56
  -5   1   4   41.98    3.67
  -5  -1   4   38.02    3.96
  -5  -1   5    8.71    4.63
  -5  -1   5   10.32    2.54
  -5   1   5   14.74    2.43
  -5  -1   6   56.97    5.27
  -5  -1   6   59.84    9.63
  -5  -1   6   56.61    5.68
  -5  -1   6   62.34    5.03
  -5  -1   6   68.86    5.65
  -5   1   6   72.72    5.59
  -5  -1   7    9.02    5.26
  -5  -1   7    8.00    2.71
  -5  -1   7    9.24    2.31
  -5   1   7   11.92    2.47
  -5  -1   7   12.00    2.72
  -5  -1   8  246.49   22.68
  -5  -1   8  267.36   16.62
  -5   1   8  280.42   16.09
  -5  -1   8  283.64   16.00
  -5  -1   8  256.86   16.19
  -5  -1   9   39.45    8.73
  -5  -1   9   36.99    4.63
  -5  -1   9   40.79    4.11
  -5   1   9   34.82    4.01
  -5  -1   9   34.58    4.30
  -5   1  10   52.68    4.85
  -5  -1  10   54.81    4.87
  -5  -1  10   44.14    5.00
  -5  -1  10   49.14    9.59
  -5  -1  11    0.28    2.15
  -5  -1  11    2.16    1.73
  -5   1  11    2.66    1.86
  -5  -1  12   93.27    7.18
  -5  -1  12   98.44    6.67
  -5   1  12   98.16    6.72
  -5  -1  13    3.52    1.75
  -5  -1  13    3.46    1.46
  -5   1  13    3.24    1.54
  -5   1  14   77.82    4.84
  -5  -1  14   78.77    5.43
  -5  -1  14   81.42    5.46
  -5  -2 -13    7.92    1.46
  -5   2 -13   11.00    1.77
  -5  -2 -13    9.47    1.68
  -5  -2 -12    4.51    2.06
  -5  -2 -12    8.13    1.75
  -5  -2 -12    6.65    1.99
  -5  -2 -11   22.23    2.90
  -5  -2 -11   15.73    3.13
  -5  -2 -10   19.32    3.53
  -5   2  -9   10.74    2.68
  -5   2  -9   10.32    3.18
  -5  -2  -9   11.02    5.92
  -5   2  -9    4.88    5.00
  -5   2  -9   11.80    2.99
  -5  -2  -9   11.34    3.20
  -5  -2  -8   30.25    4.19
  -5  -2  -8   35.26    4.61
  -5  -2  -8   32.90    3.66
  -5   2  -8   29.79    8.58
  -5  -2  -8   16.50    6.97
  -5  -2  -8   31.50    3.76
  -5   2  -8   27.71    3.69
  -5   2  -8   28.28    3.79
  -5   2  -8   31.48    4.11
  -5  -2  -7   26.46    3.86
  -5   2  -7   36.23    8.73
  -5  -2  -7   19.35    6.66
  -5   2  -7   19.25    3.17
  -5  -2  -7   21.05    3.23
  -5  -2  -7   25.45    3.79
  -5  -2  -7   23.66    3.58
  -5   2  -7   25.09    3.61
  -5   2  -7   28.66    3.80
  -5  -2  -6   72.51    6.01
  -5   2  -6   77.32    5.94
  -5  -2  -6   59.73    5.89
  -5   2  -6   72.17    5.59
  -5  -2  -6   72.23   10.76
  -5   2  -6   67.23    5.61
  -5  -2  -6   74.39    6.27
  -5   2  -5  139.76    8.80
  -5  -2  -5  137.79    8.92
  -5  -2  -5  121.99    9.21
  -5  -2  -5  145.90   14.76
  -5   2  -5  148.66    9.03
  -5  -2  -5  139.20    9.22
  -5   2  -5  134.79    9.07
  -5   2  -5  133.57    9.15
  -5  -2  -5  139.74    9.40
  -5   2  -4    3.83    1.83
  -5  -2  -4    8.87    2.20
  -5  -2  -4    6.97    4.73
  -5   2  -4    7.44    1.84
  -5  -2  -4    6.32    1.78
  -5  -2  -4    7.01    1.79
  -5   2  -4    6.21    1.67
  -5  -2  -3  195.00   11.62
  -5   2  -3  184.53   11.35
  -5  -2  -3  206.47   11.80
  -5  -2  -3  198.18   16.90
  -5  -2  -3  208.57   12.05
  -5   2  -3  194.82   11.41
  -5  -2  -2   64.48    8.61
  -5  -2  -2   47.51    7.66
  -5  -2  -2   57.82    4.93
  -5   2  -2   62.71    4.34
  -5  -2  -2   61.71    4.68
  -5   2  -2   61.87    4.43
  -5  -2  -1 1288.78   70.66
  -5  -2  -1 1134.45   70.18
  -5  -2  -1 1213.59   64.84
  -5  -2  -1 1316.99   64.66
  -5  -2  -1 1204.43   64.41
  -5  -2   0  254.51   19.78
  -5  -2   0  238.83   19.35
  -5   2   0  239.13   14.28
  -5  -2   0  243.49   14.50
  -5  -2   0  246.87   14.07
  -5  -2   1  684.52   41.38
  -5  -2   1  630.45   41.39
  -5  -2   1  652.39   34.89
  -5   2   1  610.21   34.53
  -5  -2   1  650.76   34.42
  -5   2   2   30.21    3.78
  -5  -2   2   27.46    3.31
  -5  -2   2   27.28    3.66
  -5  -2   2   29.56    6.93
  -5   2   2   33.80    4.05
  -5   2   3 1208.30   59.22
  -5  -2   3 1060.85   58.57
  -5  -2   3 1115.98   64.40
  -5   2   3 1117.22   58.19
  -5  -2   3 1180.28   58.35
  -5  -2   3 1021.92   58.66
  -5  -2   4 1089.62   56.64
  -5  -2   4 1041.97   62.45
  -5   2   4 1123.76   56.30
  -5  -2   4 1006.38   56.71
  -5  -2   5  478.58   32.92
  -5  -2   5  499.72   27.28
  -5  -2   5  505.61   26.88
  -5   2   5  480.87   26.84
  -5  -2   6  516.83   28.97
  -5  -2   6  457.10   34.39
  -5   2   6  524.18   29.54
  -5  -2   6  489.42   29.12
  -5  -2   6  521.16   28.52
  -5  -2   6  602.97   29.42
  -5  -2   7  546.11   40.43
  -5   2   7  664.47   34.91
  -5  -2   7  603.91   34.42
  -5  -2   7  650.59   33.74
  -5  -2   7  599.81   33.97
  -5  -2   8   30.33    7.25
  -5  -2   8   21.10    3.73
  -5  -2   8   30.46    3.55
  -5   2   8   24.16    3.43
  -5  -2   8   25.22    3.60
  -5  -2   9  141.65   17.30
  -5  -2   9  176.74   12.16
  -5  -2   9  190.65   11.55
  -5   2   9  182.27   11.50
  -5  -2   9  183.09   11.84
  -5   2  10   -0.24    1.96
  -5  -2  10    2.80    2.13
  -5  -2  10    1.35    4.33
  -5   2  10    4.18    4.67
  -5  -2  10    2.89    2.34
  -5  -2  11  124.16    9.06
  -5  -2  11  132.55    8.61
  -5   2  11  130.51    8.68
  -5  -2  12   50.45    4.70
  -5   2  12   43.87    4.08
  -5  -2  12   50.53    4.21
  -5  -2  13   11.20    2.31
  -5   2  13   11.92    1.90
  -5  -2  14    3.75    1.41
  -5  -2  14    2.85    1.35
  -5   2  14    1.81    0.95
  -5   3 -13   16.44    2.02
  -5  -3 -13   17.81    1.99
  -5   3 -13   20.34    2.24
  -5  -3 -13   20.90    2.27
  -5   3 -12    2.31    1.71
  -5  -3 -12    3.11    1.65
  -5  -3 -12    2.08    1.77
  -5   3 -12    1.11    1.92
  -5  -3 -12    4.62    1.48
  -5  -3 -11  126.57    8.73
  -5   3 -11  125.16    8.92
  -5  -3 -11  121.92    8.20
  -5  -3 -10  110.59    8.15
  -5   3 -10  100.55    8.11
  -5  -3 -10   95.87    7.24
  -5   3  -9  237.33   22.72
  -5  -3  -9  190.40   20.77
  -5   3  -9  228.53   13.50
  -5   3  -9  188.96   12.71
  -5   3  -9  223.00   13.63
  -5   3  -9  205.19   13.79
  -5  -3  -9  212.44   13.71
  -5   3  -8   12.63    3.28
  -5  -3  -8   10.67    2.86
  -5   3  -8   11.61    3.30
  -5  -3  -8   12.14    3.23
  -5  -3  -8    8.41    2.18
  -5   3  -8   17.42    7.37
  -5  -3  -8    8.89    5.76
  -5   3  -8   14.23    2.91
  -5   3  -8    7.20    2.47
  -5   3  -8   14.57    3.11
  -5   3  -7   50.17    5.35
  -5  -3  -7   58.72    5.56
  -5   3  -7   58.58   10.46
  -5  -3  -7   47.73    9.34
  -5   3  -7   51.09    4.88
  -5   3  -7   52.42    5.17
  -5   3  -7   52.08    5.01
  -5   3  -7   52.39    5.53
  -5  -3  -7   54.80    5.40
  -5   3  -6   54.88    5.48
  -5  -3  -6   49.77    5.07
  -5   3  -6   55.41    5.00
  -5  -3  -6   58.05    5.18
  -5  -3  -6   50.71    8.89
  -5   3  -6   56.07    4.83
  -5   3  -6   53.74    5.38
  -5  -3  -6   59.54    5.44
  -5  -3  -5  358.13   19.70
  -5   3  -5  335.89   19.44
  -5   3  -5  364.69   27.42
  -5  -3  -5  301.04   25.54
  -5   3  -5  332.43   20.22
  -5  -3  -5  347.59   20.13
  -5   3  -5  372.32   19.71
  -5   3  -5  338.88   19.86
  -5  -3  -5  342.72   19.86
  -5   3  -5  347.07   19.76
  -5   3  -5  353.84   20.14
  -5  -3  -5  351.53   20.16
  -5  -3  -4  162.49    9.65
  -5   3  -4  144.98    9.23
  -5  -3  -4  160.76    9.69
  -5   3  -4  127.75   14.16
  -5  -3  -4  150.46   14.76
  -5   3  -4  142.38    9.89
  -5  -3  -4  149.00    9.89
  -5   3  -4  153.37    9.37
  -5   3  -4  158.68    9.90
  -5  -3  -4  160.28    9.93
  -5  -3  -4  156.12    9.79
  -5   3  -4  140.62    9.47
  -5   3  -3  232.45   13.81
  -5  -3  -3  260.77   14.37
  -5  -3  -3  247.09   19.61
  -5   3  -3  229.60   19.37
  -5   3  -3  257.62   14.60
  -5  -3  -3  255.36   14.57
  -5   3  -3  238.15   13.89
  -5   3  -2  153.07   14.13
  -5  -3  -2  154.12   13.98
  -5   3  -2  163.84   14.19
  -5  -3  -2  168.46   14.29
  -5  -3  -2  153.62    9.49
  -5   3  -2  159.25    9.54
  -5   3  -2  149.47    8.83
  -5  -3  -2  152.12    9.25
  -5   3  -2  130.81    8.61
  -5   3  -1   77.53    9.03
  -5  -3  -1   67.87    8.85
  -5  -3  -1   50.27    4.71
  -5   3  -1   60.73    4.87
  -5  -3  -1   58.70    4.57
  -5  -3  -1   56.99    4.45
  -5   3  -1   56.76    8.30
  -5  -3  -1   61.59    8.65
  -5   3   0    1.80    4.08
  -5  -3   0    0.87    4.05
  -5  -3   0    0.68    1.91
  -5  -3   0    1.80    3.70
  -5   3   0    0.80    3.10
  -5   3   0   -0.40    1.56
  -5  -3   0    1.33    1.58
  -5  -3   1  512.86   32.57
  -5   3   1  495.62   31.92
  -5   3   1  485.02   33.39
  -5  -3   1  447.12   32.65
  -5  -3   1  460.18   26.56
  -5   3   1  453.94   26.41
  -5  -3   1  535.36   26.71
  -5  -3   2  181.59   11.96
  -5   3   2  190.34   12.21
  -5   3   2  218.22   12.33
  -5  -3   2  190.02   11.94
  -5  -3   2  195.87   16.68
  -5   3   2  217.56   17.76
  -5   3   3  395.33   19.90
  -5  -3   3  314.58   18.93
  -5  -3   3  342.41   24.10
  -5   3   3  334.85   25.67
  -5   3   3  346.13   19.70
  -5  -3   3  299.50   18.95
  -5   3   3  342.40   18.63
  -5   3   4  210.25   12.42
  -5  -3   4  198.96   11.92
  -5  -3   4  153.67   15.53
  -5   3   4  202.15   18.10
  -5  -3   4  176.69   11.83
  -5   3   4  202.70   12.60
  -5   3   4  195.25   11.52
  -5   3   5  237.31   21.24
  -5  -3   5  227.35   19.74
  -5  -3   5  250.93   15.04
  -5   3   5  247.74   15.35
  -5   3   5  261.94   14.83
  -5  -3   5  266.97   14.76
  -5  -3   6   24.45    3.24
  -5   3   6   22.33    3.30
  -5  -3   6   19.58    6.20
  -5   3   6   25.33    6.77
  -5   3   6   27.25    3.86
  -5  -3   6   24.37    3.58
  -5   3   6   26.19    3.14
  -5  -3   6   21.69    2.84
  -5  -3   6   36.73    3.81
  -5  -3   7  129.99   14.71
  -5   3   7  112.26   14.23
  -5   3   7  145.83   10.16
  -5  -3   7  136.98    9.44
  -5  -3   7  137.03    8.65
  -5  -3   7  124.47    8.96
  -5   3   7  121.90    8.99
  -5  -3   8   44.40    8.78
  -5   3   8   43.54    9.07
  -5   3   8   60.93    5.99
  -5  -3   8   50.12    5.26
  -5  -3   8   52.54    4.70
  -5   3   8   57.09    4.90
  -5   3   8   50.02    5.16
  -5  -3   8   51.22    5.06
  -5  -3   9   52.60    9.77
  -5   3   9   53.14    9.89
  -5   3   9   65.67    6.36
  -5  -3   9   56.59    5.81
  -5  -3   9   60.30    5.19
  -5   3   9   62.95    5.37
  -5   3   9   58.75    5.64
  -5  -3   9   57.67    5.49
  -5   3  10  187.74   11.51
  -5  -3  10  187.53   11.39
  -5  -3  10  159.42   17.69
  -5   3  10  166.49   18.18
  -5  -3  10  170.95   11.69
  -5   3  10  180.11   11.89
  -5   3  11  476.19   25.41
  -5  -3  11  471.96   25.22
  -5  -3  11  426.90   25.60
  -5   3  11  444.41   25.78
  -5  -3  12  108.50    7.13
  -5   3  12  108.57    7.26
  -5   3  12   99.90    7.63
  -5  -3  12  112.41    7.76
  -5   3  13  249.75   14.03
  -5  -3  13  235.24   14.38
  -5   3  13  260.55   14.62
  -5  -3  14   12.61    1.88
  -5   3  14   13.76    1.93
  -5   3  14   10.17    1.33
  -5   3  14    9.83    1.48
  -5   3  14    7.90    1.66
  -5  -3  14   10.03    1.80
  -5  -4 -13   15.40    1.74
  -5   4 -13   14.64    1.82
  -5   4 -13   14.74    1.92
  -5  -4 -13   13.47    1.86
  -5   4 -12    1.67    1.82
  -5  -4 -12    0.74    1.60
  -5  -4 -12    2.63    1.36
  -5  -4 -12    2.39    1.82
  -5   4 -12    3.11    2.15
  -5   4 -11   22.57    3.52
  -5  -4 -11   23.31    3.28
  -5  -4 -11   21.03    2.83
  -5   4 -10   20.92    3.74
  -5  -4 -10   24.69    3.73
  -5  -4 -10   24.56    3.26
  -5   4 -10   21.61    3.57
  -5   4  -9  212.59   21.96
  -5  -4  -9  227.58   21.76
  -5   4  -9  230.66   14.03
  -5   4  -9  201.49   13.16
  -5   4  -9  220.71   13.72
  -5  -4  -9  224.55   14.14
  -5   4  -9  221.61   14.36
  -5  -4  -8    4.22    1.97
  -5   4  -8    5.43    3.05
  -5  -4  -8    3.35    2.76
  -5   4  -8    3.98    2.85
  -5  -4  -8    4.56    2.62
  -5   4  -8    4.52    2.37
  -5   4  -8    3.65    2.64
  -5   4  -8    4.48    2.31
  -5   4  -8   -3.17    4.86
  -5  -4  -8    1.46    4.23
  -5  -4  -7   56.00    5.11
  -5  -4  -7   54.99    5.49
  -5   4  -7   53.10    5.82
  -5   4  -7   67.33    5.59
  -5   4  -7   61.35    5.33
  -5   4  -7   74.15    6.15
  -5  -4  -7   58.62    5.71
  -5   4  -7   53.29   10.56
  -5  -4  -7   37.80    8.88
  -5   4  -6  107.53    8.36
  -5  -4  -6  104.64    8.12
  -5  -4  -6  107.16    8.18
  -5   4  -6  125.69    8.48
  -5   4  -6  118.40    8.08
  -5   4  -6  116.23    7.89
  -5   4  -6   97.41   13.62
  -5  -4  -6   99.16   13.24
  -5   4  -5  422.64   31.41
  -5  -4  -5  438.69   31.18
  -5   4  -5  472.76   24.75
  -5  -4  -5  453.22   24.65
  -5   4  -5  420.34   24.20
  -5   4  -5  417.07   24.32
  -5   4  -5  449.23   24.13
  -5   4  -5  434.24   24.80
  -5  -4  -5  410.77   24.51
  -5   4  -4   66.13    9.50
  -5  -4  -4   66.12    5.08
  -5   4  -4   60.12    4.72
  -5  -4  -4   79.85   10.05
  -5  -4  -4   57.88    5.20
  -5   4  -4   59.38    5.46
  -5   4  -4   71.79    5.60
  -5  -4  -4   68.86    5.48
  -5  -4  -4   62.88    5.25
  -5   4  -4   68.81    5.25
  -5   4  -4   66.40    5.29
  -5   4  -4   69.05    5.03
  -5  -4  -3  254.00   20.97
  -5   4  -3  290.04   21.92
  -5   4  -3  262.81   15.57
  -5   4  -3  276.06   15.71
  -5  -4  -3  300.55   16.43
  -5   4  -3  308.10   16.45
  -5   4  -2  131.84   13.03
  -5  -4  -2  143.05   13.35
  -5   4  -2  125.33   13.08
  -5  -4  -2  135.49   13.07
  -5  -4  -2  130.15    8.92
  -5   4  -2  128.05    8.87
  -5  -4  -2  138.84    8.75
  -5  -4  -2  158.77    8.98
  -5  -4  -1   28.92    6.26
  -5   4  -1   28.63    5.97
  -5  -4  -1   24.96    3.13
  -5   4  -1   19.44    2.83
  -5   4  -1   24.53    5.48
  -5  -4  -1   16.71    5.05
  -5  -4  -1   23.03    2.72
  -5  -4  -1   24.04    2.76
  -5  -4   0 1332.71   73.30
  -5  -4   0 1320.77   78.81
  -5   4   0 1437.58   79.48
  -5  -4   0 1560.73   79.83
  -5   4   0 1348.84   77.89
  -5   4   0 1315.11   72.54
  -5  -4   0 1426.52   72.96
  -5  -4   0 1494.33   72.82
  -5  -4   1    7.89    2.46
  -5  -4   1    5.17    2.22
  -5   4   1    5.16    2.09
  -5  -4   1    1.72    3.82
  -5   4   1    6.65    4.34
  -5   4   1   11.42    5.86
  -5  -4   1    5.88    4.84
  -5  -4   1    4.52    2.26
  -5  -4   2 1427.74   82.27
  -5   4   2 1529.55   83.39
  -5   4   2 1594.59   77.10
  -5  -4   2 1424.04   76.73
  -5   4   2 1540.87   77.11
  -5  -4   2 1338.64   76.73
  -5  -4   2 1538.12   79.70
  -5  -4   3  176.22   13.62
  -5  -4   3  157.50   10.29
  -5   4   3  180.77   10.96
  -5  -4   3  179.52   15.07
  -5   4   3  207.40   17.23
  -5  -4   3  156.61   10.40
  -5   4   3  160.49   10.86
  -5   4   3  163.75    9.97
  -5  -4   4  472.44   27.72
  -5   4   4  597.46   29.02
  -5  -4   4  478.42   33.03
  -5   4   4  552.47   36.50
  -5  -4   4  425.00   27.73
  -5   4   4  553.86   29.02
  -5  -4   4  531.36   27.60
  -5   4   4  522.80   27.56
  -5  -4   5   54.81    8.56
  -5   4   5   65.54   10.45
  -5   4   5   61.73    5.64
  -5  -4   5   64.70    5.35
  -5   4   5   70.62    5.23
  -5  -4   5   68.17    5.15
  -5  -4   6  134.99    8.95
  -5   4   6  117.71    8.89
  -5  -4   6  109.45   13.09
  -5   4   6  120.80   14.04
  -5   4   6  155.58   10.28
  -5  -4   6  119.31    8.98
  -5  -4   6  137.85    8.62
  -5   4   6  135.02    8.70
  -5  -4   6  136.04    8.85
  -5  -4   7   17.40    2.97
  -5   4   7   20.71    3.31
  -5  -4   7   20.95    6.13
  -5   4   7   26.47    7.35
  -5   4   7   30.56    4.29
  -5  -4   7   19.02    3.21
  -5  -4   7   19.12    2.83
  -5  -4   7   24.33    3.08
  -5  -4   8  160.22   17.48
  -5   4   8  181.50   18.72
  -5   4   8  241.05   14.15
  -5  -4   8  183.64   12.52
  -5  -4   8  219.29   12.25
  -5   4   8  186.26   12.46
  -5  -4   8  174.57   12.18
  -5   4   9   20.36    3.44
  -5  -4   9   13.63    3.03
  -5  -4   9   13.90    6.53
  -5   4   9   12.35    6.95
  -5  -4   9   15.33    3.32
  -5   4   9   18.11    3.11
  -5  -4   9   18.92    2.91
  -5  -4  10  123.67    7.97
  -5   4  10  118.83    8.02
  -5  -4  10   98.05   13.33
  -5   4  10  100.70   13.96
  -5  -4  10  102.71    8.04
  -5   4  10  105.52    8.31
  -5   4  11   77.05    6.46
  -5  -4  11   75.03    6.29
  -5   4  11   80.23    6.09
  -5  -4  11   78.48    5.86
  -5  -4  12   12.33    2.59
  -5   4  12   10.76    2.48
  -5   4  12   11.05    2.28
  -5   4  13   13.76    2.26
  -5  -4  13   11.16    2.19
  -5   4  13   10.36    1.95
  -5   4  13   13.09    1.85
  -5  -4  14    4.56    1.46
  -5   4  14    3.65    1.30
  -5   4  14    5.71    1.07
  -5   4  14    3.75    1.19
  -5  -4  14    5.56    1.41
  -5   4  14    7.18    1.55
  -5   5 -13    5.31    1.17
  -5  -5 -13    5.48    1.19
  -5   5 -13    4.37    1.25
  -5  -5 -13    5.72    1.28
  -5  -5 -12  113.02    7.26
  -5   5 -12  112.47    7.49
  -5  -5 -12   98.88    6.89
  -5   5 -12  116.84    7.74
  -5  -5 -12  118.73    7.45
  -5  -5 -11    3.73    1.70
  -5   5 -11    1.63    2.23
  -5  -5 -11    1.66    2.01
  -5   5 -11    1.42    2.34
  -5  -5 -11    0.50    2.17
  -5   5 -10  364.29   22.55
  -5  -5 -10  403.72   22.79
  -5   5 -10  411.91   23.64
  -5  -5 -10  446.68   23.55
  -5   5 -10  429.54   23.39
  -5   5  -9   35.98    4.19
  -5   5  -9   31.20    3.80
  -5   5  -9   28.55    4.10
  -5   5  -9   35.26    4.57
  -5  -5  -9   36.75    4.34
  -5   5  -8  458.63   26.61
  -5  -5  -8  420.14   25.98
  -5   5  -8  431.84   35.11
  -5  -5  -8  450.07   34.57
  -5   5  -8  469.88   25.98
  -5   5  -8  470.32   26.19
  -5   5  -8  463.91   25.80
  -5  -5  -8  476.30   25.88
  -5  -5  -7    1.80    1.85
  -5  -5  -7    0.30    2.24
  -5   5  -7    1.39    2.47
  -5   5  -7    3.12    2.40
  -5  -5  -7    3.10    2.43
  -5   5  -7   -2.97    5.75
  -5  -5  -7    1.33    4.46
  -5   5  -7    1.33    1.96
  -5   5  -7   -0.27    2.27
  -5   5  -6  390.58   22.57
  -5  -5  -6  356.10   21.99
  -5   5  -6  385.14   30.02
  -5  -5  -6  329.22   27.95
  -5   5  -6  397.28   22.24
  -5  -5  -6  381.71   22.12
  -5   5  -6  396.97   21.81
  -5  -5  -6  377.39   21.76
  -5   5  -6  390.19   22.04
  -5   5  -6  401.67   21.96
  -5  -5  -5  288.58   17.11
  -5   5  -5  263.25   17.14
  -5  -5  -5  319.31   23.85
  -5   5  -5  253.77   23.15
  -5   5  -5  290.87   16.83
  -5   5  -5  276.96   16.86
  -5   5  -5  294.86   16.66
  -5   5  -5  279.30   16.99
  -5  -5  -5  296.89   17.15
  -5  -5  -5  317.75   17.03
  -5   5  -4  633.96   34.71
  -5   5  -4  660.38   35.51
  -5  -5  -4  607.23   35.14
  -5  -5  -4  663.49   41.69
  -5   5  -4  638.32   41.87
  -5   5  -4  695.08   35.43
  -5  -5  -4  662.53   35.35
  -5   5  -4  662.74   34.80
  -5   5  -4  657.04   35.08
  -5   5  -4  637.09   34.91
  -5   5  -3   11.66    2.32
  -5  -5  -3    9.55    2.34
  -5   5  -3   10.44    1.79
  -5   5  -3    9.17    1.60
  -5   5  -3    8.75    4.44
  -5  -5  -3    6.31    4.21
  -5   5  -2   17.31    5.05
  -5  -5  -2   17.81    5.19
  -5   5  -2   19.04    4.94
  -5  -5  -2   18.99    5.08
  -5  -5  -2   18.12    2.70
  -5   5  -2   13.37    2.46
  -5   5  -1  451.85   30.70
  -5   5  -1  453.03   25.80
  -5  -5  -1  489.21   26.14
  -5   5  -1  437.80   31.24
  -5  -5  -1  485.95   31.37
  -5  -5   0   81.71    7.02
  -5  -5   0   77.50   10.10
  -5  -5   0   74.94    9.47
  -5   5   0   82.61    9.77
  -5   5   0   77.10   10.28
  -5  -5   0   77.44    5.97
  -5   5   0   85.16    6.01
  -5  -5   1   93.26    8.32
  -5  -5   1   90.72   11.35
  -5  -5   1   93.71   10.37
  -5   5   1  102.77   10.71
  -5   5   1   84.00   11.31
  -5  -5   1   81.17    6.29
  -5   5   1   90.39    6.43
  -5  -5   2  594.23   36.74
  -5   5   2  613.92   37.57
  -5   5   2  619.13   31.60
  -5  -5   2  559.09   31.29
  -5  -5   2  524.37   31.23
  -5   5   2  592.16   31.58
  -5  -5   2  637.99   34.87
  -5  -5   3    0.84    3.26
  -5   5   3    7.13    5.21
  -5   5   3    5.44    2.49
  -5  -5   3    3.25    1.97
  -5  -5   3    2.09    1.76
  -5   5   3    3.28    2.09
  -5  -5   3    2.58    2.93
  -5   5   3    3.31    1.72
  -5  -5   4  673.57   38.29
  -5  -5   4  551.36   37.82
  -5   5   4  669.60   41.80
  -5   5   4  675.92   33.90
  -5  -5   4  598.56   32.89
  -5   5   4  647.61   33.95
  -5  -5   4  544.00   32.84
  -5   5   4  606.17   32.63
  -5   5   5   12.82    2.76
  -5  -5   5   11.37    2.27
  -5  -5   5    2.77    3.38
  -5   5   5    9.69    5.39
  -5  -5   5   11.63    2.18
  -5   5   5   10.25    2.28
  -5   5   6  159.30   10.87
  -5  -5   6  166.30   10.67
  -5  -5   6  134.69   14.79
  -5   5   6  171.08   17.03
  -5  -5   6  148.78   10.73
  -5   5   6  183.25   11.85
  -5  -5   6  180.69   10.48
  -5   5   6  171.64   10.50
  -5  -5   6  169.33   10.58
  -5  -5   7   10.06    2.33
  -5  -5   7    3.30    2.19
  -5   5   7    6.74    2.48
  -5  -5   7    2.19    4.76
  -5   5   7    1.23    5.47
  -5   5   7    9.36    3.30
  -5  -5   7    6.60    2.45
  -5  -5   7    7.49    2.11
  -5   5   7    7.70    2.30
  -5  -5   8   10.56    4.70
  -5   5   8    5.26    5.11
  -5   5   8    7.50    3.31
  -5  -5   8    7.53    2.51
  -5   5   8   10.29    2.83
  -5  -5   8    6.64    2.38
  -5  -5   8    8.34    2.31
  -5  -5   9   46.98    4.45
  -5   5   9   53.58    4.74
  -5  -5   9   32.37    7.77
  -5   5   9   51.09   10.16
  -5   5   9   43.12    4.85
  -5  -5   9   39.83    4.53
  -5  -5  10  111.26    7.62
  -5   5  10  110.05    7.78
  -5   5  10  117.25   14.69
  -5  -5  10   90.99   12.79
  -5  -5  10  101.06    7.89
  -5   5  10  112.25    8.25
  -5  -5  11    3.92    2.16
  -5   5  11    4.70    2.45
  -5   5  11    6.37    2.18
  -5  -5  12   91.83    6.90
  -5   5  12   90.25    6.93
  -5   5  12  102.39    6.73
  -5   5  13   30.06    2.62
  -5   5  13   25.63    2.98
  -5  -5  13   23.62    2.92
  -5   5  13   27.53    2.78
  -5  -5  14   26.95    2.56
  -5   5  14   23.49    2.49
  -5   5  14   28.60    2.13
  -5   5  14   26.43    2.57
  -5  -5  14   28.48    2.62
  -5   5  14   26.47    2.35
  -5   6 -13    5.51    1.06
  -5  -6 -13    7.24    1.26
  -5  -6 -13    5.89    1.06
  -5   6 -13    5.54    0.98
  -5   6 -12    6.19    2.16
  -5  -6 -12    6.98    1.92
  -5  -6 -12    6.99    1.55
  -5  -6 -12    4.48    1.59
  -5   6 -12    3.02    1.73
  -5  -6 -11    4.19    1.85
  -5   6 -11    2.10    2.14
  -5  -6 -11    2.89    1.85
  -5   6 -11    1.09    2.22
  -5  -6 -11    0.95    2.05
  -5   6 -10    3.26    2.01
  -5  -6 -10    7.44    2.16
  -5  -6 -10    5.12    2.39
  -5   6 -10    3.77    2.43
  -5   6 -10    4.18    1.84
  -5   6 -10    6.87    2.59
  -5  -6  -9   53.65    4.83
  -5   6  -9   41.07    5.25
  -5  -6  -9   53.50    5.21
  -5   6  -9   55.43    4.90
  -5   6  -9   56.39    5.47
  -5  -6  -8    9.53    2.39
  -5  -6  -8    6.77    2.57
  -5   6  -8    8.61    3.11
  -5   6  -8    1.59    5.11
  -5  -6  -8   -1.40    5.92
  -5   6  -8   11.84    2.80
  -5   6  -8    7.95    2.61
  -5  -6  -7   52.86    5.06
  -5  -6  -7   53.36    5.37
  -5   6  -7   61.59    5.72
  -5   6  -7   51.19    5.72
  -5  -6  -7   62.21    5.52
  -5   6  -7   70.31   11.50
  -5  -6  -7   57.83    9.88
  -5   6  -7   65.34    5.46
  -5   6  -7   60.43    5.44
  -5  -6  -6   60.45    5.46
  -5  -6  -6   60.63    5.75
  -5   6  -6   67.91    6.17
  -5   6  -6   80.25    6.30
  -5  -6  -6   78.69    6.26
  -5   6  -6   77.32   11.74
  -5  -6  -6   67.42   10.34
  -5   6  -6   67.43    5.62
  -5   6  -6   70.74    5.97
  -5   6  -6   67.67    5.72
  -5   6  -5  477.98   26.77
  -5   6  -5  474.30   27.46
  -5  -6  -5  469.12   27.10
  -5   6  -5  469.44   34.33
  -5  -6  -5  457.93   33.32
  -5   6  -5  479.25   26.76
  -5   6  -5  502.47   27.29
  -5  -6  -5  510.92   27.32
  -5   6  -5  472.25   26.86
  -5   6  -5  483.03   27.04
  -5  -6  -5  544.61   27.29
  -5   6  -4   29.88    3.41
  -5  -6  -4   35.94    3.71
  -5   6  -4   25.85    3.45
  -5  -6  -4   24.92    3.14
  -5   6  -4   24.19    2.98
  -5   6  -4   19.51    5.89
  -5  -6  -4   21.70    5.55
  -5   6  -4   21.69    2.72
  -5   6  -4   24.90    3.46
  -5  -6  -4   23.90    3.19
  -5   6  -4   21.30    2.96
  -5   6  -4   30.31    3.22
  -5  -6  -4   32.01    3.33
  -5   6  -3   38.18    3.86
  -5  -6  -3   45.51    4.15
  -5  -6  -3   40.09    3.87
  -5   6  -3   40.53    7.32
  -5  -6  -3   39.79    7.14
  -5   6  -3   40.17    3.54
  -5  -6  -2 1279.07   76.91
  -5   6  -2 1303.57   77.65
  -5   6  -2 1376.85   71.62
  -5  -6  -2 1412.08   71.81
  -5   6  -1  341.03   24.30
  -5  -6  -1  393.36   25.55
  -5   6  -1  340.32   19.61
  -5  -6  -1  359.74   19.89
  -5  -6  -1  335.21   24.74
  -5   6  -1  357.51   25.47
  -5  -6   0   92.99   10.25
  -5   6   0   88.93   10.11
  -5   6   0  108.19   12.03
  -5  -6   0   97.35   11.34
  -5   6   0   91.48    6.59
  -5  -6   0   95.88    6.75
  -5  -6   0   97.24    8.45
  -5  -6   1 1139.39   65.12
  -5   6   1 1231.47   65.80
  -5  -6   1 1277.87   67.83
  -5   6   1 1316.10   69.11
  -5  -6   1 1064.03   59.71
  -5   6   1 1131.70   59.76
  -5  -6   1 1195.32   62.97
  -5  -6   2  499.64   32.83
  -5   6   2  548.99   34.00
  -5   6   2  507.74   27.92
  -5  -6   2  485.85   27.76
  -5   6   2  550.60   28.13
  -5  -6   2  486.95   27.83
  -5  -6   2  543.79   31.68
  -5  -6   3  901.85   49.16
  -5   6   3  889.44   44.89
  -5  -6   3  801.23   44.36
  -5  -6   3  795.86   49.61
  -5   6   3  919.54   51.96
  -5  -6   3  764.27   44.39
  -5   6   3  878.56   44.96
  -5   6   3  847.53   44.09
  -5  -6   4  171.08   14.54
  -5   6   4  196.44   11.45
  -5  -6   4  158.64   10.26
  -5  -6   4  139.38   14.36
  -5   6   4  188.04   17.54
  -5  -6   4  150.37   10.35
  -5   6   4  184.80   11.38
  -5   6   4  151.90    9.96
  -5  -6   5    0.91    3.07
  -5   6   5    1.23    4.59
  -5  -6   5    7.09    2.09
  -5   6   5    4.72    2.42
  -5   6   5    3.23    1.76
  -5  -6   5    6.20    4.02
  -5  -6   6   13.17    2.34
  -5   6   6   10.07    2.80
  -5  -6   6   12.16    2.56
  -5  -6   6   12.84    4.91
  -5   6   6    3.75    5.17
  -5   6   6   11.04    3.08
  -5  -6   6    8.52    2.52
  -5   6   6   13.68    2.59
  -5  -6   6   14.50    2.32
  -5   6   7   57.74    5.48
  -5  -6   7   48.95    4.93
  -5  -6   7   39.89    8.12
  -5   6   7   56.28    9.78
  -5   6   7   54.56    5.76
  -5  -6   7   57.83    5.40
  -5  -6   7   72.58    5.25
  -5   6   7   58.92    5.01
  -5  -6   7   55.42    4.75
  -5  -6   8   25.52    6.67
  -5   6   8   25.61    7.25
  -5  -6   8   21.29    3.50
  -5   6   8   35.45    4.48
  -5  -6   8   31.80    3.44
  -5   6   8   20.58    3.43
  -5  -6   8   21.48    3.31
  -5  -6   9    1.23    5.69
  -5   6   9   -2.79    6.49
  -5   6   9    7.87    2.64
  -5  -6   9    5.93    2.26
  -5  -6   9    8.25    2.35
  -5   6  10  162.66   10.16
  -5   6  10  111.72   15.41
  -5  -6  10  151.70   16.22
  -5   6  10  153.00   10.39
  -5  -6  10  147.03   10.08
  -5   6  11   63.05    5.81
  -5  -6  11   64.82    5.68
  -5   6  11   77.57    5.78
  -5  -6  12    0.22    1.95
  -5   6  12    5.35    2.12
  -5   6  12    5.94    1.63
  -5   6  12    2.11    1.72
  -5   6  13   53.28    4.27
  -5  -6  13   47.75    4.10
  -5   6  13   49.98    3.90
  -5   6  13   48.07    3.64
  -5   6  14    0.50    1.04
  -5  -6  14    1.90    1.16
  -5   6  14    1.82    0.73
  -5   6  14    3.03    1.06
  -5  -6  14    1.09    1.07
  -5   6  14    1.63    1.18
  -5   7 -12   31.03    3.25
  -5  -7 -12   34.56    3.24
  -5   7 -12   30.00    3.12
  -5  -7 -12   38.14    3.17
  -5  -7 -12   38.25    3.06
  -5   7 -11  235.48   13.88
  -5  -7 -11  219.74   13.40
  -5  -7 -11  215.82   13.02
  -5   7 -11  217.32   13.62
  -5  -7 -11  236.24   13.39
  -5   7 -10    2.69    1.72
  -5   7 -10    5.38    2.53
  -5   7 -10    2.21    2.62
  -5  -7 -10    5.87    2.40
  -5  -7 -10    6.38    1.95
  -5   7 -10    4.58    1.99
  -5  -7 -10    5.81    2.06
  -5   7 -10    3.07    2.68
  -5  -7  -9  241.84   14.45
  -5   7  -9  235.18   14.46
  -5  -7  -9  254.26   14.93
  -5   7  -9  249.41   15.39
  -5   7  -9  219.51   14.24
  -5   7  -9  255.55   15.12
  -5  -7  -9  236.12   14.45
  -5  -7  -8    0.53    1.80
  -5   7  -8    1.07    2.77
  -5  -7  -8    1.49    2.41
  -5  -7  -8   -5.48    7.49
  -5   7  -8   -1.91    2.62
  -5   7  -8    1.32    2.27
  -5  -7  -7  365.74   21.92
  -5   7  -7  377.10   22.55
  -5  -7  -7  360.81   29.00
  -5   7  -7  422.98   32.06
  -5   7  -7  401.98   22.10
  -5   7  -7  360.68   21.73
  -5   7  -7  371.02   21.99
  -5   7  -7  382.29   21.87
  -5  -7  -7  380.20   21.75
  -5   7  -7  380.17   22.16
  -5  -7  -7  412.34   22.42
  -5  -7  -6   13.17    2.51
  -5  -7  -6    6.87    2.38
  -5   7  -6    8.43    2.67
  -5   7  -6    9.92    2.60
  -5  -7  -6    4.30    2.21
  -5   7  -6    4.10    4.59
  -5  -7  -6   10.75    5.31
  -5   7  -6    2.32    2.38
  -5   7  -6    8.15    2.22
  -5   7  -6    7.09    2.58
  -5   7  -6    6.76    2.26
  -5   7  -5  267.50   15.52
  -5   7  -5  264.31   15.60
  -5   7  -5  258.09   15.31
  -5  -7  -5  267.29   15.66
  -5  -7  -5  250.56   15.41
  -5  -7  -5  241.90   15.54
  -5   7  -5  271.09   16.15
  -5   7  -5  224.00   21.69
  -5  -7  -5  223.28   20.80
  -5   7  -5  268.77   15.41
  -5   7  -5  272.97   15.74
  -5  -7  -5  278.67   15.84
  -5   7  -4   11.45    2.24
  -5  -7  -4    9.44    2.22
  -5   7  -4   14.83    2.70
  -5   7  -4   14.32    5.14
  -5  -7  -4    4.95    3.75
  -5   7  -4    7.08    2.40
  -5  -7  -4    7.57    2.36
  -5   7  -4   10.71    2.04
  -5   7  -4   12.50    2.32
  -5   7  -4   11.14    2.59
  -5  -7  -4    9.17    2.31
  -5   7  -4   10.28    2.24
  -5  -7  -4   15.75    2.57
  -5  -7  -3   44.33    4.07
  -5   7  -3   37.16    3.72
  -5   7  -3   30.31    6.73
  -5  -7  -3   25.45    6.04
  -5   7  -3   31.87    3.20
  -5  -7  -3   36.39    3.66
  -5  -7  -2   34.16    3.74
  -5  -7  -2   40.16    3.82
  -5   7  -2   42.33    3.93
  -5  -7  -2   43.38    4.05
  -5   7  -2   41.24    7.41
  -5  -7  -2   41.12    7.03
  -5  -7  -1  632.62   35.64
  -5  -7  -1  593.25   38.75
  -5   7  -1  637.95   40.12
  -5   7  -1  615.59   38.57
  -5  -7  -1  631.88   38.95
  -5   7  -1  609.31   33.41
  -5  -7  -1  584.25   33.44
  -5  -7  -1  688.80   33.84
  -5  -7   0   37.64    3.75
  -5  -7   0   31.92    4.72
  -5  -7   0   23.13    3.10
  -5  -7   0   35.12    6.27
  -5   7   0   31.68    6.16
  -5   7   0   29.96    3.24
  -5   7   0   24.24    6.62
  -5  -7   0   27.26    6.27
  -5  -7   1  384.84   23.39
  -5   7   1  432.00   28.60
  -5  -7   1  364.79   26.46
  -5  -7   1  342.15   24.32
  -5   7   1  361.66   24.74
  -5  -7   1  323.56   19.77
  -5   7   1  346.29   19.84
  -5  -7   1  386.16   20.31
  -5  -7   2   23.07    3.13
  -5  -7   2   25.82    5.79
  -5   7   2   35.26    6.53
  -5   7   2   39.09    3.65
  -5  -7   2   29.15    3.31
  -5  -7   2   34.51    5.54
  -5   7   2   35.92    3.57
  -5  -7   3  149.65   12.76
  -5   7   3  139.00    9.13
  -5  -7   3  131.44    8.76
  -5  -7   3  122.22   12.60
  -5   7   3  162.13   14.50
  -5   7   3  147.28    8.63
  -5  -7   3  125.91    8.81
  -5   7   3  135.41    9.18
  -5  -7   4   97.91   10.66
  -5   7   4  103.40    7.48
  -5  -7   4   93.79    6.82
  -5  -7   4   89.80   10.61
  -5   7   4  104.63   12.56
  -5   7   4   98.49    6.69
  -5  -7   4   90.07    6.94
  -5   7   4   97.83    7.57
  -5  -7   5   13.62    4.76
  -5   7   5   16.80    6.28
  -5   7   5   14.83    3.21
  -5  -7   5    9.99    2.32
  -5  -7   5    9.00    2.19
  -5   7   5   14.96    2.84
  -5  -7   5    7.21    4.22
  -5   7   5   11.99    2.35
  -5  -7   6    1.85    1.84
  -5   7   6    1.82    2.42
  -5  -7   6    2.92    3.65
  -5   7   6   -5.15    5.28
  -5   7   6    3.25    2.55
  -5  -7   6    0.76    1.98
  -5   7   6    4.97    2.05
  -5  -7   6    2.06    1.66
  -5   7   7  131.52    9.31
  -5  -7   7  121.58    8.65
  -5  -7   7   99.46   12.72
  -5   7   7  111.48   14.67
  -5   7   7  137.02    9.63
  -5  -7   7  125.62    8.92
  -5   7   7  135.70    8.71
  -5  -7   7  124.93    8.34
  -5  -7   8   25.18    6.80
  -5   7   8   30.52    7.61
  -5   7   8   34.98    4.42
  -5  -7   8   26.43    3.76
  -5  -7   8   26.70    3.59
  -5   7   8   29.73    3.99
  -5   7   8   28.80    3.65
  -5   7   9  432.69   24.25
  -5  -7   9  418.23   23.78
  -5  -7   9  379.75   30.42
  -5   7   9  424.83   32.96
  -5   7  10   16.74    3.15
  -5  -7  10   13.34    2.94
  -5  -7  10   10.99    5.70
  -5   7  10    5.58    5.44
  -5  -7  11  106.19    7.77
  -5   7  11  109.55    8.04
  -5   7  11  115.56    7.78
  -5   7  12   11.52    2.32
  -5   7  12   13.48    2.05
  -5  -7  12    9.67    2.34
  -5   7  12    8.56    2.20
  -5   7  13  104.23    7.02
  -5  -7  13  108.43    7.01
  -5   7  13  106.93    6.77
  -5   7  13  116.33    6.57
  -5   7  13  101.18    6.98
  -5  -7  13   99.28    6.86
  -5   7  14    0.75    0.91
  -5   7  14   -0.06    0.64
  -5   8 -12    8.80    1.68
  -5  -8 -12    8.91    1.69
  -5  -8 -12    8.72    1.54
  -5  -8 -12    8.93    1.57
  -5   8 -12    6.21    1.43
  -5   8 -11   10.76    2.64
  -5   8 -11   16.66    2.73
  -5  -8 -11   15.13    2.40
  -5  -8 -11   15.90    2.24
  -5   8 -11   17.03    2.71
  -5  -8 -11   11.75    2.53
  -5  -8 -10    1.88    1.81
  -5   8 -10   -1.15    2.27
  -5   8 -10    0.53    1.62
  -5   8 -10    3.66    2.32
  -5   8 -10    1.49    2.39
  -5  -8 -10    1.75    2.01
  -5   8 -10    2.59    1.78
  -5  -8 -10    2.56    1.80
  -5  -8  -9   10.05    2.34
  -5   8  -9   13.51    2.69
  -5  -8  -9   10.81    2.37
  -5   8  -9    9.98    2.56
  -5   8  -9   11.45    2.99
  -5  -8  -9   12.62    2.63
  -5   8  -9   11.75    2.99
  -5  -8  -8   13.76    2.89
  -5   8  -8   17.59    3.56
  -5  -8  -8   20.36    2.96
  -5   8  -8    7.91    6.35
  -5  -8  -8   10.66    6.09
  -5   8  -8   13.05    2.92
  -5   8  -8    9.99    2.76
  -5   8  -7   68.40    6.30
  -5  -8  -7   61.70    5.65
  -5  -8  -7   76.80    6.31
  -5   8  -7   62.85    5.83
  -5   8  -7   64.67    5.76
  -5   8  -7   61.78    5.86
  -5   8  -7   64.68   11.09
  -5  -8  -7   61.11   10.24
  -5   8  -7   63.32    5.73
  -5  -8  -7   64.79    5.49
  -5   8  -6   54.53    5.23
  -5   8  -6   56.36    5.30
  -5   8  -6   68.18    5.94
  -5  -8  -6   51.97    5.02
  -5  -8  -6   56.22    5.27
  -5   8  -6   61.67    5.40
  -5   8  -6   62.15    5.29
  -5   8  -6   44.06    8.90
  -5  -8  -6   45.09    8.61
  -5   8  -6   54.05    5.26
  -5  -8  -6   57.75    5.12
  -5   8  -5    3.53    1.89
  -5   8  -5    2.24    1.85
  -5   8  -5    2.41    2.44
  -5  -8  -5   -0.26    2.11
  -5   8  -5    2.84    2.08
  -5  -8  -5   -1.27    2.11
  -5   8  -5    0.30    2.23
  -5   8  -5    1.47    1.79
  -5  -8  -5    4.82    2.27
  -5   8  -5   -6.21    5.10
  -5  -8  -5   -1.09    3.65
  -5   8  -5    4.06    1.94
  -5  -8  -5    3.03    1.88
  -5  -8  -5    1.21    1.61
  -5   8  -4  137.29    8.82
  -5  -8  -4  143.20    9.10
  -5   8  -4  121.95    8.42
  -5   8  -4  131.34    9.13
  -5  -8  -4  124.33    8.71
  -5   8  -4  156.22   15.29
  -5  -8  -4  137.09   13.81
  -5  -8  -4  144.86    9.05
  -5   8  -4  135.61    8.61
  -5   8  -4  120.57    8.56
  -5   8  -4  132.83    8.76
  -5   8  -4  132.70    9.22
  -5  -8  -4  130.40    8.83
  -5  -8  -3   70.74    5.47
  -5  -8  -3   77.81    5.70
  -5   8  -3   60.32    5.13
  -5   8  -3   74.63   10.20
  -5  -8  -2   26.57    3.20
  -5  -8  -2   25.07    3.09
  -5  -8  -2   25.50    3.18
  -5   8  -2   32.03    3.24
  -5   8  -2   31.87    6.75
  -5  -8  -2   40.61    6.88
  -5  -8  -1  323.00   21.17
  -5   8  -1  359.44   25.51
  -5  -8  -1  325.24   23.99
  -5   8  -1  330.38   23.45
  -5  -8  -1  323.21   23.38
  -5   8  -1  324.90   18.69
  -5  -8  -1  316.74   18.74
  -5  -8  -1  377.63   19.29
  -5  -8   0  803.82   47.09
  -5   8   0  933.51   53.13
  -5  -8   0  830.15   50.63
  -5  -8   0  791.83   48.91
  -5   8   0  843.41   49.35
  -5   8   0  835.12   44.14
  -5  -8   0  764.67   44.05
  -5  -8   0  948.66   44.85
  -5  -8   1  761.88   41.66
  -5  -8   1  703.41   44.30
  -5  -8   1  651.73   37.55
  -5   8   1  737.56   37.74
  -5  -8   1  722.08   38.08
  -5  -8   1  662.33   42.22
  -5   8   1  756.89   43.36
  -5  -8   2  105.32   10.93
  -5   8   2  107.45   11.35
  -5  -8   2   94.90    7.09
  -5   8   2  115.48    7.42
  -5  -8   2  109.98   10.49
  -5  -8   3  431.33   27.80
  -5   8   3  440.57   23.57
  -5  -8   3  407.49   23.12
  -5  -8   3  393.25   27.85
  -5   8   3  443.52   29.62
  -5   8   3  445.46   23.63
  -5  -8   3  369.49   23.11
  -5   8   3  438.08   22.96
  -5  -8   4  194.48   16.20
  -5  -8   4  206.73   11.89
  -5   8   4  195.88   12.27
  -5  -8   4  194.34   16.52
  -5   8   4  209.41   18.35
  -5   8   4  216.20   12.58
  -5  -8   4  158.53   11.71
  -5   8   4  201.00   11.71
  -5   8   5  349.43   19.54
  -5  -8   5  300.18   18.65
  -5   8   5  341.17   19.30
  -5  -8   5  285.73   18.46
  -5  -8   5  374.68   24.89
  -5  -8   5  313.30   18.50
  -5   8   5  347.06   19.28
  -5  -8   5  326.54   23.91
  -5   8   5  341.91   25.93
  -5   8   5  352.40   18.62
  -5  -8   5  320.82   18.41
  -5   8   6  755.02   39.89
  -5  -8   6  645.74   38.95
  -5  -8   6  835.81   46.58
  -5  -8   6  648.05   44.47
  -5   8   6  708.08   47.51
  -5   8   6  728.40   38.88
  -5   8   6  761.85   39.71
  -5  -8   6  732.62   38.93
  -5  -8   6  739.63   38.70
  -5   8   7  520.19   28.44
  -5  -8   7  473.87   27.47
  -5  -8   7  431.70   33.06
  -5   8   7  574.39   38.15
  -5   8   7  522.37   28.52
  -5  -8   7  488.28   27.77
  -5   8   7  524.64   27.60
  -5  -8   7  486.87   27.16
  -5  -8   8  179.57   18.45
  -5   8   8  249.41   22.67
  -5   8   8  247.84   14.64
  -5  -8   8  205.37   13.60
  -5  -8   8  209.38   13.44
  -5   8   8  233.07   14.25
  -5   8   8  225.18   13.55
  -5  -8   9  159.73   17.30
  -5   8   9  175.34   19.06
  -5   8   9  208.87   12.21
  -5   8   9  190.85   12.51
  -5  -8   9  182.30   11.94
  -5  -8  10    4.57    2.17
  -5   8  10    2.05    2.30
  -5  -8  11   52.21    4.83
  -5   8  11   57.42    5.29
  -5   8  11   63.42    5.10
  -5   8  11   59.45    4.72
  -5   8  12   68.96    5.72
  -5  -8  12   68.85    5.57
  -5   8  12   85.13    5.44
  -5   8  12   82.68    5.71
  -5  -8  13    8.41    1.73
  -5   8  13    8.64    1.77
  -5   8  13    5.93    1.52
  -5   8  13    6.96    1.70
  -5  -8  13    6.69    1.60
  -5   8  13    6.91    1.28
  -5   8  14    6.46    0.90
  -5   8  14    6.21    1.16
  -5  -9 -12   49.46    3.60
  -5  -9 -12   50.86    3.59
  -5  -9 -12   45.04    3.36
  -5  -9 -11    6.20    1.81
  -5   9 -11    6.04    1.84
  -5  -9 -11   10.08    1.85
  -5  -9 -11    4.81    1.69
  -5   9 -11    9.99    1.90
  -5   9 -11    8.10    2.14
  -5   9 -10  104.95    7.47
  -5  -9 -10  106.18    6.97
  -5   9 -10   76.39    6.07
  -5   9 -10   92.33    6.97
  -5  -9 -10  103.08    6.79
  -5   9 -10   91.76    7.13
  -5   9 -10   79.28    6.25
  -5  -9 -10   94.06    6.49
  -5   9  -9    4.76    2.68
  -5  -9  -9    2.25    2.02
  -5   9  -9    4.43    2.14
  -5  -9  -9    6.80    2.19
  -5   9  -9    5.93    2.20
  -5   9  -9    1.95    2.80
  -5  -9  -9    4.50    2.33
  -5  -9  -9    3.57    1.87
  -5  -9  -8  304.66   17.02
  -5   9  -8  278.05   17.62
  -5  -9  -8  301.28   17.15
  -5   9  -8  273.55   25.61
  -5  -9  -8  302.56   24.77
  -5   9  -8  290.01   17.85
  -5  -9  -8  289.03   17.16
  -5   9  -8  266.08   16.84
  -5   9  -8  276.34   16.90
  -5  -9  -7  220.15   13.39
  -5   9  -7  218.86   14.12
  -5  -9  -7  215.69   13.45
  -5   9  -7  185.03   20.47
  -5  -9  -7  187.62   19.16
  -5   9  -7  215.65   13.62
  -5   9  -7  221.90   14.27
  -5  -9  -7  209.89   13.50
  -5   9  -7  227.89   13.62
  -5   9  -7  216.89   13.71
  -5   9  -7  210.93   13.40
  -5   9  -6  274.30   16.44
  -5   9  -6  277.11   16.29
  -5   9  -6  260.20   16.08
  -5  -9  -6  278.24   16.33
  -5   9  -6  266.61   16.73
  -5   9  -6  249.66   23.63
  -5  -9  -6  245.15   22.10
  -5   9  -6  255.94   16.71
  -5  -9  -6  274.50   16.35
  -5   9  -6  284.55   16.34
  -5   9  -6  251.82   16.11
  -5  -9  -6  304.61   16.66
  -5  -9  -6  282.23   16.33
  -5   9  -5   -0.92    2.57
  -5   9  -5    1.20    1.94
  -5   9  -5    1.26    1.94
  -5  -9  -5   -1.81    2.14
  -5   9  -5   -0.22    2.02
  -5   9  -5   -3.61    2.59
  -5  -9  -5    2.01    1.92
  -5   9  -5    1.90    1.87
  -5  -9  -5   -1.04    2.10
  -5   9  -5   -1.85    2.32
  -5   9  -5   -3.79    5.87
  -5  -9  -5   -5.44    5.15
  -5  -9  -5    3.30    2.01
  -5  -9  -5    0.25    1.68
  -5   9  -4  160.99   10.93
  -5  -9  -4  159.43   10.55
  -5  -9  -4  162.27   10.55
  -5   9  -4  172.89   11.03
  -5   9  -4  160.35   10.21
  -5   9  -4  173.84   16.80
  -5  -9  -4  175.37   15.97
  -5  -9  -4  174.46   10.71
  -5   9  -4  165.70   10.46
  -5  -9  -4  178.80   10.67
  -5   9  -4  162.77   10.43
  -5   9  -4  154.46   10.36
  -5   9  -3   54.16    4.65
  -5   9  -3   53.92    4.52
  -5  -9  -3   61.86    5.00
  -5   9  -3   52.47    8.66
  -5  -9  -3   61.43    8.63
  -5   9  -3   57.88    4.71
  -5  -9  -3   61.12    4.91
  -5  -9  -2  555.53   28.85
  -5   9  -2  527.58   35.29
  -5  -9  -2  459.40   33.20
  -5   9  -2  522.45   28.26
  -5  -9  -2  526.94   28.45
  -5   9  -2  507.66   28.27
  -5  -9  -1    1.07    1.94
  -5   9  -1    4.54    3.02
  -5  -9  -1    2.33    2.91
  -5  -9  -1    1.53    1.62
  -5   9  -1    1.83    1.67
  -5   9  -1   -1.08    3.63
  -5  -9  -1    2.62    3.16
  -5  -9  -1    4.23    1.97
  -5  -9   0  152.61   12.38
  -5  -9   0  130.05   13.61
  -5   9   0  166.55   16.28
  -5  -9   0  172.75    9.86
  -5   9   0  143.62    9.18
  -5  -9   0  128.87    9.05
  -5   9   0  167.26   13.88
  -5  -9   0  153.48   13.37
  -5  -9   1   67.53    7.74
  -5  -9   1   67.73    5.34
  -5   9   1   69.20    5.08
  -5  -9   1   51.63    4.74
  -5  -9   1   61.69    8.17
  -5   9   1   73.78    8.70
  -5  -9   2    8.23    2.08
  -5   9   2    7.45    2.18
  -5  -9   2   10.12    3.93
  -5   9   2    7.50    3.72
  -5  -9   2    7.58    3.55
  -5  -9   2    9.89    2.37
  -5  -9   3   19.80    2.77
  -5  -9   3    9.82    4.15
  -5   9   3   19.62    2.96
  -5   9   3   17.88    5.39
  -5   9   3   21.28    2.92
  -5  -9   3   18.36    2.67
  -5  -9   3   15.91    4.56
  -5   9   3   21.10    2.60
  -5   9   4   95.81    6.85
  -5  -9   4   74.89    6.20
  -5  -9   4   74.85    9.58
  -5   9   4   97.26    6.79
  -5  -9   4   85.29    6.26
  -5  -9   4   96.53   10.46
  -5   9   4  104.41   11.93
  -5   9   4   88.62    6.27
  -5   9   4   82.44    5.88
  -5  -9   5   53.40    4.77
  -5   9   5   47.63    5.00
  -5  -9   5   45.04    4.60
  -5   9   5   54.59    5.07
  -5  -9   5   49.84    7.93
  -5   9   5   49.12    4.84
  -5  -9   5   47.71    4.43
  -5   9   5   51.46    9.04
  -5  -9   5   70.69    9.04
  -5   9   5   54.51    4.60
  -5  -9   5   56.05    4.49
  -5   9   6    6.06    2.40
  -5  -9   6    2.66    1.83
  -5  -9   6    5.97    3.47
  -5  -9   6    1.79    1.89
  -5   9   6    2.03    2.22
  -5  -9   6   -0.95    3.18
  -5   9   6    6.20    4.49
  -5   9   6    3.56    2.45
  -5  -9   6   -0.23    1.88
  -5  -9   6    4.34    1.73
  -5   9   6    3.78    1.92
  -5   9   7   23.01    3.46
  -5  -9   7   17.42    2.73
  -5  -9   7    8.16    5.02
  -5   9   7   10.82    6.61
  -5   9   7   21.17    3.52
  -5  -9   7   18.56    3.11
  -5  -9   7   19.22    2.54
  -5   9   7   19.91    3.08
  -5  -9   8  250.45   23.32
  -5   9   8  277.78   26.20
  -5   9   8  336.24   19.15
  -5  -9   8  307.23   18.25
  -5   9   8  336.14   18.49
  -5  -9   9    8.03    4.46
  -5   9   9   11.85    5.93
  -5   9   9    8.50    2.50
  -5   9   9    9.14    2.77
  -5  -9   9    9.84    2.50
  -5   9  10  136.94    8.55
  -5   9  10  127.47    9.10
  -5  -9  10  117.50    8.56
  -5   9  11    2.23    1.57
  -5   9  11    1.78    1.86
  -5  -9  11    1.33    1.66
  -5   9  12  134.28    8.87
  -5  -9  12  124.12    8.57
  -5   9  12  129.02    8.79
  -5  -9  12  142.23    8.73
  -5   9  12  140.22    8.66
  -5   9  12  149.12    8.42
  -5   9  13    3.42    1.37
  -5  -9  13    3.30    1.27
  -5   9  13    4.54    1.09
  -5   9  13    4.73    1.44
  -5  -9  13    2.69    1.31
  -5   9  13    4.68    1.49
  -5   9  14  178.62    9.53
  -5 -10 -12   10.28    1.48
  -5 -10 -11    8.89    1.83
  -5 -10 -11    7.01    1.62
  -5  10 -11    4.20    1.46
  -5 -10 -11    7.39    1.58
  -5  10 -11    4.09    1.90
  -5 -10 -10    9.47    2.31
  -5  10 -10    3.94    2.17
  -5  10 -10    7.82    1.91
  -5  10 -10    9.90    2.61
  -5  10 -10    9.60    2.34
  -5 -10 -10   10.27    2.01
  -5 -10 -10    8.07    1.94
  -5  10  -9    4.70    2.01
  -5 -10  -9    8.71    2.13
  -5  10  -9    5.96    2.52
  -5 -10  -9    5.06    1.94
  -5 -10  -9    8.00    2.10
  -5  10  -9    6.45    2.19
  -5 -10  -9    5.16    2.11
  -5  10  -9    7.83    2.70
  -5  10  -8   14.46    2.74
  -5  10  -8    9.16    2.79
  -5 -10  -8    8.13    2.35
  -5 -10  -8   13.05    2.47
  -5  10  -8   16.48    2.99
  -5  10  -8   15.03    3.23
  -5  10  -8   13.61    3.10
  -5 -10  -8   13.70    2.72
  -5  10  -7   15.30    2.89
  -5  10  -7    9.49    2.85
  -5  10  -7   16.26    3.15
  -5 -10  -7   14.72    2.75
  -5  10  -7   13.19    2.96
  -5 -10  -7    9.55    2.45
  -5  10  -7    9.02    2.73
  -5  10  -7    8.84    4.97
  -5 -10  -7    9.81    5.07
  -5 -10  -7   10.51    2.52
  -5  10  -7   12.02    2.73
  -5  10  -6  118.73    8.18
  -5  10  -6  108.04    8.16
  -5  10  -6  110.64    7.95
  -5 -10  -6   97.63    7.74
  -5  10  -6  101.13    8.31
  -5  10  -6  114.24   14.28
  -5 -10  -6  110.74   13.09
  -5  10  -6   96.92    8.31
  -5 -10  -6  104.99    7.94
  -5  10  -6  125.11    8.26
  -5 -10  -6  123.90    8.24
  -5  10  -6  108.57    7.91
  -5 -10  -6  125.36    8.13
  -5  10  -5   19.16    2.97
  -5 -10  -5   14.12    2.94
  -5  10  -5   19.20    3.07
  -5  10  -5   17.55    3.02
  -5 -10  -5   20.50    2.95
  -5  10  -5   18.30    3.25
  -5  10  -5   13.35    2.63
  -5 -10  -5   16.75    2.91
  -5  10  -5   16.73    5.77
  -5 -10  -5   16.27    5.42
  -5  10  -5   18.24    3.50
  -5  10  -5   17.03    3.07
  -5 -10  -5   18.90    2.88
  -5 -10  -5   14.18    2.57
  -5  10  -4  108.84    8.06
  -5 -10  -4  107.44    7.60
  -5  10  -4   99.25    7.25
  -5 -10  -4  110.13    7.56
  -5  10  -4  111.12    8.05
  -5 -10  -4   99.64   11.90
  -5  10  -4  100.94   12.80
  -5  10  -4  104.35    7.49
  -5  10  -4  107.42    7.49
  -5 -10  -4  103.39    7.46
  -5  10  -4  101.44    7.31
  -5 -10  -4  119.06    7.76
  -5  10  -3    4.68    2.00
  -5  10  -3    7.84    2.22
  -5  10  -3    6.78    1.95
  -5 -10  -3    8.19    2.02
  -5 -10  -3    8.72    2.23
  -5  10  -3    9.87    2.09
  -5  10  -3    7.19    2.35
  -5  10  -3    7.83    4.85
  -5 -10  -3    8.28    4.00
  -5 -10  -2  143.25    8.89
  -5 -10  -2  121.22   12.70
  -5  10  -2  119.01   13.65
  -5 -10  -2  124.65    8.24
  -5  10  -2  120.37    8.10
  -5  10  -2  127.49    8.24
  -5 -10  -1  433.67   27.13
  -5  10  -1  477.67   31.93
  -5 -10  -1  428.72   29.34
  -5  10  -1  401.14   23.33
  -5 -10  -1  417.95   23.48
  -5 -10  -1  477.19   24.25
  -5 -10   0  589.61   36.02
  -5  10   0  607.82   40.09
  -5 -10   0  572.35   38.04
  -5 -10   0  549.17   31.78
  -5  10   0  601.46   31.91
  -5 -10   0  645.28   32.56
  -5  10   0  615.11   36.98
  -5 -10   0  622.49   36.95
  -5 -10   1  412.04   25.98
  -5 -10   1  377.29   21.41
  -5  10   1  389.35   21.47
  -5 -10   1  381.18   21.85
  -5 -10   1  396.16   26.11
  -5  10   1  428.60   26.88
  -5 -10   2  809.51   47.40
  -5 -10   2  848.75   47.90
  -5  10   2  847.86   48.39
  -5 -10   2  745.52   42.39
  -5  10   2  817.24   42.61
  -5 -10   2  831.22   42.94
  -5 -10   3  900.43   54.56
  -5 -10   3  894.81   49.34
  -5  10   3 1001.65   49.80
  -5 -10   3  876.47   54.39
  -5  10   3 1002.21   56.34
  -5  10   3  944.19   49.73
  -5 -10   3  908.75   49.45
  -5  10   3  960.37   49.31
  -5  10   4   35.39    3.43
  -5 -10   4   38.08    3.79
  -5  10   4   39.19    4.07
  -5 -10   4   34.54    6.55
  -5  10   4   39.74    4.10
  -5 -10   4   45.57    3.94
  -5 -10   4   37.98    6.57
  -5  10   4   40.19    7.54
  -5  10   4   37.59    3.76
  -5 -10   4   40.37    3.80
  -5 -10   5  361.43   21.02
  -5  10   5  406.93   21.05
  -5  10   5  376.72   21.65
  -5 -10   5  348.60   21.19
  -5 -10   5  395.62   27.30
  -5 -10   5  372.45   21.13
  -5  10   5  402.77   21.73
  -5 -10   5  373.90   26.68
  -5  10   5  382.99   28.21
  -5  10   5  390.08   21.90
  -5 -10   5  344.96   21.22
  -5  10   5  406.75   21.32
  -5 -10   6  341.41   18.51
  -5  10   6  334.21   18.48
  -5 -10   6  296.71   18.65
  -5  10   6  342.96   19.40
  -5 -10   6  382.31   26.00
  -5 -10   6  315.23   24.15
  -5  10   6  327.34   26.31
  -5  10   6  341.92   19.44
  -5 -10   6  295.89   18.73
  -5  10   6  344.86   18.81
  -5  10   6  334.36   19.27
  -5 -10   6  314.29   18.58
  -5  10   7  199.53   12.44
  -5 -10   7  172.34   11.53
  -5 -10   7  166.15   16.43
  -5  10   7  207.45   19.70
  -5  10   7  196.75   12.45
  -5 -10   7  176.08   11.80
  -5  10   7  215.54   12.07
  -5 -10   7  176.94   11.69
  -5  10   7  198.59   12.49
  -5  10   8   67.09   11.10
  -5  10   8   65.90    5.90
  -5 -10   8   58.35    5.18
  -5  10   8   70.01    5.25
  -5  10   8   63.14    5.41
  -5 -10   9   12.18    4.82
  -5  10   9   21.23    7.00
  -5  10   9   13.70    2.32
  -5  10   9   11.35    3.00
  -5 -10   9    8.23    2.39
  -5  10   9   11.69    2.74
  -5  10  10    4.47    1.81
  -5 -10  10    2.79    1.91
  -5  10  10    6.04    2.22
  -5  10  10    8.05    2.36
  -5  10  11   51.25    4.93
  -5 -10  11   51.37    4.61
  -5  10  11   60.64    4.53
  -5  10  11   53.46    4.99
  -5 -10  11   57.55    4.77
  -5 -10  12   31.38    3.11
  -5  10  12   30.63    3.28
  -5  10  12   31.66    3.38
  -5 -10  12   30.65    3.12
  -5  10  12   38.23    3.04
  -5  10  13    2.84    1.27
  -5  10  13    2.81    0.95
  -5 -11 -11  159.35    8.92
  -5 -11 -11  140.30    8.65
  -5  11 -11  141.82    9.05
  -5 -11 -10   11.38    2.25
  -5 -11 -10   10.34    2.03
  -5  11 -10   10.52    2.05
  -5  11 -10   12.11    2.16
  -5 -11 -10   10.82    1.98
  -5 -11  -9  115.54    7.54
  -5  11  -9  103.32    7.76
  -5  11  -9   99.93    7.76
  -5 -11  -9  105.72    7.54
  -5  11  -9  106.57    7.50
  -5 -11  -9  126.27    7.73
  -5  11  -9  106.39    7.53
  -5  11  -8   10.27    2.91
  -5 -11  -8   14.39    2.62
  -5  11  -8    8.08    2.66
  -5  11  -8   13.39    3.04
  -5 -11  -8   12.61    2.58
  -5  11  -8   11.16    2.88
  -5  11  -8   12.59    2.60
  -5 -11  -8   11.96    2.41
  -5  11  -7  250.68   14.67
  -5  11  -7  248.64   14.96
  -5  11  -7  240.83   14.60
  -5  11  -7  238.53   15.06
  -5 -11  -7  239.34   14.42
  -5  11  -7  213.36   21.71
  -5  11  -7  230.57   15.07
  -5 -11  -7  226.53   14.39
  -5 -11  -7  240.58   14.49
  -5  11  -7  233.14   14.55
  -5  11  -6  211.66   13.24
  -5  11  -6  222.78   13.50
  -5  11  -6  230.67   13.31
  -5  11  -6  208.17   13.58
  -5 -11  -6  201.47   12.97
  -5 -11  -6  205.20   19.08
  -5  11  -6  185.86   19.78
  -5  11  -6  204.71   13.00
  -5 -11  -6  206.36   13.07
  -5  11  -6  212.77   13.76
  -5 -11  -6  199.25   13.05
  -5 -11  -6  218.81   13.26
  -5  11  -6  228.43   13.38
  -5  11  -5  240.16   13.77
  -5  11  -5  229.51   13.66
  -5  11  -5  209.86   13.36
  -5  11  -5  232.71   14.08
  -5 -11  -5  230.98   19.60
  -5  11  -5  192.05   19.54
  -5  11  -5  196.59   13.14
  -5 -11  -5  228.54   13.50
  -5  11  -5  214.12   13.47
  -5  11  -5  199.62   13.87
  -5 -11  -5  211.23   13.45
  -5 -11  -5  261.63   13.91
  -5 -11  -4  119.76    8.12
  -5  11  -4  109.53    7.85
  -5  11  -4  120.17    8.05
  -5  11  -4  113.60    8.50
  -5  11  -4  136.22    8.51
  -5  11  -4  125.27    8.35
  -5  11  -4  117.93   13.66
  -5 -11  -4  126.80   13.14
  -5  11  -4  115.89    8.66
  -5 -11  -4  115.53    8.26
  -5  11  -4  123.49    8.12
  -5 -11  -3  229.31   12.44
  -5 -11  -3  171.29   16.23
  -5  11  -3  188.44   17.83
  -5  11  -3  192.34   12.37
  -5  11  -3  193.33   11.66
  -5  11  -3  193.58   11.77
  -5  11  -3  175.78   11.46
  -5 -11  -3  199.18   11.79
  -5 -11  -2  235.35   13.44
  -5 -11  -2  209.63   17.74
  -5  11  -2  233.67   19.66
  -5  11  -2  227.02   12.85
  -5  11  -2  192.02   12.46
  -5  11  -1   32.39    3.19
  -5 -11  -1   34.65    3.70
  -5 -11  -1   29.84    5.33
  -5  11  -1   33.84    3.35
  -5  11  -1   39.97    7.48
  -5 -11  -1   30.36    6.09
  -5 -11   0  129.09   11.65
  -5 -11   0  100.27   11.97
  -5  11   0  117.61   11.62
  -5 -11   0  120.68   11.72
  -5 -11   0  136.28    8.56
  -5  11   0  125.30    7.96
  -5 -11   1   23.81    5.32
  -5  11   1   27.20    5.64
  -5 -11   1   32.31    3.60
  -5 -11   1   39.32    6.14
  -5  11   1   32.00    3.18
  -5 -11   2   62.09    8.11
  -5  11   2   55.03    8.06
  -5 -11   2   68.58    5.54
  -5 -11   2   69.23    8.61
  -5  11   2   64.38    5.04
  -5 -11   3   11.68    4.30
  -5  11   3   11.58    2.33
  -5 -11   3   10.26    4.07
  -5  11   3    9.89    4.02
  -5  11   3   11.74    2.13
  -5  11   3    9.28    1.74
  -5  11   4   59.73    4.51
  -5  11   4   57.57    4.98
  -5 -11   4   52.84    8.17
  -5  11   4   53.01    4.82
  -5 -11   4   55.67    7.78
  -5  11   4   70.43    9.23
  -5  11   4   58.71    4.72
  -5 -11   4   51.02    4.63
  -5 -11   5   95.60    6.45
  -5  11   5  100.77    6.38
  -5 -11   5   86.05    6.45
  -5  11   5   85.33    6.74
  -5 -11   5  100.64   11.23
  -5  11   5   90.31    6.77
  -5 -11   5   86.54    6.39
  -5 -11   5   73.10    9.74
  -5  11   5   88.89   11.19
  -5  11   5   83.61    6.38
  -5  11   5   86.72    6.88
  -5  11   6  132.43    8.07
  -5 -11   6  104.53    8.08
  -5  11   6  122.90    8.72
  -5 -11   6  142.98   14.01
  -5  11   6  126.24    8.69
  -5 -11   6  114.16    8.07
  -5 -11   6   96.08   12.16
  -5  11   6  120.06   14.24
  -5  11   6  137.95    8.52
  -5  11   6  124.97    8.75
  -5 -11   7   17.42    5.73
  -5 -11   7   13.57    4.66
  -5  11   7   28.88    7.33
  -5 -11   7   20.69    2.89
  -5  11   7   16.51    3.14
  -5  11   7   19.00    3.21
  -5 -11   7   13.48    2.64
  -5  11   7   16.62    2.94
  -5 -11   7   10.43    2.27
  -5  11   7   14.73    2.98
  -5  11   8  266.31   16.19
  -5 -11   8  264.41   15.57
  -5  11   8  224.47   22.56
  -5  11   8  287.65   15.93
  -5  11   8  277.62   15.50
  -5 -11   8  236.02   15.48
  -5  11   8  271.19   16.26
  -5  11   9    9.12    2.77
  -5 -11   9   12.35    2.58
  -5  11   9    8.74    2.10
  -5  11   9   13.02    2.81
  -5 -11   9   10.09    2.25
  -5  11   9   13.27    2.68
  -5  11  10   57.75    5.10
  -5 -11  10   48.28    4.53
  -5  11  10   56.00    5.13
  -5 -11  10   45.16    4.47
  -5  11  10   57.27    4.49
  -5  11  10   52.23    4.80
  -5  11  11  186.83   11.91
  -5 -11  11  183.63   11.55
  -5  11  11  205.70   11.84
  -5  11  11  196.52   12.02
  -5 -11  11  174.91   11.53
  -5  11  11  219.27   11.59
  -5  11  12    2.81    1.18
  -5  11  13   39.71    3.13
  -5  11  13   40.53    2.82
  -5 -12 -11    5.64    1.32
  -5  12 -11    4.46    1.71
  -5 -12 -10    4.09    1.54
  -5  12 -10    0.91    1.51
  -5  12  -9   51.82    4.73
  -5 -12  -9   62.10    4.84
  -5  12  -9   51.92    4.80
  -5  12  -9   53.25    4.72
  -5  12  -9   56.68    4.88
  -5 -12  -8    9.42    2.11
  -5  12  -8    6.47    2.45
  -5 -12  -8   10.89    2.41
  -5  12  -8   11.94    2.56
  -5  12  -8    6.18    2.27
  -5  12  -8    5.90    2.26
  -5  12  -8    8.54    2.80
  -5  12  -7    2.11    2.16
  -5  12  -7    6.18    2.58
  -5  12  -7    5.43    2.73
  -5  12  -7    5.65    2.33
  -5 -12  -7    2.49    1.95
  -5  12  -7    3.12    2.04
  -5 -12  -7    6.37    2.25
  -5  12  -7    4.16    2.20
  -5  12  -6   87.84    6.76
  -5  12  -6   84.13    6.77
  -5  12  -6   81.12    6.74
  -5  12  -6   75.50    6.44
  -5  12  -6   77.52    6.64
  -5  12  -6   90.40    6.76
  -5 -12  -6   86.87    6.52
  -5  12  -5   19.51    3.16
  -5  12  -5   22.75    3.31
  -5  12  -5   19.43    3.16
  -5  12  -5   19.31    3.08
  -5  12  -5   15.61    2.62
  -5  12  -5   21.42    3.14
  -5 -12  -5   20.96    3.00
  -5  12  -5   15.42    5.47
  -5 -12  -4  269.60   15.68
  -5  12  -4  240.92   21.34
  -5  12  -4  236.00   14.94
  -5  12  -4  271.93   15.42
  -5  12  -4  260.28   15.51
  -5  12  -4  272.65   15.55
  -5  12  -4  266.74   15.36
  -5  12  -3  757.93   39.77
  -5 -12  -3  725.88   45.77
  -5  12  -3  675.04   46.37
  -5 -12  -3  823.16   40.52
  -5  12  -3  763.07   39.89
  -5  12  -3  694.47   39.48
  -5  12  -2  228.54   13.18
  -5  12  -2  242.12   13.56
  -5 -12  -2  240.61   14.10
  -5 -12  -2  204.05   18.02
  -5  12  -2  238.29   19.84
  -5  12  -2  239.86   13.59
  -5  12  -2  202.01   12.96
  -5 -12  -1 1209.93   62.03
  -5 -12  -1 1064.92   65.82
  -5 -12  -1 1148.66   67.65
  -5  12  -1 1133.90   68.65
  -5  12  -1 1230.25   61.73
  -5  12  -1 1150.52   61.51
  -5 -12   0    3.47    3.83
  -5  12   0    3.99    3.78
  -5 -12   0   17.06    4.39
  -5  12   0   12.98    2.10
  -5 -12   0    5.52    2.17
  -5 -12   1  482.57   26.39
  -5 -12   1  451.25   30.69
  -5  12   1  463.40   30.29
  -5 -12   1  492.41   30.49
  -5 -12   2   42.23    7.08
  -5 -12   2   45.14    4.38
  -5  12   2   49.99    3.83
  -5 -12   2   32.68    6.02
  -5  12   2   41.13    6.74
  -5 -12   3  356.01   24.95
  -5 -12   3  324.60   23.68
  -5  12   3  309.39   24.01
  -5 -12   3  346.36   19.71
  -5  12   3  345.56   18.92
  -5  12   4   43.77    3.64
  -5  12   4   32.43    3.55
  -5 -12   4   30.82    6.55
  -5  12   4   41.32    3.93
  -5  12   4   35.64    6.82
  -5  12   4   43.35    4.01
  -5 -12   4   35.45    3.66
  -5  12   5  636.64   33.67
  -5  12   5  654.30   33.90
  -5 -12   5  597.54   40.14
  -5  12   5  615.74   34.10
  -5  12   5  590.97   40.35
  -5  12   5  645.74   34.18
  -5 -12   5  601.66   33.64
  -5  12   6    7.79    4.73
  -5  12   6    7.30    2.43
  -5  12   6   15.75    2.77
  -5 -12   6   17.76    5.38
  -5  12   6   11.42    2.53
  -5 -12   7  115.30   13.27
  -5  12   7  115.77   13.58
  -5  12   7  124.04    8.55
  -5  12   7  124.11    8.28
  -5  12   7  104.33    8.15
  -5  12   8   24.36    3.44
  -5 -12   8   32.48    3.31
  -5 -12   8   23.03    3.17
  -5  12   8   22.85    3.43
  -5  12   8   31.79    3.29
  -5  12   8   24.12    3.43
  -5 -12   9   47.32    4.56
  -5  12   9   44.92    4.79
  -5  12   9   56.86    4.46
  -5  12   9   44.61    4.78
  -5 -12   9   46.67    4.47
  -5  12   9   57.58    4.90
  -5  12  10   58.56    5.33
  -5  12  10   65.74    4.98
  -5  12  10   73.43    5.47
  -5  12  10   59.28    5.32
  -5  12  11   30.19    3.32
  -5  12  11   34.64    3.11
  -5  12  12    0.83    1.03
  -5  12  13   15.97    1.51
  -5 -13 -11    1.34    1.04
  -5 -13 -10  141.18    7.87
  -5  13 -10  106.66    7.37
  -5  13  -9   39.90    4.01
  -5  13  -9   43.99    4.20
  -5  13  -9   50.98    4.75
  -5 -13  -9   57.17    4.28
  -5  13  -8   84.92    6.65
  -5  13  -8   95.12    6.94
  -5 -13  -8  101.82    6.88
  -5  13  -8   87.73    6.86
  -5  13  -8  107.34    7.56
  -5  13  -7   37.43    4.23
  -5  13  -7   40.16    4.38
  -5  13  -7   33.17    3.82
  -5  13  -7   41.75    4.34
  -5  13  -7   27.58    3.87
  -5 -13  -7   36.32    3.87
  -5  13  -6   27.60    3.71
  -5 -13  -6   28.20    3.46
  -5  13  -6   25.66    3.50
  -5  13  -6   22.64    3.55
  -5  13  -6   29.82    3.84
  -5  13  -5    3.59    2.21
  -5  13  -5    3.40    1.72
  -5  13  -5    2.50    2.11
  -5  13  -5    5.99    2.44
  -5  13  -5    7.36    2.31
  -5 -13  -5    3.82    1.95
  -5  13  -4  191.50   11.61
  -5  13  -4  173.85   11.54
  -5  13  -4  176.45   11.59
  -5  13  -4  200.67   11.99
  -5 -13  -4  189.00   11.77
  -5  13  -3  711.25   38.22
  -5  13  -3  707.88   38.29
  -5 -13  -3  729.90   38.83
  -5  13  -2   73.39    5.68
  -5  13  -2   82.95    6.11
  -5  13  -2   76.00    5.89
  -5 -13  -2   78.66    6.33
  -5  13  -1  259.85   14.47
  -5  13  -1  245.50   14.21
  -5 -13  -1  240.24   14.47
  -5 -13   0   11.23    3.90
  -5 -13   0    7.64    2.15
  -5  13   0    5.94    2.25
  -5  13   0    7.60    1.91
  -5 -13   1  278.34   21.60
  -5 -13   1  292.74   17.00
  -5  13   1  257.39   19.82
  -5  13   1  330.98   17.10
  -5  13   1  286.70   16.27
  -5  13   1  282.45   16.33
  -5  13   2   28.93    5.44
  -5 -13   2   47.30    7.39
  -5 -13   2   42.71    4.13
  -5  13   2   28.84    3.05
  -5  13   2   36.34    3.84
  -5  13   3   12.53    4.23
  -5 -13   3   14.68    2.66
  -5 -13   3   19.32    5.32
  -5  13   3   17.14    2.29
  -5 -13   4   18.40    5.52
  -5  13   4   20.58    2.62
  -5  13   4   16.80    2.28
  -5 -13   4   10.73    2.30
  -5 -13   5   44.93    7.81
  -5  13   5   40.12    3.98
  -5  13   5   42.09    3.81
  -5  13   6   51.71    4.69
  -5 -13   6   54.27    8.83
  -5  13   7   98.82    7.39
  -5 -13   7   95.34   12.06
  -5  13   7  102.55    7.30
  -5  13   8   22.91    3.25
  -5  13   8   27.08    3.48
  -5  13   8   28.91    3.09
  -5  13   8   23.80    3.23
  -5  13   9   95.41    7.56
  -5  13   9  117.04    7.84
  -5  13   9  102.41    7.72
  -5  13   9  128.33    7.65
  -5  13  10  138.60    8.96
  -5  13  10  135.42    8.58
  -5  13  11   14.77    2.29
  -5  13  11   14.56    1.99
  -5  13  12   73.51    5.21
  -5  13  12   80.98    4.99
  -5  13  13   74.05    4.35
  -5 -14 -11    9.62    1.42
  -5 -14 -10   14.72    2.01
  -5  14 -10    8.85    1.76
  -5 -14  -9    4.28    1.42
  -5  14  -9    3.91    1.94
  -5  14  -9    0.92    1.90
  -5 -14  -8   28.16    3.21
  -5  14  -8   24.78    3.32
  -5  14  -8   31.72    3.93
  -5  14  -8   34.64    3.68
  -5  14  -7   -0.25    2.28
  -5 -14  -7   -0.96    1.61
  -5  14  -7    1.47    1.84
  -5  14  -7    2.54    2.21
  -5  14  -7    0.28    2.21
  -5  14  -6    2.73    2.43
  -5 -14  -6    3.87    1.92
  -5  14  -6    3.38    2.00
  -5  14  -6    3.44    2.30
  -5  14  -6    3.88    2.23
  -5  14  -5    1.69    2.14
  -5 -14  -5    2.02    1.68
  -5  14  -5   -1.52    2.68
  -5  14  -5    2.64    2.33
  -5  14  -5    1.84    1.94
  -5  14  -4   19.81    3.04
  -5 -14  -4   21.82    2.99
  -5  14  -4   14.06    2.84
  -5  14  -4   16.39    2.81
  -5  14  -3   48.49    4.29
  -5  14  -3   48.77    4.60
  -5  14  -3   46.33    4.44
  -5 -14  -3   40.57    4.38
  -5  14  -2  629.83   34.53
  -5 -14  -2  663.35   35.10
  -5  14  -2  615.57   34.14
  -5  14  -2  658.58   34.65
  -5  14  -1   69.15    5.52
  -5  14  -1   77.57    5.85
  -5 -14  -1   70.80    5.72
  -5 -14  -1   60.33    8.45
  -5  14   0  404.80   22.40
  -5  14   0  455.96   23.03
  -5 -14   0  374.44   22.64
  -5 -14   0  366.89   27.35
  -5  14   1   18.79    2.47
  -5 -14   1   11.66    2.70
  -5 -14   1   17.82    5.16
  -5  14   1   17.27    2.22
  -5  14   1   11.50    2.88
  -5 -14   2 1071.42   59.49
  -5 -14   2 1015.77   65.02
  -5  14   2 1097.35   58.93
  -5 -14   3    0.51    1.77
  -5 -14   3    3.86    3.84
  -5  14   3    2.70    1.42
  -5 -14   4  951.97   50.70
  -5 -14   4  916.90   57.07
  -5  14   4  957.33   50.05
  -5  14   5    5.58    1.72
  -5  14   5    6.45    2.06
  -5 -14   6  221.65   19.91
  -5  14   6  240.58   14.17
  -5 -14   7  121.11   13.68
  -5  14   7  121.77    8.32
  -5  14   8  117.88    8.22
  -5  14   8  119.96    7.85
  -5  14   9   12.07    2.48
  -5  14   9    9.50    1.98
  -5  14  10  134.96    8.88
  -5  14  10  141.96    8.63
  -5  14  11   11.95    2.09
  -5  14  11    9.82    1.64
  -5  14  12   49.98    3.82
  -5  14  12   54.93    3.62
  -5  14  13    1.65    0.55
  -5 -15 -10   88.63    5.52
  -5  15 -10   72.28    5.12
  -5  15 -10   88.98    5.81
  -5 -15  -9   34.07    3.05
  -5  15  -9   26.55    3.33
  -5  15  -9   29.08    3.13
  -5 -15  -8  150.42    8.83
  -5  15  -8  124.63    8.66
  -5  15  -8  132.64    8.83
  -5  15  -8  128.47    9.10
  -5  15  -7  141.90    9.28
  -5 -15  -7  148.80    9.25
  -5  15  -7  129.64    9.16
  -5  15  -7  130.71    9.19
  -5  15  -7  140.45    9.55
  -5  15  -6   92.18    6.98
  -5 -15  -6  101.64    6.93
  -5  15  -6   90.19    6.92
  -5  15  -6   84.69    6.88
  -5  15  -6   83.39    6.89
  -5  15  -5    2.65    2.29
  -5 -15  -5   -0.25    1.62
  -5  15  -5    0.51    2.11
  -5  15  -5    0.53    2.16
  -5  15  -5    0.26    2.00
  -5  15  -4    9.65    2.54
  -5  15  -4   12.30    2.75
  -5 -15  -4   16.11    2.59
  -5  15  -3  146.59   10.24
  -5  15  -3  182.58   10.93
  -5  15  -3  168.95   10.54
  -5 -15  -3  168.03   10.80
  -5  15  -2   41.56    4.04
  -5 -15  -2   34.07    3.96
  -5  15  -2   37.36    3.73
  -5  15  -2   37.81    4.20
  -5  15  -1  345.58   20.38
  -5  15  -1  407.72   20.92
  -5 -15  -1  348.32   20.78
  -5 -15  -1  343.32   25.42
  -5  15   0   48.20    4.22
  -5  15   0   51.04    4.71
  -5 -15   0   46.37    4.33
  -5  15   1  133.10    8.86
  -5 -15   1  146.90    9.44
  -5 -15   1  128.57   13.60
  -5  15   1  163.69    9.73
  -5  15   1  138.42    8.80
  -5 -15   2   21.57    3.20
  -5 -15   2   23.42    5.95
  -5  15   2   24.71    3.42
  -5  15   2   26.91    2.91
  -5 -15   3    9.46    2.37
  -5 -15   3   10.05    4.37
  -5  15   3    7.77    1.85
  -5  15   3   14.27    2.78
  -5 -15   4  266.98   16.44
  -5 -15   4  258.32   21.93
  -5  15   4  289.99   15.96
  -5  15   5    9.47    1.95
  -5 -15   5    8.69    4.60
  -5  15   5    8.48    2.14
  -5 -15   6  136.64   14.70
  -5  15   6  144.20    9.33
  -5  15   7  126.08    8.20
  -5 -15   7  115.64   13.49
  -5  15   7  128.31    8.54
  -5  15   8    2.92    2.00
  -5  15   8    3.40    1.73
  -5  15   9   91.15    6.66
  -5  15   9   94.04    6.38
  -5  15  10    4.08    1.83
  -5  15  10    8.12    1.74
  -5  15  11    8.85    1.83
  -5  15  11   12.72    1.67
  -5  15  12   46.42    3.37
  -5  15  12   45.38    3.14
  -5 -16 -10    9.05    1.49
  -5  16 -10    5.96    1.23
  -5  16 -10    7.82    1.77
  -5 -16  -9   10.88    1.71
  -5  16  -9    8.13    1.94
  -5  16  -9    9.00    2.20
  -5 -16  -8   25.33    2.80
  -5  16  -8   20.70    2.77
  -5  16  -8   24.24    3.09
  -5  16  -8   24.16    3.28
  -5  16  -7   32.43    3.70
  -5 -16  -7   32.34    3.43
  -5  16  -7   30.78    3.56
  -5  16  -7   31.04    3.75
  -5  16  -7   32.10    3.88
  -5  16  -6    6.40    2.48
  -5 -16  -6    3.44    1.68
  -5  16  -6    4.22    2.14
  -5  16  -6    3.83    2.24
  -5  16  -6    1.82    2.22
  -5  16  -5   33.75    3.96
  -5  16  -5   30.31    3.87
  -5  16  -5   36.61    4.20
  -5  16  -4  125.29    8.98
  -5  16  -4  136.64    9.10
[truncated: 717,193 more chars]
