# Supplementary material for: Aqua­bis­(2,2′-bi­pyridine-κ2N,N′)(isonicotinamide-κN)ruthenium(II) bis­(trifluoromethanesulfonate)
Source: IUCrdata. 2024 Feb 8;9(Pt 2):x240114. doi: 10.1107/S2414314624001147 (PMC10915547; doi:10.1107/S2414314624001147)
Supplement: Supplementary file 2 [file x-09-x240114-Isup2.hkl]

data_I                                                                          
_shelx_title ' hpd775b_b.res in Pc New: P21/c'                                  
_shelx_refln_list_code          4                                               
_shelx_F_calc_maximum      321.93                                               
_exptl_crystal_F_000      1712.00                                               
_reflns_d_resolution_high  0.8345                                               
                                                                                
loop_                                                                           
 _space_group_symop_operation_xyz                                               
 'x, y, z'                                                                      
 '-x, y+1/2, -z+1/2'                                                            
 '-x, -y, -z'                                                                   
 'x, -y-1/2, z-1/2'                                                             
                                                                                
_cell_length_a     9.7878                                                       
_cell_length_b    26.2103                                                       
_cell_length_c    12.6443                                                       
_cell_angle_alpha  90.000                                                       
_cell_angle_beta   97.202                                                       
_cell_angle_gamma  90.000                                                       
                                                                                
_shelx_F_squared_multiplier     1.000                                           
                                                                                
loop_                                                                           
 _refln_index_h                                                                 
 _refln_index_k                                                                 
 _refln_index_l                                                                 
 _refln_F_squared_calc                                                          
 _refln_F_squared_meas                                                          
 _refln_F_squared_sigma                                                         
 _refln_observed_status                                                         
   3   0   0       2499.31       2026.78        96.58 o                         
   4   0   0      13761.71      14955.81       423.10 o                         
   5   0   0      49512.31      49806.51      1285.76 o                         
   6   0   0       2147.54       2003.60        67.00 o                         
   7   0   0        791.50        920.75        25.70 o                         
   8   0   0       5161.48       5092.07       128.65 o                         
   9   0   0       1134.91        898.23        35.94 o                         
  10   0   0        572.60        673.79        34.66 o                         
  11   0   0        903.90        858.15        45.67 o                         
   1   1   0       8420.07       8516.12       198.50 o                         
   2   1   0      28346.83      28597.03       596.56 o                         
   3   1   0      12202.89      10390.45       303.46 o                         
   4   1   0        273.13        105.59        10.70 o                         
   5   1   0        167.36        510.64        47.09 o                         
   6   1   0         48.42         57.08         9.84 o                         
   7   1   0       4282.81       4274.56        79.91 o                         
   8   1   0        822.46       1041.42        31.62 o                         
   9   1   0          7.92         41.42        10.95 o                         
  10   1   0       1660.13       1770.24        57.25 o                         
  11   1   0        293.11        293.64        18.65 o                         
   2   2   0      10492.56       9146.94       217.39 o                         
   3   2   0       1198.77       1196.75        56.15 o                         
   4   2   0        169.58        401.06        21.75 o                         
   5   2   0       3341.73       2586.39        68.57 o                         
   6   2   0        305.16        405.21        17.10 o                         
   7   2   0         94.47        162.54         9.69 o                         
   8   2   0       1394.57       1405.39        32.95 o                         
   9   2   0          0.00         18.15        10.34 o                         
  10   2   0        668.03        620.39        27.55 o                         
  11   2   0         18.29         17.18         9.04 o                         
   1   3   0      25054.77      24314.29       468.74 o                         
   2   3   0      10384.38      11118.18       223.13 o                         
   3   3   0         13.72         74.54         8.28 o                         
   4   3   0       4088.36       3733.77        80.32 o                         
   5   3   0          7.67         14.65         8.74 o                         
   6   3   0       4285.07       3969.94        88.30 o                         
   7   3   0       2959.04       3053.09        54.93 o                         
   8   3   0        329.04        323.58        13.12 o                         
   9   3   0       1436.41       1306.36        36.36 o                         
  10   3   0          3.35          5.27         9.12 o                         
  11   3   0         94.58         71.07         9.27 o                         
   0   4   0         77.71        134.17        16.58 o                         
   1   4   0      34112.16      35839.23       746.61 o                         
   2   4   0       4601.52       3629.78        96.38 o                         
   3   4   0      22584.39      23210.53       498.83 o                         
   4   4   0       8841.71       8486.14       314.34 o                         
   5   4   0      13805.82      15073.24       308.94 o                         
   6   4   0       6699.71       6961.58       149.14 o                         
   7   4   0        419.44        428.86        16.16 o                         
   8   4   0       2308.36       2168.66        43.25 o                         
   9   4   0       3108.43       3068.59        65.20 o                         
  10   4   0       2138.98       1966.18        51.27 o                         
  11   4   0          1.44         28.79         7.95 o                         
   1   5   0      17704.54      14330.27       343.02 o                         
   2   5   0      21262.22      20155.47       427.75 o                         
   3   5   0       1628.07       2760.78        73.80 o                         
   4   5   0       1457.84       1311.25        48.27 o                         
   5   5   0        872.03        869.13        29.65 o                         
   6   5   0       5021.92       5214.83       122.46 o                         
   7   5   0       5515.33       5476.67        94.63 o                         
   8   5   0         11.25         19.62         8.60 o                         
   9   5   0        209.66        228.11        14.53 o                         
  10   5   0        114.88        235.69        14.24 o                         
  11   5   0       1654.33       1542.93        42.85 o                         
   0   6   0         72.02         63.25        18.62 o                         
   1   6   0       5583.39       5411.86       188.38 o                         
   2   6   0       6387.69       4597.39       100.40 o                         
   3   6   0        453.94        448.22        23.97 o                         
   4   6   0        452.28        177.92        24.36 o                         
   5   6   0       1000.19       1027.75        33.27 o                         
   6   6   0       1237.09       1442.93        51.36 o                         
   7   6   0       1077.04       1023.68        25.67 o                         
   8   6   0         29.17         29.50         8.79 o                         
   9   6   0        500.17        516.25        18.55 o                         
  10   6   0        650.22        641.94        23.79 o                         
  11   6   0          0.13          2.81         7.22 o                         
   1   7   0       6080.34       3458.58       100.03 o                         
   2   7   0        334.40        708.57        35.78 o                         
   3   7   0         87.09        239.43        28.23 o                         
   4   7   0        133.72         50.14        10.07 o                         
   5   7   0        419.64        334.58        16.15 o                         
   6   7   0        154.47         60.43        10.75 o                         
   7   7   0         14.69         87.06         9.89 o                         
   8   7   0        149.76        159.32        12.40 o                         
   9   7   0         18.23         58.50         8.83 o                         
  10   7   0         19.98         11.45         8.41 o                         
  11   7   0        124.57         82.03         8.28 o                         
   0   8   0      25412.12      23184.92       726.14 o                         
   1   8   0       3402.99       2898.53       138.47 o                         
   2   8   0       1872.93       1292.53        40.62 o                         
   3   8   0       1545.35       1486.58        52.81 o                         
   4   8   0       2419.91       2488.35        80.16 o                         
   5   8   0       9276.51       9067.93       191.10 o                         
   6   8   0       1514.81       1609.06        38.31 o                         
   7   8   0       2473.60       2222.74        45.52 o                         
   8   8   0       1406.31       1255.01        37.97 o                         
   9   8   0         76.32         54.80         9.13 o                         
  10   8   0       1376.40       1245.67        35.00 o                         
  11   8   0         61.55         85.49         7.81 o                         
   1   9   0       7349.77       8410.15       231.32 o                         
   2   9   0        683.20       1056.90        42.75 o                         
   3   9   0      13180.22      11311.49       258.33 o                         
   4   9   0        401.94        487.19        37.99 o                         
   5   9   0       1536.61       1606.13        55.12 o                         
   6   9   0       1739.07       1742.64        39.45 o                         
   7   9   0       1572.70       1730.30        38.34 o                         
   8   9   0       3081.52       2821.95        64.62 o                         
   9   9   0        248.99        235.15        19.66 o                         
  10   9   0       1120.90       1087.71        34.23 o                         
  11   9   0        793.29        634.45        55.65 o                         
   0  10   0      24064.71      22480.33       760.07 o                         
   1  10   0       3302.54       2588.86        83.86 o                         
   2  10   0        538.00        361.36        41.48 o                         
   3  10   0       4074.50       4851.62       127.17 o                         
   4  10   0       1066.99        976.00        38.80 o                         
   5  10   0       7286.89       6457.76       124.69 o                         
   6  10   0       2230.72       2115.24        42.44 o                         
   7  10   0       1438.69       1318.72        31.06 o                         
   8  10   0       1009.95       1035.27        42.80 o                         
   9  10   0        492.66        460.90        19.62 o                         
  10  10   0        139.17        209.15        13.20 o                         
  11  10   0         90.12        148.67        17.99 o                         
   1  11   0       2761.80       4409.22       107.98 o                         
   2  11   0        131.49         77.91        22.92 o                         
   3  11   0       1526.99       1068.57        52.51 o                         
   4  11   0        153.66        185.37        13.77 o                         
   5  11   0       1294.09       1377.83        41.48 o                         
   6  11   0          4.51        199.94        16.63 o                         
   7  11   0       1014.05       1248.72        31.17 o                         
   8  11   0        192.26        191.13        13.19 o                         
   9  11   0        507.36        335.71        19.53 o                         
  10  11   0        244.67        245.89        20.34 o                         
   0  12   0         46.23         69.34        11.07 o                         
   1  12   0        109.92         60.63        15.74 o                         
   2  12   0       4694.87       4518.34       140.34 o                         
   3  12   0        659.08        724.60        21.90 o                         
   4  12   0        806.12        788.81        25.72 o                         
   5  12   0         31.03        104.62        22.05 o                         
   6  12   0        840.30        677.22        24.79 o                         
   7  12   0       1654.16       1528.18        38.74 o                         
   8  12   0        799.03        780.47        27.94 o                         
   9  12   0        919.69        713.07        21.37 o                         
  10  12   0         34.23         69.34         9.48 o                         
   1  13   0       9612.72       9066.36       189.02 o                         
   2  13   0      14770.96      14716.63       318.46 o                         
   3  13   0        638.79        892.42        58.58 o                         
   4  13   0       1621.94       1473.06        47.61 o                         
   5  13   0         65.18         71.49         9.51 o                         
   6  13   0       6857.83       6605.03       178.51 o                         
   7  13   0       7250.08       6383.97       146.06 o                         
   8  13   0          9.74         -2.31        11.19 o                         
   9  13   0        100.20        123.52        12.54 o                         
  10  13   0        119.30         88.68         9.68 o                         
   0  14   0      10165.72      10624.29       272.46 o                         
   1  14   0       1756.25       2183.70        52.50 o                         
   2  14   0       1696.88       2041.43        59.24 o                         
   3  14   0       2889.31       2909.96        61.74 o                         
   4  14   0       4717.73       4574.73       129.96 o                         
   5  14   0       4085.66       4211.78       143.07 o                         
   6  14   0       5198.98       5416.21       133.04 o                         
   7  14   0        189.85        343.15        22.35 o                         
   8  14   0       1502.01       1457.62        60.05 o                         
   9  14   0        717.34        676.59        52.37 o                         
  10  14   0       1210.31       1060.93        45.24 o                         
   1  15   0         38.78         65.83        11.42 o                         
   2  15   0       5999.73       5797.91       117.40 o                         
   3  15   0       3067.18       3121.68        66.51 o                         
   4  15   0          8.86        226.09        25.68 o                         
   5  15   0        283.65        454.92        41.84 o                         
   6  15   0       6524.10       6379.09       231.12 o                         
   7  15   0       2862.33       2705.92        80.14 o                         
   8  15   0        513.32        554.62        39.05 o                         
   9  15   0         89.89        146.85        12.51 o                         
  10  15   0        120.25        175.54        26.82 o                         
   0  16   0          8.17          8.70         9.52 o                         
   1  16   0        677.35        437.41        24.04 o                         
   2  16   0        133.89        361.58        15.89 o                         
   3  16   0        797.12       1240.23        43.35 o                         
   4  16   0       1139.82       1094.27        30.70 o                         
   5  16   0          5.69         36.61         9.94 o                         
   6  16   0         12.07        168.09        12.01 o                         
   7  16   0       2149.97       2243.15       158.04 o                         
   8  16   0          7.15         31.81        10.59 o                         
   9  16   0        860.80        835.87        56.16 o                         
  10  16   0        140.13        153.90        17.99 o                         
   1  17   0        803.30        867.82        30.42 o                         
   2  17   0       2033.87       2255.33        50.17 o                         
   3  17   0       1693.13       1664.16        36.54 o                         
   4  17   0         14.83        242.71        13.98 o                         
   5  17   0        226.99        286.37        15.10 o                         
   6  17   0       3233.01       2854.91       120.70 o                         
   7  17   0        366.32        382.52        19.69 o                         
   8  17   0        334.72        299.34        18.87 o                         
   9  17   0         86.47        105.09        10.20 o                         
   0  18   0       4389.49       4648.57       124.87 o                         
   1  18   0       4984.00       5158.58       101.32 o                         
   2  18   0         30.77         61.49         7.39 o                         
   3  18   0       4951.38       5374.06       116.18 o                         
   4  18   0       2113.10       2152.86        88.24 o                         
   5  18   0       6393.32       6030.39       211.90 o                         
   6  18   0         26.93         28.19        11.10 o                         
   7  18   0        206.74        241.60        15.33 o                         
   8  18   0        678.88        715.76        27.84 o                         
   9  18   0        334.94        263.34        14.42 o                         
   1  19   0        339.85        494.51        29.88 o                         
   2  19   0       2297.13       2209.43        42.49 o                         
   3  19   0       2511.00       2554.05        55.12 o                         
   4  19   0       2170.27       2378.97       158.01 o                         
   5  19   0       2055.90       2004.34        51.10 o                         
   6  19   0       1099.25       1064.08        33.89 o                         
   7  19   0        735.59        777.31        29.14 o                         
   8  19   0        135.19        244.38        26.33 o                         
   9  19   0         16.15         50.61         6.07 o                         
   0  20   0       6066.25       5412.72       149.42 o                         
   1  20   0        400.24        340.84        14.46 o                         
   2  20   0          0.18         80.45         7.70 o                         
   3  20   0          9.55        205.87        13.87 o                         
   4  20   0       1381.88       1363.45        52.45 o                         
   5  20   0       3051.62       2933.15        98.29 o                         
   6  20   0        759.79        888.95        33.25 o                         
   7  20   0       1321.47       1354.54        43.25 o                         
   8  20   0        518.85        576.48        25.02 o                         
   1  21   0       1971.23       2064.26        59.77 o                         
   2  21   0          0.37          3.66         6.62 o                         
   3  21   0          5.29         75.94        10.92 o                         
   4  21   0       3777.86       3384.46        91.39 o                         
   5  21   0          1.43        173.03        14.10 o                         
   6  21   0          4.21         46.67         8.75 o                         
   7  21   0          8.58         73.07         7.92 o                         
   8  21   0        477.79        339.89        17.78 o                         
   0  22   0         35.61         57.26         9.82 o                         
   1  22   0        944.69        968.17        30.43 o                         
   2  22   0         93.78         88.74         8.31 o                         
   3  22   0        409.99        345.88        31.64 o                         
   4  22   0       1563.52       1594.71        66.70 o                         
   5  22   0        506.26        455.85        25.07 o                         
   6  22   0        412.36        363.95        17.94 o                         
   7  22   0        396.02        403.76        17.04 o                         
   8  22   0        188.39        105.14         9.91 o                         
   1  23   0       2561.75       2407.06        56.94 o                         
   2  23   0       2282.55       2556.68        69.62 o                         
   3  23   0        457.11        524.57        20.46 o                         
   4  23   0         25.77         46.79         7.49 o                         
   5  23   0        163.34        116.06        11.56 o                         
   6  23   0       1712.18       1710.72        60.75 o                         
   7  23   0       1912.54       1640.44        59.28 o                         
   0  24   0       1876.72       1939.48        81.52 o                         
   1  24   0       1876.52       1885.21        56.24 o                         
   2  24   0       1777.66       1883.43        89.47 o                         
   3  24   0       1830.08       1668.23        52.67 o                         
   4  24   0       1876.16       1999.84        55.66 o                         
   5  24   0       1233.75       1404.94        53.45 o                         
   6  24   0        923.86        978.64        45.25 o                         
   7  24   0         24.30        132.07         9.36 o                         
   1  25   0        820.02        895.83        29.97 o                         
   2  25   0          3.29         18.93         8.02 o                         
   3  25   0         84.21        249.76        14.05 o                         
   4  25   0        196.11        398.02        32.19 o                         
   5  25   0          1.41        176.79        20.84 o                         
   6  25   0         15.51         22.00        11.92 o                         
   7  25   0        359.56        327.19        25.69 o                         
   0  26   0        500.83        494.95        26.37 o                         
   1  26   0        309.79        471.71        31.33 o                         
   2  26   0         42.36         99.95         8.09 o                         
   3  26   0        341.25        388.01        19.60 o                         
   4  26   0        185.61        113.22        10.02 o                         
   5  26   0        787.71        602.27        31.18 o                         
   6  26   0         88.97        119.11        15.28 o                         
   1  27   0        306.65        340.34        14.40 o                         
   2  27   0       2145.40       1753.95       108.50 o                         
   3  27   0       1175.88       1231.17        42.78 o                         
   4  27   0         26.06         29.70         6.07 o                         
   5  27   0        206.34        128.90        12.30 o                         
   0  28   0       6853.60       6150.06       242.26 o                         
   1  28   0       2274.81       2134.05       124.03 o                         
   2  28   0         63.46         75.95         8.79 o                         
   3  28   0          4.44         30.48        10.15 o                         
   4  28   0       1956.08       1702.41        73.48 o                         
   5  28   0       1828.79       1539.08        61.80 o                         
   1  29   0        347.71        382.75        14.66 o                         
   2  29   0        574.54        576.56        21.19 o                         
   3  29   0        401.32        438.69        24.02 o                         
   4  29   0        279.15        357.58        29.32 o                         
   0  30   0         29.17         36.71         8.81 o                         
   1  30   0         16.51         18.78         4.98 o                         
   2  30   0         11.54        125.93        11.38 o                         
   3  30   0          3.28         51.13        22.33 o                         
   1  31   0        248.81        270.80        11.17 o                         
 -11   1   1        950.84        864.27        35.87 o                         
 -10   1   1        273.01        321.87        20.01 o                         
  -9   1   1        186.66        235.14        16.10 o                         
  -8   1   1        320.50        330.23        14.41 o                         
  -7   1   1        436.96        501.13        16.05 o                         
  -6   1   1       4718.37       4999.16       119.67 o                         
  -5   1   1        453.99        335.90        20.77 o                         
  -4   1   1        349.09        256.30        24.75 o                         
  -3   1   1         43.03        160.57        22.61 o                         
  -2   1   1      68731.24      71499.56      4174.43 o                         
  -1   1   1        657.93        736.52        50.00 o                         
   0   1   1        402.59        416.91        22.06 o                         
   1   1   1      14534.83      12152.94       441.53 o                         
   3   1   1       8047.22       8380.94       180.05 o                         
   4   1   1          3.75         37.58         8.95 o                         
   5   1   1        665.85        876.04        27.21 o                         
   6   1   1       3790.63       3595.59        81.41 o                         
   7   1   1        912.59       1118.72        26.07 o                         
   8   1   1        200.92        196.62        11.51 o                         
   9   1   1        117.20        121.09        15.78 o                         
  10   1   1        528.09        500.17        24.12 o                         
  11   1   1       1294.66       1213.35        57.69 o                         
 -11   2   1          8.67         68.66        14.37 o                         
 -10   2   1       2728.99       2614.12        79.19 o                         
  -9   2   1       3127.94       3154.07        80.94 o                         
  -8   2   1       3362.88       3235.24        70.87 o                         
  -7   2   1        400.23        313.50        12.16 o                         
  -6   2   1       8795.03       8852.96       216.06 o                         
  -5   2   1       6038.18       6569.82       225.85 o                         
  -4   2   1      24856.29      26375.46      1260.28 o                         
  -3   2   1      17456.03      18058.51       828.49 o                         
  -2   2   1       1506.55       1650.22        95.14 o                         
  -1   2   1      39348.23      43881.32      2498.23 o                         
   0   2   1      28631.53      29239.68       867.10 o                         
   1   2   1      33967.00      32838.26       828.08 o                         
   2   2   1       4483.57       4384.61       109.36 o                         
   3   2   1       4643.83       4879.30       112.02 o                         
   4   2   1       6165.32       5530.04       142.77 o                         
   5   2   1      13762.29      13271.13       269.33 o                         
   6   2   1       1959.89       1998.29        50.01 o                         
   7   2   1        371.98        534.11        17.74 o                         
   8   2   1       2933.84       2692.90        59.38 o                         
   9   2   1       1055.31       1102.62        37.33 o                         
  10   2   1       2005.65       1799.89        56.93 o                         
  11   2   1         28.89        108.08        16.49 o                         
 -11   3   1        758.84        758.02        25.75 o                         
 -10   3   1        624.57        634.71        21.34 o                         
  -9   3   1        759.01        777.65        24.96 o                         
  -8   3   1       1861.07       1727.10        37.75 o                         
  -7   3   1       2765.64       2749.20        48.66 o                         
  -6   3   1       2043.55       2546.31        97.49 o                         
  -5   3   1       5065.14       5011.40       142.52 o                         
  -4   3   1      14684.77      14938.49       515.11 o                         
  -3   3   1       2613.64       2446.18        69.75 o                         
  -2   3   1       1213.12       1002.65        47.47 o                         
  -1   3   1      24839.22      29765.12      1584.65 o                         
   0   3   1         58.18        142.33        12.14 o                         
   1   3   1      40244.15      43633.43       837.89 o                         
   2   3   1        137.29        138.36         9.46 o                         
   3   3   1       1162.99        985.79        30.55 o                         
   4   3   1        313.66        261.84        28.79 o                         
   5   3   1        222.59        560.04        47.54 o                         
   6   3   1       7218.45       7523.87       143.75 o                         
   7   3   1       9713.00       9955.85       160.45 o                         
   8   3   1       1411.69       1488.33        35.65 o                         
   9   3   1        613.63        718.81        22.36 o                         
  10   3   1        708.78        909.89        32.23 o                         
  11   3   1        899.59        805.10        25.96 o                         
 -11   4   1        495.91        459.70        18.77 o                         
 -10   4   1        114.79        129.68        11.82 o                         
  -9   4   1        375.49        401.62        17.60 o                         
  -8   4   1         94.56        185.74        11.27 o                         
  -7   4   1        535.40        720.58        21.41 o                         
  -6   4   1       2477.61       2382.00        93.72 o                         
  -5   4   1         26.02        114.33        21.84 o                         
  -4   4   1       1449.63       1576.44       101.70 o                         
  -3   4   1      10134.81       9898.82       393.60 o                         
  -2   4   1        520.53        692.22        44.38 o                         
  -1   4   1       5443.77       5609.89       238.37 o                         
   0   4   1       6463.52       6514.54       209.35 o                         
   1   4   1       6435.54       6940.70       185.76 o                         
   2   4   1        269.82        324.07        14.71 o                         
   3   4   1        275.02        169.94        10.98 o                         
   4   4   1       5588.19       4839.43       109.88 o                         
   5   4   1        438.52        253.64        13.77 o                         
   6   4   1       3777.43       4209.72        73.54 o                         
   7   4   1        216.48        276.42        12.72 o                         
   8   4   1        227.80        256.73        13.21 o                         
   9   4   1       1927.09       1991.86        45.27 o                         
  10   4   1        346.33        297.71        17.31 o                         
  11   4   1          1.41          9.95         7.41 o                         
 -11   5   1         39.13          9.69         8.26 o                         
 -10   5   1          0.81        -11.78         9.08 o                         
  -9   5   1         86.60         82.15        12.45 o                         
  -8   5   1        240.13        176.53        12.16 o                         
  -7   5   1       1591.47       1345.20        34.76 o                         
  -6   5   1         16.65         60.79        11.67 o                         
  -5   5   1       1014.66        925.77        31.42 o                         
  -4   5   1        126.34        272.85        19.46 o                         
  -3   5   1       4602.84       4467.26       152.43 o                         
  -2   5   1        889.14        737.16        36.24 o                         
  -1   5   1      10201.77      10704.38       254.09 o                         
   0   5   1      10065.74       9620.77       226.23 o                         
   1   5   1       1231.41       1009.72        68.50 o                         
   2   5   1        343.18        380.93        15.70 o                         
   3   5   1          9.64         72.34        10.79 o                         
   4   5   1        553.35        414.45        20.76 o                         
   5   5   1       5448.30       5043.55       139.13 o                         
   6   5   1        554.78        579.80        18.70 o                         
   7   5   1         19.78          1.34         8.64 o                         
   8   5   1         89.48         64.39        10.37 o                         
   9   5   1        310.32        216.43        12.64 o                         
  10   5   1        286.08        252.55        16.03 o                         
  11   5   1         12.86          4.74         6.93 o                         
 -11   6   1        185.11        168.57        11.25 o                         
 -10   6   1        201.87        181.36        12.95 o                         
  -9   6   1       1165.05       1038.75        29.34 o                         
  -8   6   1       1616.50       1696.00        39.09 o                         
  -7   6   1        187.52        223.06        12.66 o                         
  -6   6   1         15.68         11.00        11.21 o                         
  -5   6   1      13074.22      12601.73       358.57 o                         
  -4   6   1      17225.56      18708.15       646.45 o                         
  -3   6   1        923.51       1477.63        55.09 o                         
  -2   6   1       9645.09       9114.19       247.68 o                         
  -1   6   1       8244.62       8415.83       217.02 o                         
   1   6   1      13967.92      16997.34       441.84 o                         
   2   6   1        159.63        206.10        12.19 o                         
   3   6   1        846.79        828.83        28.77 o                         
   4   6   1       3457.18       3884.88       112.17 o                         
   5   6   1       3740.87       3839.22       100.94 o                         
   6   6   1        112.19         75.30         8.89 o                         
   7   6   1         14.77         48.61         8.87 o                         
   8   6   1       1742.81       1950.59        50.17 o                         
   9   6   1       2721.23       2325.37        51.61 o                         
  10   6   1        156.25        137.38        12.60 o                         
  11   6   1         67.79         87.06         9.11 o                         
 -11   7   1        666.03        600.16        20.74 o                         
 -10   7   1        648.56        654.90        22.95 o                         
  -9   7   1          1.21         92.98        13.16 o                         
  -8   7   1         76.20         44.11         7.70 o                         
  -7   7   1       8753.52       8200.46       162.98 o                         
  -6   7   1       2861.46       2651.81        76.85 o                         
  -5   7   1       3663.58       3845.71       121.42 o                         
  -4   7   1        112.03        385.98        38.29 o                         
  -3   7   1       3443.69       3468.87       195.95 o                         
  -2   7   1      13303.88      11705.16       337.15 o                         
  -1   7   1        316.07        408.12        24.98 o                         
   0   7   1        828.16       1029.78        23.30 o                         
   1   7   1      43342.08      41932.96       876.92 o                         
   2   7   1       4915.79       4422.48        97.03 o                         
   3   7   1       4269.08       4011.72        99.64 o                         
   4   7   1        952.90        585.34        43.48 o                         
   5   7   1       7016.08       6784.74       139.12 o                         
   6   7   1       8375.42       8564.53       162.40 o                         
   7   7   1       3744.57       3748.10        82.82 o                         
   8   7   1        210.66        244.12        15.39 o                         
   9   7   1        109.37        232.69        12.70 o                         
  10   7   1        908.48        943.22        31.66 o                         
  11   7   1        997.87        797.09        24.56 o                         
 -11   8   1         25.46         52.10         7.26 o                         
 -10   8   1       1965.12       1910.92        69.77 o                         
  -9   8   1        859.93        743.55        40.84 o                         
  -8   8   1        244.85        219.47        12.15 o                         
  -7   8   1        341.01        613.85        21.82 o                         
  -6   8   1        780.44        788.24        23.92 o                         
  -5   8   1       8090.88       7593.61       184.36 o                         
  -4   8   1        141.92         81.34        15.29 o                         
  -3   8   1        213.43        275.84        23.15 o                         
  -2   8   1        804.51        838.63        36.89 o                         
  -1   8   1       6520.43       6655.62       158.48 o                         
   2   8   1       1775.09       1564.82        51.63 o                         
   3   8   1       7835.26       7305.98       169.27 o                         
   4   8   1       4608.14       5221.76       145.67 o                         
   5   8   1       3407.88       3609.34        75.16 o                         
   6   8   1       1712.88       1661.55        39.33 o                         
   7   8   1        747.82        687.29        24.24 o                         
   8   8   1       2226.97       2412.53        55.57 o                         
   9   8   1        160.46        210.94        12.04 o                         
  10   8   1        710.79        662.53        22.31 o                         
  11   8   1          0.48         93.71         9.98 o                         
 -11   9   1         51.04         47.04        14.85 o                         
 -10   9   1          0.67         39.26        11.50 o                         
  -9   9   1          2.24        131.82        10.79 o                         
  -8   9   1          2.81          4.48         7.83 o                         
  -7   9   1       1019.20        993.01        25.73 o                         
  -6   9   1        247.50        264.98        11.99 o                         
  -5   9   1        459.42        700.08        25.52 o                         
  -4   9   1       2724.47       2447.94        75.66 o                         
  -3   9   1        182.88        282.83        23.91 o                         
  -2   9   1       1596.10       1153.95        45.66 o                         
  -1   9   1          0.62         68.17         6.59 o                         
   0   9   1       2412.82       2578.32        67.78 o                         
   1   9   1        833.14       1176.82        38.61 o                         
   2   9   1        137.35        145.13        15.80 o                         
   3   9   1        116.85        431.54        33.80 o                         
   4   9   1       1056.45       1173.53        45.71 o                         
   5   9   1          6.58         20.09         7.12 o                         
   6   9   1       1709.98       1888.03        61.57 o                         
   7   9   1          3.80          2.86        10.24 o                         
   8   9   1        449.77        407.51        17.40 o                         
   9   9   1          5.98         33.31         7.78 o                         
  10   9   1          2.88          4.01         6.15 o                         
  11   9   1        345.64        337.65        41.56 o                         
 -11  10   1         61.79         41.29        12.79 o                         
 -10  10   1        462.15        263.08        15.11 o                         
  -9  10   1         18.05         31.43        10.32 o                         
  -8  10   1        276.05        206.67        13.46 o                         
  -7  10   1          4.33         26.56         7.58 o                         
  -6  10   1       3008.31       2631.47        51.64 o                         
  -5  10   1       3870.65       4277.05        97.83 o                         
  -4  10   1        635.92        889.21        59.14 o                         
  -3  10   1       4577.73       3579.15       114.37 o                         
  -2  10   1       1513.31       1196.34        46.64 o                         
  -1  10   1        145.20        202.08        27.72 o                         
   0  10   1      23734.19      26428.69       572.60 o                         
   1  10   1      10220.73      10716.71       265.65 o                         
   2  10   1       1303.57       1176.75        56.51 o                         
   3  10   1         87.01        166.61        40.82 o                         
   4  10   1         52.95        125.12        23.89 o                         
   5  10   1       4256.73       4688.42       105.86 o                         
   6  10   1       3672.17       3512.00        71.67 o                         
   7  10   1       1619.12       1604.68        45.79 o                         
   8  10   1        512.97        328.20        16.47 o                         
   9  10   1        244.58        266.89        13.64 o                         
  10  10   1        372.48        335.38        12.79 o                         
 -10  11   1        585.83        478.31        27.70 o                         
  -9  11   1        276.18        296.50        13.83 o                         
  -8  11   1       1192.29        971.08        24.61 o                         
  -7  11   1       4245.94       4191.38        78.71 o                         
  -6  11   1       4139.37       3802.74        71.76 o                         
  -5  11   1        415.88        349.96        15.78 o                         
  -4  11   1      12417.36      11236.76       263.45 o                         
  -3  11   1       6293.51       5981.08       154.29 o                         
  -2  11   1       8495.54       8205.53       204.17 o                         
  -1  11   1       8656.46       8353.65       370.65 o                         
   0  11   1        233.17        279.11        17.29 o                         
   1  11   1      15280.97      15419.92       475.36 o                         
   2  11   1      20667.64      19526.51       420.05 o                         
   3  11   1       2605.55       2573.88        68.61 o                         
   4  11   1        103.68        117.39        10.86 o                         
   5  11   1        394.82        343.01        15.98 o                         
   6  11   1       7068.44       6445.56       121.97 o                         
   7  11   1       4967.07       5099.13       107.93 o                         
   8  11   1         65.29         63.11         9.93 o                         
   9  11   1        107.06         93.62         8.20 o                         
  10  11   1         58.23        105.61        11.03 o                         
 -10  12   1        855.73        786.91        52.56 o                         
  -9  12   1       2249.25       2199.77        60.08 o                         
  -8  12   1       2058.39       2034.49        42.07 o                         
  -7  12   1        295.37        394.71        20.21 o                         
  -6  12   1       2519.86       2466.73        54.74 o                         
  -5  12   1       5357.11       5039.17       114.79 o                         
  -4  12   1       8802.78       8594.73       218.80 o                         
  -3  12   1       3862.67       3423.26       117.23 o                         
  -2  12   1       1922.06       1594.46        87.70 o                         
  -1  12   1      44173.82      44394.87      1238.88 o                         
   0  12   1      15629.95      16954.54       301.72 o                         
   1  12   1        911.57       1147.59       106.20 o                         
   2  12   1       1141.37       1221.27        39.51 o                         
   3  12   1       8029.10       8498.92       177.22 o                         
   4  12   1      10592.42      10243.94       292.04 o                         
   5  12   1      12664.81      12410.39       257.72 o                         
   6  12   1         47.09        157.29        16.23 o                         
   7  12   1          5.23        250.76        20.54 o                         
   8  12   1       1187.24       1132.09        39.49 o                         
   9  12   1        673.81        683.12        26.74 o                         
  10  12   1        837.87        813.39        73.37 o                         
 -10  13   1        530.06        477.97        27.70 o                         
  -9  13   1         84.82        311.31        25.30 o                         
  -8  13   1       1408.11       1604.95        41.88 o                         
  -7  13   1        753.78        702.42        25.77 o                         
  -6  13   1        392.51        456.04        18.37 o                         
  -5  13   1       3210.84       3087.52        65.58 o                         
  -4  13   1       1003.68       1084.97        31.72 o                         
  -3  13   1       3641.43       3865.14        88.93 o                         
  -2  13   1       2064.27       2343.42        84.88 o                         
  -1  13   1       4947.46       5063.81        98.13 o                         
   0  13   1          0.24        275.95        12.14 o                         
   1  13   1       3042.00       2819.47       106.79 o                         
   2  13   1        894.18        874.27        27.57 o                         
   3  13   1        502.53        760.10        28.27 o                         
   4  13   1       1784.93       2142.48        59.02 o                         
   5  13   1       2390.59       2568.43       103.94 o                         
   6  13   1        891.53        838.42        46.70 o                         
   7  13   1       1327.01       1423.22        48.11 o                         
   8  13   1         66.20         87.32        11.60 o                         
   9  13   1         17.06         33.62        13.72 o                         
  10  13   1        374.67        359.27        22.18 o                         
 -10  14   1          1.91         43.62        10.16 o                         
  -9  14   1        353.44        324.07        30.08 o                         
  -8  14   1          0.28         39.20         8.46 o                         
  -7  14   1        348.38        294.26        23.09 o                         
  -6  14   1         48.14        135.13        11.50 o                         
  -5  14   1        120.52        161.19        13.68 o                         
  -4  14   1         51.65        140.97         9.38 o                         
  -3  14   1       5264.66       4734.74       107.51 o                         
  -2  14   1       1354.79        934.63        57.07 o                         
  -1  14   1        385.83        597.94        30.07 o                         
   0  14   1        528.50        511.56        16.49 o                         
   1  14   1       1093.53       1415.44        53.22 o                         
   2  14   1       6359.76       6255.01       151.47 o                         
   3  14   1        110.96        166.02         9.98 o                         
   4  14   1        538.28        469.48        16.98 o                         
   5  14   1        926.28        767.50        28.99 o                         
   6  14   1         35.10        223.29        14.35 o                         
   7  14   1        160.44        309.20        43.35 o                         
   8  14   1         89.67         70.58        16.56 o                         
   9  14   1          7.40         16.83         7.74 o                         
  10  14   1         68.16         89.26        10.98 o                         
 -10  15   1         72.66         61.31         9.97 o                         
  -9  15   1          1.27          6.94         9.99 o                         
  -8  15   1       2027.26       1720.78        56.64 o                         
  -7  15   1       3373.99       2939.60       111.34 o                         
  -6  15   1        968.69        904.06        31.99 o                         
  -5  15   1       1670.42       1494.89        47.58 o                         
  -4  15   1        993.98        999.39        25.67 o                         
  -3  15   1       2495.25       2433.34        51.15 o                         
  -2  15   1       2962.71       2820.94        71.06 o                         
  -1  15   1        118.96        330.05        16.10 o                         
   0  15   1       1407.95       1641.57        48.69 o                         
   1  15   1       2166.76       2540.42        64.34 o                         
   2  15   1       3161.92       3181.86        79.54 o                         
   3  15   1       4932.89       5041.74       109.66 o                         
   4  15   1       2066.73       1988.15        70.50 o                         
   5  15   1       3925.47       3853.51        91.98 o                         
   6  15   1       2892.22       2556.64        68.29 o                         
   7  15   1         12.78         12.15         9.30 o                         
   8  15   1        681.89        708.24        35.15 o                         
   9  15   1         65.86         81.46         8.33 o                         
  10  15   1        278.85        217.30        21.89 o                         
 -10  16   1       1053.52        984.19        59.82 o                         
  -9  16   1       2080.99       1805.39       123.63 o                         
  -8  16   1        787.16        635.44        26.04 o                         
  -7  16   1         14.26         88.52        10.27 o                         
  -6  16   1       2929.08       2904.30       132.45 o                         
  -5  16   1      11946.36      12204.40       345.28 o                         
  -4  16   1       7748.32       7720.78       206.52 o                         
  -3  16   1         41.93         10.91         5.88 o                         
  -2  16   1        647.54        571.96        31.40 o                         
  -1  16   1        226.32        270.51        14.88 o                         
   0  16   1      11186.65      10751.42       218.50 o                         
   1  16   1       1206.05       1384.53        46.61 o                         
   2  16   1        391.13        311.59        15.21 o                         
   3  16   1       1172.14       1252.63        32.15 o                         
   4  16   1      11669.52      11943.67       291.39 o                         
   5  16   1       3622.35       3692.27        89.94 o                         
   6  16   1        350.88        423.16        19.29 o                         
   7  16   1        135.80        102.97        11.88 o                         
   8  16   1        301.15        328.22        32.02 o                         
   9  16   1        713.67        702.57        22.48 o                         
  -9  17   1         55.17         99.89        10.15 o                         
  -8  17   1        550.51        517.25        21.82 o                         
  -7  17   1       2206.12       2230.15        67.25 o                         
  -6  17   1        918.93        982.88        38.62 o                         
  -5  17   1        530.16        774.60        29.74 o                         
  -4  17   1         27.73        255.02        16.93 o                         
  -3  17   1       2855.05       2900.60       106.00 o                         
  -2  17   1       2466.38       2216.74        76.38 o                         
  -1  17   1        128.36        109.40        13.09 o                         
   0  17   1        697.01        777.55        23.76 o                         
   1  17   1       2101.28       2217.81        60.17 o                         
   2  17   1       5108.56       5559.17       121.01 o                         
   3  17   1       7665.57       7992.20       157.01 o                         
   4  17   1         43.99        233.82        11.60 o                         
   5  17   1         11.30         84.57        18.54 o                         
   6  17   1       1436.43       1533.37        50.50 o                         
   7  17   1       1879.26       1946.52       109.91 o                         
   8  17   1         64.79         34.80        10.61 o                         
   9  17   1        311.01        264.08        23.32 o                         
  -9  18   1         27.54         53.74         7.85 o                         
  -8  18   1        163.86        183.49        12.19 o                         
  -7  18   1         15.18        143.73        15.10 o                         
  -6  18   1       2490.78       2596.45       106.54 o                         
  -5  18   1        183.25        310.23        16.11 o                         
  -4  18   1         31.98          5.62         7.76 o                         
  -3  18   1        956.45        827.10        24.02 o                         
  -2  18   1        764.62        878.35        60.02 o                         
  -1  18   1        181.93        132.49         9.68 o                         
   0  18   1       1191.27       1049.03        32.68 o                         
   1  18   1       1467.98       1488.09        47.20 o                         
   2  18   1       1716.50       1983.79        53.59 o                         
   3  18   1        134.42        282.24        11.38 o                         
   4  18   1        453.51        310.31        13.10 o                         
   5  18   1       2557.67       2355.05        88.41 o                         
   6  18   1       1007.04       1057.36        47.78 o                         
   7  18   1         54.30        119.62        26.03 o                         
   8  18   1         24.75          5.36         9.57 o                         
   9  18   1         16.96          5.28         5.71 o                         
  -9  19   1         18.42         26.10         6.12 o                         
  -8  19   1         15.96         16.18         7.21 o                         
  -7  19   1         10.16          1.28         7.13 o                         
  -6  19   1        272.58        387.61        19.70 o                         
  -5  19   1        691.23        594.73        42.20 o                         
  -4  19   1         17.96         85.93        11.06 o                         
  -3  19   1       1109.13       1249.79        57.60 o                         
  -2  19   1        611.84        708.74        23.42 o                         
  -1  19   1          3.38         72.45         9.13 o                         
   0  19   1         61.97        368.36        15.73 o                         
   1  19   1        167.13        413.85        15.43 o                         
   2  19   1        557.72        686.40        18.59 o                         
   3  19   1         44.80        107.31        11.72 o                         
   4  19   1       1193.16       1444.88        61.63 o                         
   5  19   1        514.65        660.46        32.69 o                         
   6  19   1         36.90         78.21        10.97 o                         
   7  19   1        582.99        434.30        20.11 o                         
   8  19   1         68.60         49.83         8.32 o                         
   9  19   1         87.79         49.08         5.99 o                         
  -9  20   1       1220.59        993.26        90.41 o                         
  -8  20   1        219.97        148.22        12.80 o                         
  -7  20   1         39.53         27.76         7.99 o                         
  -6  20   1        575.58        515.29        35.82 o                         
  -5  20   1       1846.40       1775.17        76.76 o                         
  -4  20   1         25.90         26.38         8.57 o                         
  -3  20   1        326.67        323.74        15.69 o                         
  -2  20   1        192.42        235.46        12.26 o                         
  -1  20   1       4470.43       4307.89       139.56 o                         
   0  20   1       2447.35       2840.53        65.09 o                         
   1  20   1       1908.48       2063.62        51.66 o                         
   2  20   1       1637.95       1623.01        33.76 o                         
   3  20   1       1788.45       1899.11        47.40 o                         
   4  20   1       1453.05       1555.33        38.39 o                         
   5  20   1       1416.33       1489.27        89.75 o                         
   6  20   1        865.76        900.95        34.21 o                         
   7  20   1        554.16        489.42        33.64 o                         
   8  20   1        579.94        494.61        22.36 o                         
  -8  21   1        261.84        285.63        14.63 o                         
  -7  21   1       1327.52       1292.30        43.00 o                         
  -6  21   1        975.40        953.97        31.13 o                         
  -5  21   1         87.14        100.98        24.06 o                         
  -4  21   1        828.97       1016.68        51.01 o                         
  -3  21   1        649.33        593.51        19.86 o                         
  -2  21   1       2180.12       2288.56        72.78 o                         
  -1  21   1        735.42        865.11        53.91 o                         
   0  21   1        126.35        156.07        11.51 o                         
   1  21   1       2103.67       2171.53        66.40 o                         
   2  21   1       1171.51       1484.51        76.79 o                         
   3  21   1        631.09        594.37        19.63 o                         
   4  21   1        425.10        484.33        20.32 o                         
   5  21   1        329.31        320.20        18.14 o                         
   6  21   1       2762.41       2634.92        96.92 o                         
   7  21   1       1606.73       1514.36        95.20 o                         
   8  21   1        187.42        272.22        14.73 o                         
  -8  22   1        352.69        318.08        14.85 o                         
  -7  22   1        121.98        197.22        15.38 o                         
  -6  22   1        153.76        290.59        14.08 o                         
  -5  22   1        305.42        310.11        15.06 o                         
  -4  22   1       3141.46       3510.66       142.25 o                         
  -3  22   1        165.76        243.14        16.36 o                         
  -2  22   1         53.29         85.75         9.30 o                         
  -1  22   1       1542.56       1440.05        37.00 o                         
   0  22   1       2585.77       2683.95        63.38 o                         
   1  22   1       1400.92       1751.02        48.42 o                         
   2  22   1         26.42         79.63         7.74 o                         
   3  22   1         69.26         40.22         8.90 o                         
   4  22   1        933.81       1000.49        39.90 o                         
   5  22   1       1837.89       1866.57        72.75 o                         
   6  22   1         37.68        186.23        15.00 o                         
   7  22   1         83.53        180.62        13.32 o                         
   8  22   1        307.16        278.80        12.10 o                         
  -7  23   1          0.77         14.48         6.72 o                         
  -6  23   1        232.50        178.39        17.52 o                         
  -5  23   1         99.32        105.30         9.83 o                         
  -4  23   1        638.21        787.62        48.31 o                         
  -3  23   1        726.28        718.11        56.59 o                         
  -2  23   1        472.12        453.06        38.01 o                         
  -1  23   1         46.70        306.94        16.34 o                         
   0  23   1        435.19        708.40        27.71 o                         
   1  23   1         24.61        105.03         9.81 o                         
   2  23   1         10.17         23.44         6.60 o                         
   3  23   1          6.49          6.96         8.08 o                         
   4  23   1         11.01        279.27        12.34 o                         
   5  23   1        226.75        309.13        16.83 o                         
   6  23   1          0.71         21.22         8.31 o                         
   7  23   1          3.25         10.75         6.69 o                         
  -7  24   1         26.08         14.04         8.34 o                         
  -6  24   1         20.84         44.48         8.44 o                         
  -5  24   1       1827.16       1621.56        80.59 o                         
  -4  24   1        861.33        818.89        29.71 o                         
  -3  24   1         38.32        136.79        11.25 o                         
  -2  24   1        753.28        657.22        42.15 o                         
  -1  24   1        701.57        778.03        40.98 o                         
   0  24   1       2020.52       2036.26        56.50 o                         
   1  24   1         72.23        155.93        18.40 o                         
   2  24   1       1445.69       1418.85        80.98 o                         
   3  24   1        392.58        427.93        22.29 o                         
   4  24   1        447.46        338.81        13.31 o                         
   5  24   1       1031.64        927.97        37.37 o                         
   6  24   1        354.30        324.82        21.62 o                         
   7  24   1          9.00          8.78        10.62 o                         
  -7  25   1        759.01        664.25        42.70 o                         
  -6  25   1        488.13        321.13        28.94 o                         
  -5  25   1        503.12        387.10        34.34 o                         
  -4  25   1        235.43        210.60        12.01 o                         
  -3  25   1       1271.99       1462.38        89.15 o                         
  -2  25   1       3350.40       3003.74       187.55 o                         
  -1  25   1        945.84        969.89        29.74 o                         
   0  25   1        704.16        611.75        32.51 o                         
   1  25   1       1287.08       1379.19        39.89 o                         
   2  25   1       2389.51       2436.58        60.63 o                         
   3  25   1       2437.70       2582.94       116.33 o                         
   4  25   1         72.97        112.70         8.59 o                         
   5  25   1        935.44        869.98        34.66 o                         
   6  25   1       1521.56       1186.79       133.96 o                         
  -6  26   1        181.39        205.92        20.81 o                         
  -5  26   1       1599.17       1820.15        64.56 o                         
  -4  26   1       1836.57       1466.01        60.29 o                         
  -3  26   1        408.12        442.94        26.08 o                         
  -2  26   1        371.01        550.79        38.59 o                         
  -1  26   1       1694.10       1852.26        77.63 o                         
   0  26   1       3263.33       3207.49       129.68 o                         
   1  26   1       1878.44       1883.54        90.41 o                         
   2  26   1          3.08         67.36         7.24 o                         
   3  26   1       1077.68       1383.58        59.19 o                         
   4  26   1        682.54        578.42        38.55 o                         
   5  26   1       1499.14       1524.34        55.23 o                         
   6  26   1        478.94        607.03        40.64 o                         
  -5  27   1        126.87        215.67        15.66 o                         
  -4  27   1         82.07        234.15        12.39 o                         
  -3  27   1        310.15        379.06        17.27 o                         
  -2  27   1       1769.70       1738.76       100.14 o                         
  -1  27   1        112.78        325.09        19.01 o                         
   0  27   1        383.39        536.61        30.81 o                         
   1  27   1         29.20        318.94        21.57 o                         
   2  27   1        331.43        280.79        14.57 o                         
   3  27   1        573.55        709.59        21.19 o                         
   4  27   1         34.97        104.00        10.54 o                         
   5  27   1        346.30        446.65        19.64 o                         
  -5  28   1          0.22          5.42         6.21 o                         
  -4  28   1         59.65         27.15         5.87 o                         
  -3  28   1         31.00         74.14        12.08 o                         
  -2  28   1          0.57        307.86        22.38 o                         
  -1  28   1        186.33        201.59        12.85 o                         
   0  28   1         12.25         18.84         9.58 o                         
   1  28   1         66.85         64.58         7.17 o                         
   2  28   1          3.05        132.14         9.43 o                         
   3  28   1        111.97        174.47        20.04 o                         
   4  28   1        149.53        139.50        13.61 o                         
   5  28   1        238.96        165.39        16.69 o                         
  -4  29   1        393.44        320.65        18.14 o                         
  -3  29   1        400.90        309.76        25.34 o                         
  -2  29   1        778.68        726.21        33.61 o                         
  -1  29   1        263.17        165.33        10.80 o                         
   0  29   1          6.30         62.25        13.42 o                         
   1  29   1        289.76        239.43        13.83 o                         
   2  29   1       1801.11       1771.96        46.06 o                         
   3  29   1        180.62        161.58        10.87 o                         
   4  29   1          5.96         13.90         6.17 o                         
  -3  30   1        720.43        502.45        79.93 o                         
  -2  30   1        109.45        113.67         9.17 o                         
  -1  30   1        899.47        716.81        27.69 o                         
   0  30   1       1233.95       1227.76        61.13 o                         
   1  30   1        837.88        686.03        42.28 o                         
   2  30   1          7.51         94.69         7.39 o                         
   3  30   1        155.35        100.82        13.38 o                         
  -1  31   1        147.50        163.81        17.39 o                         
   0  31   1          9.62        119.76        15.28 o                         
   1  31   1        571.84        518.57        22.71 o                         
 -11   0   2        469.47        387.06        28.85 o                         
 -10   0   2       1174.08       1216.12        50.94 o                         
  -9   0   2       1436.75       1361.73        47.86 o                         
  -8   0   2       1295.36       1147.45        43.13 o                         
  -7   0   2         58.34        141.18        25.47 o                         
  -6   0   2         78.33        185.36        16.94 o                         
  -5   0   2      22140.53      23182.92       645.66 o                         
  -4   0   2      30042.57      28835.49      1786.94 o                         
  -3   0   2      12649.51      15760.95      2278.28 o                         
  -2   0   2      94481.55      85792.34      8825.65 o                         
  -1   0   2        102.55        154.80        50.59 o                         
   2   0   2        276.77        849.67        49.52 o                         
   3   0   2       2041.69       1970.39        93.23 o                         
   4   0   2       2459.57       2668.92       106.68 o                         
   5   0   2       2251.58       2242.27        60.28 o                         
   6   0   2       2695.02       2683.52        56.87 o                         
   7   0   2        243.40        255.21        14.54 o                         
   8   0   2       3245.43       3297.00        93.49 o                         
   9   0   2       5515.53       5824.79       242.43 o                         
  10   0   2         45.12        125.49        21.71 o                         
  11   0   2         88.75        142.46        17.61 o                         
 -11   1   2        567.00        507.91        36.72 o                         
 -10   1   2        214.24        212.48        16.96 o                         
  -9   1   2          2.44         34.35         9.40 o                         
  -8   1   2        105.43        173.70        13.91 o                         
  -7   1   2       7079.48       7164.77       140.86 o                         
  -6   1   2       3337.33       3175.42        96.16 o                         
  -5   1   2       1729.61       1148.68        76.54 o                         
  -4   1   2       3953.80       5585.17       237.02 o                         
  -3   1   2      44953.20      48946.45      2816.13 o                         
  -2   1   2     103639.81     101808.78      4556.01 o                         
  -1   1   2      13702.05      12768.26       299.07 o                         
   0   1   2       5735.26       6358.82       150.45 o                         
   1   1   2      20096.49      16372.19       376.11 o                         
   2   1   2       7918.27       7633.48       241.51 o                         
   3   1   2        470.72        526.34        30.03 o                         
   4   1   2        111.80         11.25        11.88 o                         
   5   1   2       4021.42       3659.09        77.54 o                         
   6   1   2      11326.33      10411.76       163.56 o                         
   7   1   2       2903.12       2877.34        56.01 o                         
   8   1   2         94.83        135.59         9.88 o                         
   9   1   2        279.60        559.30        23.98 o                         
  10   1   2        258.11        230.10        19.37 o                         
  11   1   2        474.96        463.59        29.27 o                         
 -11   2   2        219.72        258.83        17.72 o                         
 -10   2   2       1588.41       1525.75        51.38 o                         
  -9   2   2         27.10         35.84         9.76 o                         
  -8   2   2       1301.95       1492.89        38.78 o                         
  -7   2   2          1.37        113.31        11.11 o                         
  -6   2   2         99.68        190.85        13.79 o                         
  -5   2   2         36.65        281.17        30.48 o                         
  -4   2   2      20670.39      20051.27      1142.35 o                         
  -3   2   2      11094.43      13300.13       499.89 o                         
  -2   2   2       7149.27       7326.00       273.32 o                         
  -1   2   2       1289.35       2010.47        94.40 o                         
   2   2   2       5614.47       5033.61       166.01 o                         
   3   2   2       4557.10       4032.51       104.90 o                         
   4   2   2        370.24        439.55        28.71 o                         
   5   2   2        547.57        665.71        20.82 o                         
   6   2   2         29.85         78.49         6.93 o                         
   7   2   2        859.32        994.80        25.01 o                         
   8   2   2       1274.27       1609.68        42.61 o                         
   9   2   2        284.81        264.87        16.53 o                         
  10   2   2          6.01         19.11        12.03 o                         
  11   2   2         17.63         49.62        13.39 o                         
 -11   3   2        127.31         89.82        10.16 o                         
 -10   3   2        506.78        484.68        18.35 o                         
  -9   3   2         92.59         63.88         9.42 o                         
  -8   3   2       1404.27       1281.89        30.64 o                         
  -7   3   2         13.19         -5.69         8.29 o                         
  -6   3   2         67.97        136.45        14.14 o                         
  -5   3   2       2381.81       2035.66        71.63 o                         
  -4   3   2        273.16        323.39        60.24 o                         
  -3   3   2        510.65        226.10        25.48 o                         
  -2   3   2      10898.76       8838.48       300.97 o                         
  -1   3   2       3047.87       3291.79        72.51 o                         
   0   3   2      17243.66      17202.88       399.06 o                         
   1   3   2      35335.24      37936.53       788.84 o                         
   3   3   2       7778.94       7472.45       170.61 o                         
   4   3   2        284.83        458.75        24.91 o                         
   5   3   2       1489.75       1673.32        35.36 o                         
   6   3   2        342.69        372.11        11.78 o                         
   7   3   2        286.32        353.08        13.41 o                         
   8   3   2       1620.59       1725.62        39.74 o                         
   9   3   2        302.85        348.09        19.81 o                         
  10   3   2        777.16        798.52        29.30 o                         
  11   3   2        113.74         53.57         9.51 o                         
 -11   4   2        195.27        204.84        12.76 o                         
 -10   4   2       2082.30       1987.43        51.45 o                         
  -9   4   2        570.96        628.39        20.60 o                         
  -8   4   2        182.52        242.32        14.49 o                         
  -7   4   2        832.82        672.40        20.40 o                         
  -6   4   2      14433.11      13394.38       354.97 o                         
  -5   4   2      14840.66      15598.13       382.34 o                         
  -4   4   2       2489.82       3520.00       166.13 o                         
  -3   4   2        242.38         83.40        17.00 o                         
  -2   4   2        945.32       1171.37        85.30 o                         
  -1   4   2      10528.08      10199.78       263.20 o                         
   0   4   2       1732.26       1368.37        40.80 o                         
   2   4   2       1283.21        726.49        31.00 o                         
   3   4   2       2551.78       3351.28        79.85 o                         
   4   4   2       1122.67        978.97        33.30 o                         
   5   4   2       2097.71       1512.94        35.96 o                         
   6   4   2        532.54        521.29        15.74 o                         
   7   4   2       3889.18       3826.23        78.88 o                         
   8   4   2       2299.76       2370.16        54.21 o                         
   9   4   2        227.53        109.78        10.80 o                         
  10   4   2       1596.91       1657.33        48.70 o                         
  11   4   2          4.98         37.39         8.83 o                         
 -11   5   2        830.25        814.34        26.46 o                         
 -10   5   2        550.40        612.78        22.53 o                         
  -9   5   2       4896.43       4691.17        94.62 o                         
  -8   5   2        906.59        880.04        27.04 o                         
  -7   5   2       1075.23       1100.09        30.52 o                         
  -6   5   2       2081.51       2638.60       118.08 o                         
  -5   5   2       6719.30       6168.87       176.89 o                         
  -4   5   2      10693.84      10198.11       528.12 o                         
  -3   5   2      14615.38      14750.38       513.83 o                         
  -2   5   2       3006.84       3737.39       328.49 o                         
  -1   5   2       6004.27       6563.34       149.12 o                         
   0   5   2       4631.56       3884.60        99.99 o                         
   1   5   2         51.06        168.02        25.24 o                         
   2   5   2      18192.05      14512.30       383.70 o                         
   3   5   2      17410.17      15367.81       332.77 o                         
   4   5   2        547.89        314.91        15.98 o                         
   5   5   2         76.10        160.13        16.27 o                         
   6   5   2       2821.62       3094.40        56.86 o                         
   7   5   2       8601.80       8230.22       166.14 o                         
   8   5   2       2136.37       2217.33        51.48 o                         
   9   5   2        169.91        229.84        12.80 o                         
  10   5   2       2161.72       2331.93        63.60 o                         
  11   5   2       1796.89       1506.68        46.34 o                         
 -11   6   2        605.81        707.13        23.74 o                         
 -10   6   2        751.58        709.02        30.85 o                         
  -9   6   2       1245.33       1171.61        38.06 o                         
  -8   6   2       1258.49       1121.76        31.22 o                         
  -7   6   2         40.25         35.22         9.38 o                         
  -6   6   2       2006.56       1738.76        68.10 o                         
  -5   6   2       5899.92       5435.82       120.51 o                         
  -4   6   2       9485.91      10007.62       425.20 o                         
  -3   6   2         32.59        273.81        35.09 o                         
  -2   6   2        482.60        310.05        26.65 o                         
  -1   6   2       8929.31       8762.32       166.43 o                         
   0   6   2      72602.52      71168.55      2021.65 o                         
   1   6   2       2080.73       2962.21        67.04 o                         
   2   6   2       1070.93       1988.52        67.03 o                         
   3   6   2       3138.29       3544.48        96.83 o                         
   4   6   2       1764.27       1915.79        53.63 o                         
   5   6   2      15561.07      14481.58       322.77 o                         
   6   6   2       1189.18       1153.30        28.27 o                         
   7   6   2         87.01        264.02        18.61 o                         
   8   6   2         46.22         96.71        10.91 o                         
   9   6   2        152.54        156.38        11.17 o                         
  10   6   2        838.59        940.41        31.40 o                         
  11   6   2         61.83         79.23         7.57 o                         
 -11   7   2         90.07         56.31         8.20 o                         
 -10   7   2         65.31         20.82         9.69 o                         
  -9   7   2         47.39         57.05        10.94 o                         
  -8   7   2        572.55        834.42        27.87 o                         
  -7   7   2        393.57        248.92        18.20 o                         
  -6   7   2       1919.68       1989.05        69.37 o                         
  -5   7   2        398.86        338.83        18.89 o                         
  -4   7   2       3057.79       3350.66       213.59 o                         
  -3   7   2       1889.87       1817.78        73.59 o                         
  -2   7   2       9390.51       8268.34       283.62 o                         
  -1   7   2       1244.64       1629.23        43.99 o                         
   0   7   2       3780.85       4802.01       193.00 o                         
   1   7   2         93.52        281.02        18.87 o                         
   2   7   2         92.24        313.60        21.72 o                         
   3   7   2       2094.00       1500.50        50.99 o                         
   4   7   2        936.15       1290.18        45.79 o                         
   5   7   2        371.34        436.51        19.65 o                         
   6   7   2       1529.66       1266.36        30.11 o                         
   7   7   2         22.36         57.74        10.37 o                         
   8   7   2         10.04         44.41         9.55 o                         
   9   7   2        443.54        342.73        14.77 o                         
  10   7   2        215.43        268.41        16.04 o                         
  11   7   2        117.79        120.32        13.81 o                         
 -11   8   2          3.20          6.65         7.03 o                         
 -10   8   2        711.46        590.63        23.64 o                         
  -9   8   2        993.99        959.50        33.55 o                         
  -8   8   2       1097.21       1083.42        49.04 o                         
  -7   8   2        328.55        239.50        21.99 o                         
  -6   8   2        181.03        218.66        13.94 o                         
  -5   8   2        996.14       1107.66        39.46 o                         
  -4   8   2       7701.25       6885.00       311.13 o                         
  -3   8   2       2029.10       1567.10        66.00 o                         
  -2   8   2        806.35        549.43        35.17 o                         
  -1   8   2       6248.17       7507.32       153.62 o                         
   0   8   2        128.41        135.43        26.14 o                         
   1   8   2      21757.68      19495.33       411.74 o                         
   2   8   2      10370.18       8867.38       283.10 o                         
   3   8   2      22141.73      20414.96       444.10 o                         
   4   8   2       2326.42       2283.24        68.53 o                         
   5   8   2        252.80        310.58        22.11 o                         
   6   8   2        832.72        816.60        23.68 o                         
   7   8   2        195.34        154.55        13.78 o                         
   8   8   2       2273.94       2094.81        49.07 o                         
   9   8   2       1427.85       1403.40        41.75 o                         
  10   8   2        107.60         84.00         8.59 o                         
 -11   9   2        434.30        307.58        28.61 o                         
 -10   9   2        112.88        113.05        10.08 o                         
  -9   9   2          0.79         68.90         8.67 o                         
  -8   9   2       2170.09       1924.84        57.47 o                         
  -7   9   2       7858.63       7727.08       214.48 o                         
  -6   9   2        255.60        237.43        11.34 o                         
  -5   9   2        172.39         87.78        10.32 o                         
  -4   9   2       1367.99       1377.66        84.75 o                         
  -3   9   2      13383.39      13041.25       612.24 o                         
  -2   9   2      12518.72      11048.77       344.12 o                         
  -1   9   2       1728.22       1694.48        51.38 o                         
   0   9   2        452.66        298.25        14.01 o                         
   1   9   2      23161.16      20205.63       449.10 o                         
   2   9   2        514.75       1340.51        48.38 o                         
   3   9   2      12340.41      12403.16       410.38 o                         
   4   9   2         67.43         33.07        10.13 o                         
   5   9   2       5845.73       5635.53       132.90 o                         
   6   9   2       9780.68       9666.09       176.49 o                         
   7   9   2         30.27         57.36        11.32 o                         
   8   9   2       1304.56       1509.80        37.84 o                         
   9   9   2        288.36        301.53        14.50 o                         
  10   9   2       1220.58       1011.98        28.21 o                         
 -11  10   2        148.24        166.88        13.26 o                         
 -10  10   2       1229.84       1244.66        33.76 o                         
  -9  10   2       4418.94       4238.45        90.42 o                         
  -8  10   2        634.08        619.71        21.50 o                         
  -7  10   2        203.61        382.83        16.64 o                         
  -6  10   2        485.05        534.32        22.82 o                         
  -5  10   2       8711.15       8590.09       235.90 o                         
  -4  10   2      20432.08      20313.56      1123.22 o                         
  -3  10   2        915.66       1145.29        52.30 o                         
  -2  10   2       3217.48       3589.58       125.39 o                         
  -1  10   2        736.68        676.64        20.98 o                         
   0  10   2      38834.13      38562.02      1005.84 o                         
   1  10   2      18822.70      15528.22       366.39 o                         
   2  10   2        425.90        753.58        33.98 o                         
   3  10   2        137.80        283.70        39.11 o                         
   4  10   2      11478.61      10953.51       237.29 o                         
   5  10   2       1411.49       1381.92        41.28 o                         
   6  10   2       2516.39       2561.28        59.97 o                         
   7  10   2         10.93         17.13        10.71 o                         
   8  10   2       2511.28       2510.75        68.18 o                         
   9  10   2       1064.14       1094.14        32.59 o                         
  10  10   2        301.40        333.67        14.39 o                         
 -10  11   2         67.34         81.03        11.29 o                         
  -9  11   2        146.82        189.91        11.55 o                         
  -8  11   2        129.94        121.62         9.36 o                         
  -7  11   2       3687.35       3684.52        96.47 o                         
  -6  11   2          6.42         59.58         8.07 o                         
  -5  11   2        572.77        698.64        26.20 o                         
  -4  11   2        477.98        729.22        42.86 o                         
  -3  11   2        180.52        175.57        14.39 o                         
  -2  11   2       7555.69       6063.73       198.20 o                         
  -1  11   2       5183.64       5678.63       166.90 o                         
   0  11   2      20498.56      20466.92       643.43 o                         
   1  11   2      12519.22      12290.46       460.14 o                         
   2  11   2         15.84         49.83        12.01 o                         
   3  11   2        364.87        382.29        18.53 o                         
   4  11   2        455.11        602.72        24.83 o                         
   5  11   2       2509.54       2451.39        80.23 o                         
   6  11   2        602.38        652.83        25.02 o                         
   7  11   2        201.32        225.31        14.85 o                         
   8  11   2        503.24        455.62        19.35 o                         
   9  11   2          1.04          3.87         6.44 o                         
  10  11   2         23.03         17.98         8.69 o                         
 -10  12   2         47.81          6.34         9.89 o                         
  -9  12   2        428.61        245.18        18.29 o                         
  -8  12   2        896.64        774.36        26.49 o                         
  -7  12   2        369.69        361.60        18.54 o                         
  -6  12   2        762.53        768.13        30.77 o                         
  -5  12   2        454.98        474.59        20.50 o                         
  -4  12   2        656.58        711.73        24.18 o                         
  -3  12   2       1841.01       1724.87        66.26 o                         
  -2  12   2       1137.87       1354.82        55.49 o                         
  -1  12   2        971.03        890.70        33.88 o                         
   0  12   2       6076.13       6811.57       137.88 o                         
   1  12   2       2650.29       4122.47       167.83 o                         
   2  12   2       2578.01       2324.68        57.64 o                         
   3  12   2       1915.61       1655.32        63.95 o                         
   4  12   2       3910.23       3635.03        77.52 o                         
   5  12   2       2624.65       2498.52        55.39 o                         
   6  12   2       1462.62       1389.31        53.61 o                         
   7  12   2          1.27         25.68        11.87 o                         
   8  12   2        187.40        157.77        13.28 o                         
   9  12   2        549.06        363.97        20.66 o                         
  10  12   2         13.56         16.15        16.96 o                         
 -10  13   2        664.54        470.43        27.17 o                         
  -9  13   2        473.58        611.13        41.44 o                         
  -8  13   2        536.62        561.01        22.27 o                         
  -7  13   2        645.04        542.68        24.31 o                         
  -6  13   2       1617.82       1566.31       109.33 o                         
  -5  13   2        526.61        360.79        20.93 o                         
  -4  13   2      10028.98       9951.74       296.45 o                         
  -3  13   2       1726.66       1817.81       110.76 o                         
  -2  13   2        730.05        966.31        32.53 o                         
  -1  13   2       1121.53       1253.09        34.66 o                         
   0  13   2        699.11        848.47        29.86 o                         
   1  13   2      11763.67      13791.75       305.92 o                         
   2  13   2      12993.02      12633.42       283.07 o                         
   3  13   2       2055.13       2098.95        49.28 o                         
   4  13   2        687.08        636.51        22.29 o                         
   5  13   2        704.73        827.52        28.55 o                         
   6  13   2       2532.12       2626.10       112.67 o                         
   7  13   2       7726.18       7312.19       199.09 o                         
   8  13   2         56.02         38.68        10.20 o                         
   9  13   2        266.02        195.73        14.93 o                         
  10  13   2        207.79        203.32        21.13 o                         
 -10  14   2       2317.96       2100.54        85.10 o                         
  -9  14   2       3571.23       2909.56       181.61 o                         
  -8  14   2       1560.33       1613.46        91.68 o                         
  -7  14   2        107.91        116.21        18.04 o                         
  -6  14   2       7845.17       7242.46       316.51 o                         
  -5  14   2      10528.39      10290.44       412.64 o                         
  -4  14   2       3105.87       3252.47       117.20 o                         
  -3  14   2        786.89        723.47        25.60 o                         
  -2  14   2         40.38         39.68        10.82 o                         
  -1  14   2      13971.54      13288.00       365.18 o                         
   0  14   2      19252.65      19221.78       307.55 o                         
   1  14   2       1214.18       1522.96        44.14 o                         
   2  14   2        169.88        357.73        13.29 o                         
   3  14   2       3013.08       3553.64        67.34 o                         
   4  14   2      10717.82      10775.82       218.62 o                         
   5  14   2       6771.57       6830.97       164.79 o                         
   6  14   2        735.14        953.23        60.05 o                         
   7  14   2       1128.71       1145.88        96.72 o                         
   8  14   2        984.97        939.26        40.06 o                         
   9  14   2        600.82        555.23        20.10 o                         
  10  14   2       1120.18        887.84        55.60 o                         
 -10  15   2        157.55        222.21        16.08 o                         
  -9  15   2        628.92        648.88        84.79 o                         
  -8  15   2        941.77       1058.30        33.39 o                         
  -7  15   2        269.91        307.16        17.59 o                         
  -6  15   2        483.34        723.54        45.11 o                         
  -5  15   2         15.55        252.77        14.39 o                         
  -4  15   2        398.61        569.96        20.95 o                         
  -3  15   2       1161.40        938.76        46.12 o                         
  -2  15   2       1130.15       1000.48        37.84 o                         
  -1  15   2        734.13       1094.40        30.05 o                         
   0  15   2         99.16        555.17        18.50 o                         
   1  15   2       2196.35       2192.22        50.70 o                         
   2  15   2       3151.76       2897.77        62.64 o                         
   3  15   2       6287.87       6472.00       110.36 o                         
   4  15   2       1504.38       1690.53        42.44 o                         
   5  15   2        229.38        389.16        19.41 o                         
   6  15   2       2014.72       2132.20        65.28 o                         
   7  15   2       2096.65       2095.58        75.61 o                         
   8  15   2        355.51        330.33        32.47 o                         
   9  15   2         60.25         94.55         9.82 o                         
 -10  16   2          2.62         21.43         7.70 o                         
  -9  16   2         21.95         74.17         8.73 o                         
  -8  16   2          1.32         48.13         8.48 o                         
  -7  16   2         28.30         72.99        10.57 o                         
  -6  16   2        146.49        236.70        15.71 o                         
  -5  16   2        337.79        331.21        16.57 o                         
  -4  16   2         90.85        104.17         7.60 o                         
  -3  16   2        510.67        601.40        38.84 o                         
  -2  16   2        761.39        900.86        46.22 o                         
  -1  16   2         38.62        153.28        12.77 o                         
   0  16   2       1169.97        928.61        26.05 o                         
   1  16   2       1030.56       1299.77        38.52 o                         
   2  16   2          4.82        332.55        17.99 o                         
   3  16   2       1782.03       2141.26        42.28 o                         
   4  16   2          2.76         20.26         7.05 o                         
   5  16   2       3719.43       3410.99        87.70 o                         
   6  16   2        309.74        288.18        15.81 o                         
   7  16   2        433.55        593.86        30.56 o                         
   8  16   2         70.39         51.45        12.34 o                         
   9  16   2          9.69          8.08         5.62 o                         
  -9  17   2        131.28        121.93        13.50 o                         
  -8  17   2          9.58          8.79         7.15 o                         
  -7  17   2       1868.26       1590.11       102.82 o                         
  -6  17   2       2909.10       2585.94       141.19 o                         
  -5  17   2        667.04        596.25        20.63 o                         
  -4  17   2        211.99        390.96        21.02 o                         
  -3  17   2        182.03        294.91        14.09 o                         
  -2  17   2       3079.92       2828.49       115.30 o                         
  -1  17   2        813.94        783.91        23.62 o                         
   0  17   2       3500.12       3971.53        78.05 o                         
   1  17   2       5289.53       5702.87       114.45 o                         
   2  17   2       1968.86       2391.68        69.69 o                         
   3  17   2         14.72         26.53         6.39 o                         
   4  17   2       2068.70       2287.60        59.23 o                         
   5  17   2       1407.73       1566.93        56.50 o                         
   6  17   2        796.03        697.62        25.37 o                         
   7  17   2        161.56        142.39        15.55 o                         
   8  17   2        364.16        333.20        25.25 o                         
   9  17   2        444.23        289.70        13.33 o                         
  -9  18   2       1633.58       1353.06        46.20 o                         
  -8  18   2        882.54        724.64        32.22 o                         
  -7  18   2         14.97         61.51         9.71 o                         
  -6  18   2         21.65         84.73        19.85 o                         
  -5  18   2       3583.21       3716.62       208.54 o                         
  -4  18   2       6248.53       5823.88       144.18 o                         
  -3  18   2        276.38        220.84        20.07 o                         
  -2  18   2       2492.18       2300.51        50.37 o                         
  -1  18   2       1287.19       1318.75        35.88 o                         
   0  18   2       9068.36      10365.60       183.69 o                         
   1  18   2       3137.94       3153.47        64.94 o                         
   2  18   2        150.84        186.53        10.81 o                         
   3  18   2       4522.95       4564.36        75.16 o                         
   4  18   2       2550.21       3125.12        63.30 o                         
   5  18   2       3054.25       3086.66        87.73 o                         
   6  18   2        232.58        259.35        27.08 o                         
   7  18   2          8.78         13.01        15.12 o                         
   8  18   2       1568.40       1710.37        59.95 o                         
   9  18   2        848.95        843.38        30.80 o                         
  -9  19   2        115.41        141.42         9.60 o                         
  -8  19   2        809.64        788.05        34.76 o                         
  -7  19   2       2576.59       2556.35       106.36 o                         
  -6  19   2        210.36        209.34        14.01 o                         
  -5  19   2        208.66        259.35        13.87 o                         
  -4  19   2       1408.46       1695.09        60.55 o                         
  -3  19   2        408.87        586.08        64.21 o                         
  -2  19   2       1192.01        978.52        69.96 o                         
  -1  19   2       2791.15       2711.14        79.27 o                         
   0  19   2       2082.07       2339.50        50.43 o                         
   1  19   2       6728.22       7149.19       177.28 o                         
   2  19   2       2807.56       3105.27        79.31 o                         
   3  19   2       3003.84       2999.34        56.75 o                         
   4  19   2        200.04        282.02        11.13 o                         
   5  19   2       3414.37       3691.64       282.29 o                         
   6  19   2       1413.95       1397.57        88.59 o                         
   7  19   2        388.70        446.84        28.25 o                         
   8  19   2        174.31        219.90        14.74 o                         
  -9  20   2        192.26        199.89        10.64 o                         
  -8  20   2        118.49        140.84         9.57 o                         
  -7  20   2        152.43        171.77        14.33 o                         
  -6  20   2        129.74        121.58        14.26 o                         
  -5  20   2         45.34         62.27         8.83 o                         
  -4  20   2        542.95        523.23        30.86 o                         
  -3  20   2        685.30        660.75        23.34 o                         
  -2  20   2        107.60        241.95        11.91 o                         
  -1  20   2        117.86        189.79        12.70 o                         
   0  20   2        496.60        511.86        30.71 o                         
   1  20   2       1141.75       1398.84        40.79 o                         
   2  20   2        922.52       1024.17        37.33 o                         
   3  20   2       2181.94       2330.71        47.35 o                         
   4  20   2       2180.16       2075.86        50.37 o                         
   5  20   2        150.83        236.06        26.02 o                         
   6  20   2         60.56        153.48        25.17 o                         
   7  20   2          3.73         65.19        11.32 o                         
   8  20   2        270.63        288.02        14.09 o                         
  -8  21   2         24.42          9.81         5.11 o                         
  -7  21   2         35.98         39.06         9.10 o                         
  -6  21   2        163.90        206.44        20.62 o                         
  -5  21   2        906.73        923.66        88.55 o                         
  -4  21   2         44.44         91.17        10.50 o                         
  -3  21   2         13.31         50.27        10.06 o                         
  -2  21   2        737.02        615.41        19.27 o                         
  -1  21   2         88.93        177.43        11.48 o                         
   0  21   2        737.60        796.65        45.15 o                         
   1  21   2        679.79        915.60        26.05 o                         
   2  21   2       1066.75       1102.67        29.63 o                         
   3  21   2        234.21        313.28        20.41 o                         
   4  21   2        606.04        553.87        20.84 o                         
   5  21   2        443.73        433.10        20.89 o                         
   6  21   2        200.09        102.81        10.66 o                         
   7  21   2          0.16         -8.69         9.09 o                         
   8  21   2         83.99         98.22         8.07 o                         
  -8  22   2        358.95        276.70        17.34 o                         
  -7  22   2         46.84         56.48         9.09 o                         
  -6  22   2        653.30        656.96        30.92 o                         
  -5  22   2        888.06        816.39        43.60 o                         
  -4  22   2        685.24        758.35        26.20 o                         
  -3  22   2         15.45         36.11         8.84 o                         
  -2  22   2        152.37        280.41        29.22 o                         
  -1  22   2       5729.17       5935.66       152.11 o                         
   0  22   2       2292.96       2628.59        64.85 o                         
   1  22   2         43.96        103.56         9.78 o                         
   2  22   2         11.96         10.15         6.62 o                         
   3  22   2        284.81        262.40        14.09 o                         
   4  22   2       1566.29       1456.89        42.35 o                         
   5  22   2       3435.63       3406.16        99.52 o                         
   6  22   2        126.12        105.51        11.58 o                         
   7  22   2        304.19        282.89        16.23 o                         
  -7  23   2        971.84        767.27        29.87 o                         
  -6  23   2       1050.86       1026.19        34.15 o                         
  -5  23   2         21.24         50.93         8.80 o                         
  -4  23   2        244.72        324.71        17.75 o                         
  -3  23   2       4476.77       4219.03       117.32 o                         
  -2  23   2       2652.24       2783.29       123.91 o                         
  -1  23   2        183.64        270.79        22.72 o                         
   0  23   2         33.42         64.93         9.20 o                         
   1  23   2        800.67        869.41        34.26 o                         
   2  23   2       2521.12       2763.68        75.34 o                         
   3  23   2        918.99        964.14        43.89 o                         
   4  23   2        829.80        771.54        22.13 o                         
   5  23   2          7.53        124.32        31.07 o                         
   6  23   2       1427.51       1209.61       115.04 o                         
   7  23   2       1844.76       1900.69        76.90 o                         
  -7  24   2          0.66         47.83         9.20 o                         
  -6  24   2        901.80       1044.23        39.25 o                         
  -5  24   2       2010.48       1985.34       103.12 o                         
  -4  24   2         70.44         60.06         9.49 o                         
  -3  24   2       1078.50       1157.83        68.48 o                         
  -2  24   2        198.31        328.80        14.49 o                         
  -1  24   2       1303.15       1407.71        41.57 o                         
   0  24   2       2414.82       2584.84        95.63 o                         
   1  24   2         23.28         66.85         8.56 o                         
   2  24   2         17.45        263.45        12.86 o                         
   3  24   2        664.65        666.45        22.41 o                         
   4  24   2        866.56       1049.33        57.33 o                         
   5  24   2        450.26        478.85        36.01 o                         
   6  24   2        141.68        204.32        26.99 o                         
   7  24   2        460.01        552.10        25.41 o                         
  -7  25   2         21.10          9.95         5.91 o                         
  -6  25   2          0.76         52.15        13.24 o                         
  -5  25   2         92.26        324.64        38.12 o                         
  -4  25   2         72.46        137.12        15.89 o                         
  -3  25   2        700.43        625.69        28.86 o                         
  -2  25   2         34.66         77.61         9.63 o                         
  -1  25   2        194.61        283.07        30.66 o                         
   0  25   2        246.33        672.33        23.92 o                         
   1  25   2        443.44        419.80        20.35 o                         
   2  25   2       1134.83       1217.84        44.66 o                         
   3  25   2         94.82        196.35        13.38 o                         
   4  25   2          0.11         60.55         9.60 o                         
   5  25   2        198.54        238.21        15.23 o                         
   6  25   2        210.67        163.30        14.30 o                         
  -6  26   2         22.82         15.50         9.21 o                         
  -5  26   2        105.05         73.71        11.00 o                         
  -4  26   2        154.03        118.05        10.01 o                         
  -3  26   2        215.35        334.89        41.15 o                         
  -2  26   2        131.29        210.71        11.46 o                         
  -1  26   2        150.37        189.89        10.26 o                         
   0  26   2         69.86         44.26         9.27 o                         
   1  26   2        697.17        796.13        29.20 o                         
   2  26   2         45.98        171.20        11.50 o                         
   3  26   2        414.83        486.26        28.65 o                         
   4  26   2        166.48        233.07        14.94 o                         
   5  26   2          2.04         93.89        13.52 o                         
   6  26   2        437.95        426.96        41.94 o                         
  -5  27   2         18.19         16.85         6.35 o                         
  -4  27   2       1360.51       1234.74        78.07 o                         
  -3  27   2       1045.08        913.86        43.26 o                         
  -2  27   2       1431.82       1211.09        59.48 o                         
  -1  27   2       1282.67       1122.53        39.68 o                         
   0  27   2        140.19        170.19        14.43 o                         
   1  27   2       2406.39       2734.42        61.59 o                         
   2  27   2       1239.70       1121.33        35.97 o                         
   3  27   2        789.03        693.51        27.11 o                         
   4  27   2        216.36        213.54        13.81 o                         
   5  27   2          7.10          3.31         5.61 o                         
  -5  28   2        748.41        595.01        56.30 o                         
  -4  28   2       1517.18       1363.77        78.46 o                         
  -3  28   2        181.26        128.47        10.75 o                         
  -2  28   2        517.43        492.59        38.08 o                         
  -1  28   2       1450.25       1390.67        44.96 o                         
   0  28   2        722.12        707.50        29.68 o                         
   1  28   2       1036.76       1199.84        39.14 o                         
   2  28   2         50.35         94.08         9.41 o                         
   3  28   2        624.02        713.32        24.95 o                         
   4  28   2        540.00        448.50        54.26 o                         
  -4  29   2        302.27        452.41        47.79 o                         
  -3  29   2        733.01        531.55        23.32 o                         
  -2  29   2        609.53        664.63        28.47 o                         
  -1  29   2        242.40        366.67        18.26 o                         
   0  29   2        114.93        273.07        12.05 o                         
   1  29   2        407.31        562.17        20.92 o                         
   2  29   2        320.92        350.60        15.37 o                         
   3  29   2         72.67         97.54        11.76 o                         
   4  29   2         28.30         82.58        13.66 o                         
  -3  30   2        147.84        209.72        11.34 o                         
  -2  30   2        246.56        226.20        35.31 o                         
  -1  30   2          3.79         25.77         6.33 o                         
   0  30   2         22.31         30.46         6.49 o                         
   1  30   2        182.66        278.46        29.10 o                         
   2  30   2        459.72        626.04        30.40 o                         
  -1  31   2        286.50        175.83        13.27 o                         
   0  31   2          1.97         17.33         4.91 o                         
 -11   1   3        459.12        386.57        28.52 o                         
 -10   1   3        908.50        805.50        32.64 o                         
  -9   1   3        326.63        326.96        17.00 o                         
  -8   1   3       1086.19        994.27        28.98 o                         
  -7   1   3       3454.52       3433.01        79.81 o                         
  -6   1   3       3345.62       3010.99       110.77 o                         
  -5   1   3        161.38        236.45        13.65 o                         
  -4   1   3       3902.92       3600.92       132.94 o                         
  -3   1   3       6628.47       7113.90       184.97 o                         
  -2   1   3       5935.39       6316.95       319.16 o                         
  -1   1   3      28416.36      30550.86       789.40 o                         
   0   1   3       5553.11       6219.69       152.71 o                         
   1   1   3       6978.72       6369.00       173.16 o                         
   2   1   3        843.34        977.82        39.70 o                         
   3   1   3      25681.40      24847.57       753.46 o                         
   4   1   3       6332.10       6457.90       165.64 o                         
   5   1   3       1586.58       1698.63        40.07 o                         
   6   1   3       3966.59       3851.69        62.91 o                         
   7   1   3       3084.13       3486.26        69.74 o                         
   8   1   3        150.21        130.27        12.57 o                         
   9   1   3         13.04         41.81         9.65 o                         
  10   1   3        113.54        136.34        21.19 o                         
  11   1   3        304.14        300.48        57.66 o                         
 -11   2   3        467.38        517.65        25.32 o                         
 -10   2   3       2286.18       2327.43        71.60 o                         
  -9   2   3       3247.70       3006.56        67.54 o                         
  -8   2   3       1222.25       1337.83        35.62 o                         
  -7   2   3         47.28         72.85        10.83 o                         
  -6   2   3       6102.86       6054.23       205.89 o                         
  -5   2   3      11250.21      11703.33       313.35 o                         
  -4   2   3      14392.14      14571.43       456.83 o                         
  -3   2   3       1621.85       1705.26        49.88 o                         
  -2   2   3       6322.45       7128.84       229.40 o                         
  -1   2   3      32817.70      35082.34       904.57 o                         
   0   2   3       7479.46       8119.17       194.65 o                         
   1   2   3        239.60        485.59        50.76 o                         
   2   2   3       2832.92       2260.33        69.90 o                         
   3   2   3      18648.84      18194.33       830.53 o                         
   4   2   3      12778.08      13071.31       285.19 o                         
   5   2   3       2551.34       2150.13        48.47 o                         
   6   2   3        181.94        285.80        10.91 o                         
   7   2   3        812.91       1023.51        29.05 o                         
   8   2   3       2637.31       2631.03        67.49 o                         
   9   2   3       1517.74       1554.47        53.20 o                         
  10   2   3        463.60        511.08        35.64 o                         
  11   2   3         46.23         90.79        19.02 o                         
 -11   3   3        326.29        288.71        14.76 o                         
 -10   3   3         31.80         54.09        11.55 o                         
  -9   3   3        860.24        959.86        26.34 o                         
  -8   3   3       1734.01       1648.48        45.16 o                         
  -7   3   3       2027.39       1921.71        43.64 o                         
  -6   3   3        648.02        901.70        32.93 o                         
  -5   3   3       3767.58       3614.06        86.38 o                         
  -4   3   3      28448.56      27893.07       967.41 o                         
  -3   3   3      25177.89      23164.33       665.81 o                         
  -2   3   3        949.25        806.39        27.67 o                         
  -1   3   3      10578.84      10890.49       551.70 o                         
   0   3   3       6637.68       7422.09       202.69 o                         
   1   3   3      31896.50      29049.70       496.39 o                         
   2   3   3      12814.65      11903.25       286.70 o                         
   3   3   3       1483.76       1539.46        72.10 o                         
   4   3   3        261.51        282.23        16.63 o                         
   5   3   3       2652.78       2670.65        56.28 o                         
   6   3   3       8023.77       7852.48       112.39 o                         
   7   3   3       2956.12       2704.44        52.85 o                         
   8   3   3       1314.40       1720.39        50.38 o                         
   9   3   3        754.30        956.83        31.28 o                         
  10   3   3        930.33        843.31        33.19 o                         
  11   3   3        602.13        516.32        20.96 o                         
 -11   4   3        512.71        410.24        17.26 o                         
 -10   4   3         91.62        113.98        11.01 o                         
  -9   4   3        349.09        292.73        15.16 o                         
  -8   4   3       1832.14       1961.49        50.62 o                         
  -7   4   3        461.45        371.21        14.89 o                         
  -6   4   3       1014.91       1023.37        27.11 o                         
  -5   4   3       1565.08       1788.15        52.94 o                         
  -4   4   3       5211.32       6108.42       346.52 o                         
  -3   4   3        347.25        633.49        32.34 o                         
  -2   4   3         11.74         78.98        19.70 o                         
  -1   4   3       2545.60       3486.14        93.74 o                         
   0   4   3         50.67        109.42        12.68 o                         
   1   4   3      11603.42      10773.35       218.72 o                         
   2   4   3        639.90        764.71        33.69 o                         
   3   4   3       3339.82       3618.20       102.04 o                         
   4   4   3       1587.28       1639.44        48.59 o                         
   5   4   3       3259.35       3110.21        85.52 o                         
   6   4   3        813.92        957.17        21.55 o                         
   7   4   3        131.21        235.49        13.05 o                         
   8   4   3       1619.73       1641.92        38.12 o                         
   9   4   3        558.73        556.82        22.40 o                         
  10   4   3        185.48        211.92        16.35 o                         
  11   4   3          0.66         14.74         7.36 o                         
 -11   5   3        111.37         75.71        10.45 o                         
 -10   5   3        199.92        141.59        13.01 o                         
  -9   5   3        199.54        142.81        13.62 o                         
  -8   5   3        638.88        520.23        20.00 o                         
  -7   5   3         36.34        216.82        13.02 o                         
  -6   5   3        839.98        823.47        34.62 o                         
  -5   5   3          7.81         34.00         7.97 o                         
  -4   5   3       1275.24       1492.29       126.95 o                         
  -3   5   3       6652.36       7559.36       698.01 o                         
  -2   5   3       3300.55       3369.23       118.67 o                         
  -1   5   3       1130.61       1702.57        61.36 o                         
   0   5   3        286.92        241.81        14.29 o                         
   1   5   3      11162.12       9297.36       221.23 o                         
   2   5   3      35024.76      33961.27       656.34 o                         
   3   5   3      10963.70      10644.20       262.82 o                         
   4   5   3       2724.84       3269.47        82.58 o                         
   5   5   3         66.46        120.64        12.69 o                         
   6   5   3        472.50        513.20        15.64 o                         
   7   5   3        121.14         77.96         9.26 o                         
   8   5   3        206.56        230.70        13.79 o                         
   9   5   3         74.95        102.21        10.75 o                         
  10   5   3          7.49          2.46         8.62 o                         
 -11   6   3        281.09        256.82        14.98 o                         
 -10   6   3        368.28        233.97        15.58 o                         
  -9   6   3       1126.85       1068.07        31.19 o                         
  -8   6   3        936.92        864.09        25.74 o                         
  -7   6   3        850.71        795.43        22.80 o                         
  -6   6   3       2372.69       2543.18        45.65 o                         
  -5   6   3       8636.89       8836.98       253.83 o                         
  -4   6   3       9916.07      10244.23       509.03 o                         
  -3   6   3        630.07        413.40        27.40 o                         
  -2   6   3        290.09        340.72        41.48 o                         
  -1   6   3       1751.63       1881.22        49.98 o                         
   0   6   3       6309.99       4969.61       128.16 o                         
   1   6   3         96.65        404.81        21.66 o                         
   2   6   3      15551.87      14565.15       489.68 o                         
   3   6   3        283.23        715.53        64.30 o                         
   4   6   3      14359.31      13187.06       269.55 o                         
   5   6   3        408.74        416.27        19.20 o                         
   6   6   3        454.26        518.26        17.22 o                         
   7   6   3        305.82        279.36        12.96 o                         
   8   6   3       1801.78       1867.25        44.98 o                         
   9   6   3       2951.89       2904.86        65.67 o                         
  10   6   3        106.49         80.17        10.14 o                         
 -11   7   3        700.54        721.81        26.45 o                         
 -10   7   3         78.94         56.61         9.13 o                         
  -9   7   3        490.82        648.55        26.46 o                         
  -8   7   3        586.36        632.41        22.97 o                         
  -7   7   3       1685.04       1849.17        60.16 o                         
  -6   7   3       3336.04       3158.10        60.28 o                         
  -5   7   3       1678.15       1458.28        44.41 o                         
  -4   7   3       1572.03       1807.69        65.48 o                         
  -3   7   3       8256.68       8258.65       501.12 o                         
  -2   7   3       2340.14       2698.35       107.33 o                         
  -1   7   3         67.63        183.69        11.86 o                         
   0   7   3       1848.41       1837.10        58.49 o                         
   1   7   3      24096.62      26894.57       625.77 o                         
   2   7   3      28420.06      27076.47       628.26 o                         
   3   7   3        436.06        520.05        25.34 o                         
   4   7   3       2712.44       3109.18        67.56 o                         
   5   7   3        404.70        388.00        18.07 o                         
   6   7   3       5248.49       4953.92        97.54 o                         
   7   7   3       9888.10      10203.00       202.16 o                         
   8   7   3        108.47         61.22         9.94 o                         
   9   7   3        299.34        334.92        16.99 o                         
  10   7   3       1799.63       1646.45        43.91 o                         
 -11   8   3          8.16         53.95         7.97 o                         
 -10   8   3        933.28        824.01        28.80 o                         
  -9   8   3       2611.95       2536.75        56.40 o                         
  -8   8   3       1455.48       1506.68        52.35 o                         
  -7   8   3        659.81        567.24        20.11 o                         
  -6   8   3       1359.06       1075.29        23.82 o                         
  -5   8   3       4242.36       4421.14       121.20 o                         
  -4   8   3       2630.08       2276.66       104.68 o                         
  -3   8   3       3448.22       3762.41       170.76 o                         
  -2   8   3        218.15        186.97        24.30 o                         
  -1   8   3       5106.96       5017.50       127.75 o                         
   0   8   3      21819.77      20860.35       916.95 o                         
   1   8   3        837.98       1135.89        35.66 o                         
   2   8   3       2195.83       2255.80        76.44 o                         
   3   8   3       3286.36       3395.30        87.11 o                         
   4   8   3       8530.40       7961.59       156.32 o                         
   5   8   3        728.11        731.24        46.68 o                         
   6   8   3        744.19        733.19        21.30 o                         
   7   8   3        340.06        517.79        25.58 o                         
   8   8   3        854.53        826.98        25.58 o                         
   9   8   3        146.79        245.66        14.47 o                         
  10   8   3         92.15        112.18         8.87 o                         
 -11   9   3         31.70         52.20        10.01 o                         
 -10   9   3        256.78        208.83        13.72 o                         
  -9   9   3        286.54        298.89        13.40 o                         
  -8   9   3        328.91        290.25        16.83 o                         
  -7   9   3         36.61          6.92         6.71 o                         
  -6   9   3        566.86        577.10        17.49 o                         
  -5   9   3        173.57        203.51        11.43 o                         
  -4   9   3       4523.92       4336.04       276.21 o                         
  -3   9   3        325.87        197.79        20.07 o                         
  -2   9   3        614.79        795.16       108.20 o                         
  -1   9   3       5553.32       5528.82       165.18 o                         
   0   9   3       2904.46       4301.78       139.82 o                         
   1   9   3       3368.25       3387.56       119.59 o                         
   2   9   3       6370.60       5199.58       289.71 o                         
   3   9   3       1614.82       1460.62        45.92 o                         
   4   9   3       1656.32       1794.53        57.96 o                         
   5   9   3        655.18        625.35        21.74 o                         
   6   9   3       1891.65       1760.74        36.66 o                         
   7   9   3        157.08        204.54        15.69 o                         
   8   9   3        223.48        255.07        15.64 o                         
   9   9   3        153.10        119.88         9.48 o                         
  10   9   3         51.82         61.69         7.40 o                         
 -11  10   3         75.29         40.92         8.70 o                         
 -10  10   3       1383.27       1142.71        37.09 o                         
  -9  10   3        345.06        188.14        13.94 o                         
  -8  10   3          7.82         28.52         9.04 o                         
  -7  10   3         38.57         42.79         7.17 o                         
  -6  10   3        608.99        643.40        22.33 o                         
  -5  10   3       9792.19       9878.44       195.41 o                         
  -4  10   3         99.48        229.76        23.04 o                         
  -3  10   3       2373.03       2532.76       136.69 o                         
  -2  10   3         59.70         30.01        15.34 o                         
  -1  10   3       1113.17       1506.31        40.01 o                         
   0  10   3       1545.73       2112.88        75.38 o                         
   1  10   3      10972.06      10430.86       226.74 o                         
   2  10   3        479.23        534.54        33.64 o                         
   3  10   3       2562.11       2347.22        57.42 o                         
   4  10   3        355.14        550.27        20.08 o                         
   5  10   3         92.65         84.71         8.37 o                         
   6  10   3       3302.01       3162.01        55.95 o                         
   7  10   3       1643.31       1604.95        42.47 o                         
   8  10   3        373.26        371.55        20.35 o                         
   9  10   3          6.42         -7.89         6.96 o                         
  10  10   3        115.52         80.59        10.03 o                         
 -10  11   3        196.34        286.90        17.47 o                         
  -9  11   3       1385.22       1286.80        36.30 o                         
  -8  11   3       1231.86       1270.23        33.04 o                         
  -7  11   3       1355.71       1193.52        48.84 o                         
  -6  11   3       3347.44       3108.28        66.99 o                         
  -5  11   3         47.25        106.54         9.35 o                         
  -4  11   3       7798.55       7861.21       333.93 o                         
  -3  11   3       7291.96       7520.14       285.71 o                         
  -2  11   3      10676.27      10329.32       870.01 o                         
  -1  11   3       5124.28       5046.33       142.24 o                         
   0  11   3       9775.96       9646.35       227.32 o                         
   1  11   3       7047.38       7187.55       156.21 o                         
   2  11   3      13376.80      13821.44       283.50 o                         
   3  11   3       5316.21       4804.52       101.67 o                         
   4  11   3        243.82        170.34        11.43 o                         
   5  11   3       2077.52       2118.02        48.87 o                         
   6  11   3       2784.31       2745.26        60.56 o                         
   7  11   3       3123.43       3122.81        77.71 o                         
   8  11   3         89.15        154.88        10.65 o                         
   9  11   3        185.17        224.06        11.11 o                         
  10  11   3        530.32        523.41        22.35 o                         
 -10  12   3       1375.03       1363.46        59.84 o                         
  -9  12   3       1952.06       1746.53        47.14 o                         
  -8  12   3       1379.24       1291.72        29.18 o                         
  -7  12   3        154.95        190.64        12.90 o                         
  -6  12   3       7331.90       7725.42       179.96 o                         
  -5  12   3       3557.35       3525.47        85.22 o                         
  -4  12   3      18099.12      18139.71       846.67 o                         
  -3  12   3        806.11        832.40        44.61 o                         
  -2  12   3       3589.00       3283.09        96.70 o                         
  -1  12   3       7976.46       8234.19       173.97 o                         
   0  12   3      17419.43      18171.22       425.43 o                         
   1  12   3      10852.73      10964.16       442.03 o                         
   2  12   3        376.51        499.14        18.11 o                         
   3  12   3       3516.97       3415.88        72.97 o                         
   4  12   3       1857.34       1940.74        60.85 o                         
   5  12   3       8687.67       8086.64       200.96 o                         
   6  12   3         83.71        111.27        11.55 o                         
   7  12   3        181.98        465.51        20.05 o                         
   8  12   3       1192.89       1156.00        31.35 o                         
   9  12   3        804.05        765.69        29.80 o                         
  10  12   3        242.10        259.60        17.38 o                         
 -10  13   3         15.11         78.98        11.80 o                         
  -9  13   3         59.68        101.75        10.95 o                         
  -8  13   3        497.59        608.21        20.54 o                         
  -7  13   3       1400.79       1324.01        65.59 o                         
  -6  13   3         42.48        228.54        21.40 o                         
  -5  13   3          8.88        159.01        11.48 o                         
  -4  13   3       2899.96       3071.64       105.59 o                         
  -3  13   3      19330.42      19097.66       880.29 o                         
  -2  13   3        166.90        142.33        29.42 o                         
  -1  13   3        618.61        746.23        21.78 o                         
   0  13   3        682.11       1231.00        29.43 o                         
   1  13   3      15348.32      16056.84       389.44 o                         
   2  13   3       1847.69       1608.94        41.29 o                         
   3  13   3       1831.60       1976.83        47.46 o                         
   4  13   3         80.62        252.88        15.86 o                         
   5  13   3       7525.80       7763.60       240.55 o                         
   6  13   3        550.11        620.29        27.55 o                         
   7  13   3        415.45        480.48        27.90 o                         
   8  13   3        525.52        509.23        24.06 o                         
   9  13   3        107.64        130.32        12.94 o                         
  10  13   3        344.55        375.21        29.80 o                         
 -10  14   3          0.17         12.63         8.12 o                         
  -9  14   3        920.94        874.74        31.28 o                         
  -8  14   3          4.18         42.87         9.59 o                         
  -7  14   3        235.51        179.47        15.39 o                         
  -6  14   3         99.97         80.26         9.42 o                         
  -5  14   3         20.22         11.53         8.15 o                         
  -4  14   3        459.89        610.70        22.12 o                         
  -3  14   3        583.28        919.28        49.09 o                         
  -2  14   3        758.72        606.68        39.19 o                         
  -1  14   3       2117.69       2364.58        50.68 o                         
   0  14   3        682.86        578.34        19.08 o                         
   1  14   3        375.98        737.79        26.65 o                         
   2  14   3        911.02       1176.70        43.45 o                         
   3  14   3       1557.22       1701.42        38.43 o                         
   4  14   3         79.57        140.46        10.65 o                         
   5  14   3        305.72        501.12        23.97 o                         
   6  14   3        112.90        155.95        14.53 o                         
   7  14   3          3.96         28.33        15.84 o                         
   8  14   3          6.86         14.61         9.37 o                         
   9  14   3         47.17         21.68         7.99 o                         
 -10  15   3          6.50        -11.08         7.56 o                         
  -9  15   3         81.92         64.23         8.62 o                         
  -8  15   3       1199.17        917.49        66.67 o                         
  -7  15   3       2520.03       2498.03        95.56 o                         
  -6  15   3          9.53          7.06         7.79 o                         
  -5  15   3         17.42         93.83         9.77 o                         
  -4  15   3        409.07        359.96        15.65 o                         
  -3  15   3       4345.65       4607.85       472.09 o                         
  -2  15   3       1501.44       1393.61        63.57 o                         
  -1  15   3        134.23        209.81        18.50 o                         
   0  15   3       1124.53       1288.92        36.90 o                         
   1  15   3      13060.97      14321.90       399.13 o                         
   2  15   3       3710.96       4107.82        84.17 o                         
   3  15   3        228.04        372.08        15.02 o                         
   4  15   3         39.93         13.99         8.22 o                         
   5  15   3       1719.93       1838.34        53.53 o                         
   6  15   3       1777.50       1725.27        64.27 o                         
   7  15   3         48.41         41.30        13.44 o                         
   8  15   3        239.80        238.49        18.11 o                         
   9  15   3         76.94         79.82         9.72 o                         
 -10  16   3       1304.30       1131.38        47.47 o                         
  -9  16   3       2073.78       1675.99       134.68 o                         
  -8  16   3        276.06        221.26        13.88 o                         
  -7  16   3        124.23        214.90        13.00 o                         
  -6  16   3        866.96       1012.26        41.25 o                         
  -5  16   3       3914.16       3964.39       149.14 o                         
  -4  16   3       4548.34       4412.42       200.48 o                         
  -3  16   3        760.04        637.49        43.38 o                         
  -2  16   3       3153.85       2740.75        84.44 o                         
  -1  16   3       4953.09       5441.96       157.96 o                         
   0  16   3      11477.25      12633.46       285.56 o                         
   1  16   3      18462.46      18323.67       326.45 o                         
   2  16   3        139.78        172.01        15.74 o                         
   3  16   3       3512.62       3729.45       121.97 o                         
   4  16   3       2620.35       2718.52        66.21 o                         
   5  16   3        205.11        249.54        20.90 o                         
   6  16   3       1610.33       1386.83       104.82 o                         
   7  16   3        132.38        166.97        26.25 o                         
   8  16   3       1216.72       1092.53        43.08 o                         
   9  16   3       1229.04       1203.65        43.43 o                         
  -9  17   3        487.72        514.92        45.15 o                         
  -8  17   3        428.10        520.85        19.55 o                         
  -7  17   3       2426.61       2343.71        91.42 o                         
  -6  17   3       1592.21       1484.60        47.64 o                         
  -5  17   3       1107.43       1250.48        70.27 o                         
  -4  17   3       3926.97       3773.64       115.37 o                         
  -3  17   3        345.16        475.33        28.28 o                         
  -2  17   3       1462.10       1383.16        85.03 o                         
  -1  17   3        286.46        378.35        19.33 o                         
   0  17   3        141.10        206.57        13.61 o                         
   1  17   3      11929.51      12364.12       205.57 o                         
   2  17   3       7205.67       7478.31       188.77 o                         
   3  17   3       3075.48       3090.85        82.94 o                         
   4  17   3        120.17        215.13        20.76 o                         
   5  17   3        291.55        315.56        44.92 o                         
   6  17   3       1417.13       1442.31        48.06 o                         
   7  17   3       2070.33       2188.69        80.18 o                         
   8  17   3         27.54        110.17        12.72 o                         
   9  17   3        285.91        334.78        16.93 o                         
  -9  18   3        373.22        393.55        27.39 o                         
  -8  18   3          0.11          9.08         6.53 o                         
  -7  18   3         72.80        163.59        12.73 o                         
  -6  18   3        310.66        451.38        18.17 o                         
  -5  18   3         46.08         61.09        12.70 o                         
  -4  18   3        351.43        544.47        39.51 o                         
  -3  18   3        448.14        440.29        40.77 o                         
  -2  18   3         35.57        105.90        13.24 o                         
  -1  18   3       2324.53       2290.94        57.21 o                         
   0  18   3        227.52        426.12        16.54 o                         
   2  18   3        421.46        873.05        24.27 o                         
   3  18   3       2260.95       2301.67        99.61 o                         
   4  18   3        136.61        120.17        10.14 o                         
   5  18   3         77.49         41.03         9.90 o                         
   6  18   3         98.12        155.74        19.90 o                         
   7  18   3         39.74         97.88        22.59 o                         
   8  18   3        161.99        157.60        13.53 o                         
  -9  19   3         15.41         63.14        12.32 o                         
  -8  19   3         60.88         79.50         8.29 o                         
  -7  19   3         22.06         15.84         7.60 o                         
  -6  19   3        513.34        574.61        58.41 o                         
  -5  19   3         16.88         24.17         9.15 o                         
  -4  19   3       1730.16       1849.11        49.94 o                         
  -3  19   3        920.94       1067.73        66.10 o                         
  -2  19   3        478.07        613.36        22.71 o                         
  -1  19   3        318.59        366.47        15.34 o                         
   0  19   3        757.49        998.20        28.25 o                         
   1  19   3        172.26        372.50        15.27 o                         
   2  19   3        980.75       1065.97        36.03 o                         
   3  19   3        454.90        666.35        34.44 o                         
   4  19   3         82.13        120.44         9.34 o                         
   5  19   3        754.18        650.52        38.44 o                         
   6  19   3        725.90        604.67        25.49 o                         
   7  19   3        224.71        135.58        13.88 o                         
   8  19   3         86.58         57.96         9.62 o                         
  -8  20   3        333.30        233.46        14.15 o                         
  -7  20   3        141.42        127.03        14.94 o                         
  -6  20   3        759.49        641.64        25.96 o                         
  -5  20   3        682.94        755.37        27.43 o                         
  -4  20   3        166.12        169.86        23.57 o                         
  -3  20   3          8.37         19.69         9.19 o                         
  -2  20   3        113.07         61.28         9.73 o                         
  -1  20   3       1948.91       1971.38       129.26 o                         
   0  20   3       3515.17       3752.86       116.42 o                         
   1  20   3        472.12        790.47        23.55 o                         
   2  20   3       1713.22       1883.67        60.26 o                         
   3  20   3        949.77       1045.61        32.78 o                         
   4  20   3       1896.94       1733.88        38.36 o                         
   5  20   3       1631.92       1652.05        52.52 o                         
   6  20   3        644.03        649.56        26.02 o                         
   7  20   3        164.52        160.51        13.92 o                         
   8  20   3       1223.30       1195.83        52.87 o                         
  -8  21   3        627.37        508.88        21.52 o                         
  -7  21   3       1074.50       1075.20        51.93 o                         
  -6  21   3         34.71         58.13        21.72 o                         
  -5  21   3         34.12         85.15        12.53 o                         
  -4  21   3        329.07        352.81        41.78 o                         
  -3  21   3       3007.48       2938.74       140.70 o                         
  -2  21   3       3638.19       3727.74        95.43 o                         
  -1  21   3        274.44        367.83        18.51 o                         
   0  21   3          8.22        153.68        15.56 o                         
   1  21   3       1716.94       1802.97        54.77 o                         
   2  21   3       3185.62       3345.51        66.47 o                         
   3  21   3       1435.61       1599.43        43.79 o                         
   4  21   3         61.52        139.78        12.32 o                         
   5  21   3       1005.38       1090.15        40.13 o                         
   6  21   3       1437.42       1424.08        64.41 o                         
   7  21   3       1356.46       1373.98        49.43 o                         
   8  21   3        186.52        230.07        11.08 o                         
  -8  22   3          3.39         39.36        14.64 o                         
  -7  22   3        162.68        201.98        13.63 o                         
  -6  22   3       2477.87       2328.92       186.42 o                         
  -5  22   3       1847.50       1521.46       124.41 o                         
  -4  22   3        431.02        455.36        29.15 o                         
  -3  22   3        152.24        461.93        28.35 o                         
  -2  22   3         17.46        151.83        13.03 o                         
  -1  22   3         60.14         78.94         9.35 o                         
   0  22   3       2761.53       2962.24       112.67 o                         
   1  22   3         50.81        169.90        33.17 o                         
   2  22   3        202.33        416.16        14.86 o                         
   3  22   3         14.25        147.23        21.00 o                         
   4  22   3        156.72        121.57        13.97 o                         
   5  22   3        595.44        724.78        33.84 o                         
   6  22   3         42.76        128.97        25.14 o                         
   7  22   3        172.44        236.63        17.30 o                         
  -7  23   3         20.48         11.26         6.31 o                         
  -6  23   3        126.39        215.12        12.78 o                         
  -5  23   3         79.48        269.79        30.56 o                         
  -4  23   3         10.36        101.63        18.84 o                         
  -3  23   3        102.68         89.46        12.91 o                         
  -2  23   3         71.34        106.25        12.87 o                         
  -1  23   3        349.89        427.00        30.58 o                         
   0  23   3        673.49        992.37        32.41 o                         
   1  23   3          0.35          0.09         7.68 o                         
   2  23   3         22.26         14.46         6.53 o                         
   3  23   3        102.61         98.77         9.12 o                         
   4  23   3       1290.69       1310.30        43.70 o                         
   5  23   3          3.22         42.06         8.99 o                         
   6  23   3         43.55         65.24        20.05 o                         
   7  23   3         22.77         15.37         6.85 o                         
  -7  24   3         45.03         69.57         7.53 o                         
  -6  24   3         69.95         65.06         7.95 o                         
  -5  24   3        325.40        236.71        15.88 o                         
  -4  24   3       1642.42       1637.07       142.84 o                         
  -3  24   3         67.55        159.05        14.65 o                         
  -2  24   3       1351.77       1408.92        40.87 o                         
  -1  24   3        555.81        522.99        21.50 o                         
   0  24   3        580.61        676.92        56.51 o                         
   1  24   3        637.13        708.56        28.15 o                         
   2  24   3        331.24        375.08        21.50 o                         
   3  24   3         69.00         91.93        10.68 o                         
   4  24   3        259.53        317.06        27.11 o                         
   5  24   3        370.57        335.02        16.85 o                         
   6  24   3          1.75         22.01         7.75 o                         
  -6  25   3        923.61        718.92        25.31 o                         
  -5  25   3         56.32         15.21         7.31 o                         
  -4  25   3       1065.17       1043.43        49.09 o                         
  -3  25   3       1166.44       1107.67        53.58 o                         
  -2  25   3        700.73        654.82        57.22 o                         
  -1  25   3        701.04        639.76        26.74 o                         
   0  25   3        303.19        296.44        21.66 o                         
   1  25   3       3918.48       4168.62       129.18 o                         
   2  25   3        932.03        968.39        27.69 o                         
   3  25   3         99.18         78.51         8.93 o                         
   4  25   3        166.38        264.69        19.54 o                         
   5  25   3        270.57        244.18        14.66 o                         
   6  25   3       1954.20       1675.42        63.22 o                         
  -6  26   3        332.33        341.37        29.15 o                         
  -5  26   3       1934.34       1602.87       210.00 o                         
  -4  26   3       1318.57       1235.90       105.16 o                         
  -3  26   3         21.25         21.09         8.93 o                         
  -2  26   3       1406.02       1276.82        65.92 o                         
  -1  26   3       1472.18       1547.70        82.49 o                         
   0  26   3       1693.66       1664.86        95.92 o                         
   1  26   3        375.36        647.21        43.92 o                         
   2  26   3         47.80         67.06         7.04 o                         
   3  26   3       1972.36       2184.17        56.87 o                         
   4  26   3       1708.68       1775.12        92.08 o                         
   5  26   3        737.02        658.12        40.96 o                         
  -5  27   3         57.31        181.01        36.69 o                         
  -4  27   3        512.07        714.26        60.88 o                         
  -3  27   3        389.37        333.62        18.16 o                         
  -2  27   3        449.89        513.76        40.69 o                         
  -1  27   3         20.97        175.50        32.86 o                         
   0  27   3        344.39        446.21        22.60 o                         
   1  27   3        128.70        191.10        11.72 o                         
   2  27   3        569.70        560.54        19.82 o                         
   3  27   3        513.16        706.83        42.56 o                         
   4  27   3        117.33        194.81        16.34 o                         
   5  27   3          1.93         49.90        16.47 o                         
  -5  28   3        102.32         66.54         6.81 o                         
  -4  28   3        237.11        370.58        25.49 o                         
  -3  28   3        315.22        380.04        20.04 o                         
  -2  28   3        113.78        155.76        26.29 o                         
  -1  28   3         60.22         63.17        11.44 o                         
   0  28   3        115.32         94.42        14.39 o                         
   1  28   3         38.42        124.55        12.84 o                         
   2  28   3        542.92        633.46        23.38 o                         
   3  28   3          9.48         20.73         7.94 o                         
   4  28   3         52.13         36.09        13.44 o                         
  -4  29   3         84.00        124.81        21.07 o                         
  -3  29   3        977.58        733.18        27.36 o                         
  -2  29   3        645.13        624.82        34.05 o                         
  -1  29   3         13.82         34.66        10.08 o                         
   0  29   3        500.63        524.61        22.16 o                         
   1  29   3        138.30        144.96        10.40 o                         
   2  29   3        989.69        901.38        42.35 o                         
   3  29   3         55.99         95.63        11.92 o                         
  -2  30   3         48.14         95.25         7.89 o                         
  -1  30   3       1247.00        970.46        34.10 o                         
   0  30   3        948.57        903.21        71.85 o                         
   1  30   3        171.45        157.71        22.93 o                         
   2  30   3         70.76        120.28        11.07 o                         
 -11   0   4        455.61        531.07        32.70 o                         
 -10   0   4       1547.24       1391.10        55.71 o                         
  -9   0   4       8541.90       8306.96       209.14 o                         
  -8   0   4       3472.16       3702.25       103.36 o                         
  -7   0   4       3140.07       3173.88        92.54 o                         
  -6   0   4       8261.96       8585.77       212.89 o                         
  -5   0   4      39717.01      38824.71      1261.59 o                         
  -4   0   4      27307.55      27915.85       761.76 o                         
  -3   0   4          7.20         21.55        16.39 o                         
  -2   0   4        577.80        250.51        31.32 o                         
  -1   0   4       1119.16        800.70        74.35 o                         
   0   0   4       2402.81       2454.23       110.28 o                         
   1   0   4       7534.69       8852.63       282.41 o                         
   2   0   4      22437.05      22142.22       477.05 o                         
   3   0   4       4555.46       5029.43       327.74 o                         
   4   0   4      21593.94      21486.64       559.37 o                         
   5   0   4       3805.15       3740.87       116.37 o                         
   6   0   4         77.71        275.27        18.25 o                         
   7   0   4       1001.49       1136.22        34.14 o                         
   8   0   4        182.46        179.24        24.29 o                         
   9   0   4         82.84        113.12        23.89 o                         
  10   0   4        220.27        217.93        29.59 o                         
 -11   1   4        603.60        696.45        85.94 o                         
 -10   1   4         50.34         73.81        11.69 o                         
  -9   1   4        541.00        693.59        24.78 o                         
  -8   1   4       2307.38       2113.52        59.43 o                         
  -7   1   4       4702.99       5160.75       109.10 o                         
  -6   1   4       7942.35       7865.64       211.48 o                         
  -5   1   4        351.38        400.48        18.94 o                         
  -4   1   4      10764.56      11238.41       343.25 o                         
  -3   1   4      38142.00      39038.68      1366.51 o                         
  -2   1   4       4242.78       4537.70       203.65 o                         
  -1   1   4       3485.21       3503.46       125.93 o                         
   0   1   4       5200.85       6764.72       260.49 o                         
   1   1   4      12067.32      12092.10       265.31 o                         
   2   1   4      19154.99      17172.84       303.84 o                         
   3   1   4       1097.34       1425.15        59.85 o                         
   4   1   4        844.79       1057.74        33.67 o                         
   5   1   4       4027.87       4342.83        97.51 o                         
   6   1   4       3645.29       3376.60        62.30 o                         
   7   1   4       4351.97       4457.10        82.49 o                         
   8   1   4         33.62         31.79         9.04 o                         
   9   1   4        365.96        306.53        23.07 o                         
  10   1   4         43.69         90.61        34.03 o                         
 -11   2   4         24.44          9.27        12.33 o                         
 -10   2   4          3.13         12.51         9.92 o                         
  -9   2   4         15.28         15.77         8.18 o                         
  -8   2   4        409.65        424.96        21.52 o                         
  -7   2   4        172.67        133.58        10.45 o                         
  -6   2   4       2861.68       2451.86        67.51 o                         
  -5   2   4      11257.98      11229.36       233.57 o                         
  -4   2   4        437.86        454.57        17.30 o                         
  -3   2   4        404.32        349.09        17.45 o                         
  -2   2   4       6136.12       6615.62       214.13 o                         
  -1   2   4      11677.83      10069.65       269.55 o                         
   0   2   4       3546.13       3267.33        92.51 o                         
   1   2   4      15750.27      12011.44       287.36 o                         
   2   2   4       9023.02       8251.26       151.78 o                         
   3   2   4         40.19         46.68        16.10 o                         
   4   2   4        479.35        327.60        15.37 o                         
   5   2   4        100.12         70.40         7.51 o                         
   6   2   4         73.03        147.93         8.31 o                         
   7   2   4        295.69        403.16        17.85 o                         
   8   2   4        350.48        370.17        20.79 o                         
   9   2   4         48.34         53.85        10.98 o                         
  10   2   4        224.85        243.05        47.85 o                         
 -11   3   4         82.16         69.64        12.76 o                         
 -10   3   4        230.00        217.63        18.50 o                         
  -9   3   4         45.85         46.80         9.66 o                         
  -8   3   4       3088.87       3404.15        67.83 o                         
  -7   3   4       2895.11       2723.58        49.43 o                         
  -6   3   4        558.39        589.08        21.53 o                         
  -5   3   4       2289.44       2010.14        68.65 o                         
  -4   3   4        250.38        381.01        14.81 o                         
  -3   3   4        870.48        891.02        62.41 o                         
  -2   3   4       2897.32       2909.02        81.39 o                         
  -1   3   4       1436.07       1556.96        69.09 o                         
   0   3   4      20647.12      17927.03       446.73 o                         
   1   3   4       4644.87       4886.99        93.22 o                         
   2   3   4       4091.19       3171.99        74.86 o                         
   3   3   4        193.00        105.02        15.65 o                         
   4   3   4         37.87         35.43         7.06 o                         
   5   3   4       1865.31       1651.72        30.22 o                         
   6   3   4        552.54        535.74        13.35 o                         
   7   3   4          3.52         -1.32         7.28 o                         
   8   3   4        432.90        506.35        21.33 o                         
   9   3   4         91.00        100.93        11.24 o                         
  10   3   4        761.23        714.26        31.44 o                         
 -11   4   4        366.09        303.59        16.39 o                         
 -10   4   4       2388.33       2640.32        70.79 o                         
  -9   4   4       1137.59       1014.27        33.60 o                         
  -8   4   4         93.89        175.32        12.97 o                         
  -7   4   4        173.15        197.58        10.29 o                         
  -6   4   4       4483.73       4759.28       138.55 o                         
  -5   4   4       5207.24       5299.79       200.95 o                         
  -4   4   4      11966.65      13475.17       435.22 o                         
  -3   4   4        524.32        397.93        27.95 o                         
  -2   4   4        143.34        111.35        13.03 o                         
  -1   4   4       5921.73       7015.12       250.04 o                         
   0   4   4      46418.22      49810.86      1346.96 o                         
   2   4   4        302.82        307.43        38.09 o                         
   3   4   4       7603.28       6979.94       163.90 o                         
   4   4   4       2485.49       2579.89        76.37 o                         
   5   4   4        833.98        715.99        16.68 o                         
   6   4   4       1268.47       1191.60        23.50 o                         
   7   4   4       2238.34       2268.77        44.01 o                         
   8   4   4       5334.19       5338.95       113.53 o                         
   9   4   4        391.56        326.98        16.78 o                         
  10   4   4         25.36         65.55        11.39 o                         
 -11   5   4        168.48        149.33        15.72 o                         
 -10   5   4        337.64        348.45        17.28 o                         
  -9   5   4       1063.08        975.89        29.28 o                         
  -8   5   4       2405.40       2557.06        63.91 o                         
  -7   5   4       3340.11       3279.10        60.47 o                         
  -6   5   4        675.25        744.34        22.80 o                         
  -5   5   4       6410.64       6318.72       227.97 o                         
  -4   5   4       3811.64       4217.09       161.78 o                         
  -3   5   4       1897.39       1872.10       121.65 o                         
  -2   5   4      11794.50      12284.10       238.15 o                         
  -1   5   4        806.08        656.81        27.65 o                         
   0   5   4      19467.29      17297.57       388.50 o                         
   1   5   4       3178.33       3578.77        77.89 o                         
   2   5   4       7068.15       7570.62       173.16 o                         
   3   5   4      15920.23      15306.76       376.53 o                         
   4   5   4        714.09        798.70        24.66 o                         
   5   5   4       7905.66       7156.82       115.48 o                         
   6   5   4       5145.04       5228.22        84.70 o                         
   7   5   4       4744.42       4637.95        79.76 o                         
   8   5   4          9.07        384.06        18.65 o                         
   9   5   4        566.84        507.27        20.77 o                         
  10   5   4       1079.67       1021.44        36.59 o                         
 -11   6   4        242.36        210.90        13.15 o                         
 -10   6   4        849.39        880.67        29.23 o                         
  -9   6   4        729.34        668.21        23.13 o                         
  -8   6   4         52.86         91.95        10.15 o                         
  -7   6   4       1243.32       1220.83        29.96 o                         
  -6   6   4        164.30        254.42        11.02 o                         
  -5   6   4       2244.07       1672.15        85.46 o                         
  -4   6   4       2093.33       2100.91        78.79 o                         
  -3   6   4         88.66        111.71        18.63 o                         
  -2   6   4       9205.72       9540.09       195.47 o                         
  -1   6   4       2568.46       2160.24        99.09 o                         
   0   6   4        750.93       1063.87        74.24 o                         
   1   6   4      21297.04      18484.03       437.40 o                         
   2   6   4         30.58        190.43        14.28 o                         
   3   6   4       7153.64       6245.83       146.25 o                         
   4   6   4         66.12        167.52        14.53 o                         
   5   6   4        151.40        302.36        17.53 o                         
   6   6   4       1488.81       1274.50        27.08 o                         
   7   6   4        864.89        863.42        24.80 o                         
   8   6   4       4603.77       4808.91       117.32 o                         
   9   6   4       1020.16       1001.20        31.10 o                         
  10   6   4        157.93        249.72        13.53 o                         
 -11   7   4         89.63        103.48         8.40 o                         
 -10   7   4         22.91         26.04         6.22 o                         
  -9   7   4        695.23        719.78        23.69 o                         
  -8   7   4        159.31        152.43        11.33 o                         
  -7   7   4        515.35        596.12        20.54 o                         
  -6   7   4       1278.18       1093.36        44.14 o                         
  -5   7   4       1097.65       1013.64        26.71 o                         
  -4   7   4       2966.79       2851.38       121.38 o                         
  -3   7   4        444.74        394.85        32.69 o                         
  -2   7   4        349.46        350.27        19.75 o                         
  -1   7   4        125.01        289.94        26.14 o                         
   0   7   4         60.89        249.96        17.34 o                         
   1   7   4          8.72        426.70        17.78 o                         
   2   7   4       1747.71       1290.86        54.80 o                         
   3   7   4       2145.13       1575.67        50.56 o                         
   4   7   4       3939.16       3746.15        85.66 o                         
   5   7   4        207.88        121.20         7.18 o                         
   6   7   4        321.88        447.36        13.85 o                         
   7   7   4       2625.66       2403.34        54.49 o                         
   8   7   4        246.38        247.33        17.35 o                         
   9   7   4        155.77        200.49        13.74 o                         
  10   7   4         61.71        103.05         8.18 o                         
 -11   8   4        256.63        226.56        10.73 o                         
 -10   8   4        118.76         70.72         6.95 o                         
  -9   8   4       3685.98       3586.57        78.62 o                         
  -8   8   4         95.51         56.32         8.98 o                         
  -7   8   4        593.42        492.54        22.91 o                         
  -6   8   4       1027.74       1027.09        21.50 o                         
  -5   8   4       1732.55       2118.75        44.64 o                         
  -4   8   4       5911.91       6840.49       315.76 o                         
  -3   8   4        997.53        943.27        62.42 o                         
  -2   8   4       5717.97       6588.81       193.09 o                         
  -1   8   4       1377.67       1267.80        39.99 o                         
   0   8   4        646.65       1118.04        44.82 o                         
   1   8   4       1631.31       1037.10        34.35 o                         
   2   8   4         26.85         29.38         9.99 o                         
   3   8   4       4455.37       5027.56       104.35 o                         
   4   8   4       2959.75       2583.78        70.95 o                         
   5   8   4       1555.56       1448.91        26.73 o                         
   6   8   4         44.04         27.01         7.64 o                         
   7   8   4         67.72        273.77        16.04 o                         
   8   8   4        796.34        675.99        28.72 o                         
   9   8   4       1211.90       1078.41        29.12 o                         
  10   8   4        523.02        492.06        18.15 o                         
 -11   9   4        640.44        548.77        51.53 o                         
 -10   9   4          1.55         13.60         5.42 o                         
  -9   9   4        362.96        533.89        17.79 o                         
  -8   9   4        999.31        991.47        37.85 o                         
  -7   9   4        806.29        883.50        26.85 o                         
  -6   9   4       1324.36       1123.66        24.37 o                         
  -5   9   4        802.25        918.64        35.62 o                         
  -4   9   4       5283.94       4626.91       148.08 o                         
  -3   9   4      10884.25      10919.12       445.94 o                         
  -2   9   4       2604.43       2529.36        74.07 o                         
  -1   9   4        895.87        981.27        28.32 o                         
   0   9   4        526.77        236.65        24.85 o                         
   1   9   4      50534.24      46889.47       927.68 o                         
   2   9   4      18423.67      18239.27       492.21 o                         
   3   9   4       1517.32       1456.65        38.60 o                         
   4   9   4        263.23        209.08        11.20 o                         
   5   9   4       1535.74       1801.04        33.11 o                         
   6   9   4       9894.67       9968.81       165.98 o                         
   7   9   4       2396.04       2333.24        52.58 o                         
   8   9   4        420.79        466.37        22.43 o                         
   9   9   4         90.93        182.40        10.67 o                         
  10   9   4        935.01        920.34        32.04 o                         
 -10  10   4        666.38        673.13        30.85 o                         
  -9  10   4        702.73        764.56        26.45 o                         
  -8  10   4       1718.72       1625.02        45.24 o                         
  -7  10   4        569.88        558.50        16.04 o                         
  -6  10   4       4635.80       4862.71       124.67 o                         
  -5  10   4        328.15        427.30        13.28 o                         
  -4  10   4       2460.18       2533.51        74.27 o                         
  -3  10   4       1242.52       1269.07        98.57 o                         
  -2  10   4       3799.80       4532.12       150.29 o                         
  -1  10   4       9329.71       8455.55       153.76 o                         
   0  10   4       4403.12       4911.48       126.24 o                         
   2  10   4       1318.42       1934.69        65.45 o                         
   3  10   4         95.64        150.67        11.29 o                         
   4  10   4       5411.67       4788.90        85.73 o                         
   5  10   4       1247.49       1150.35        24.38 o                         
   6  10   4        378.09        638.86        18.65 o                         
   7  10   4        195.85        425.92        20.34 o                         
   8  10   4        804.34        791.40        29.88 o                         
   9  10   4        828.66        761.51        22.02 o                         
  10  10   4        382.12        434.75        19.39 o                         
 -10  11   4        117.10        100.40         8.83 o                         
  -9  11   4        855.30        884.49        25.01 o                         
  -8  11   4         41.78         30.25         7.56 o                         
  -7  11   4        641.92        597.97        22.92 o                         
  -6  11   4       2333.35       2413.24        50.21 o                         
  -5  11   4        468.92        564.79        28.54 o                         
  -4  11   4       9771.36       9560.44       327.34 o                         
  -3  11   4         83.66         99.62        13.44 o                         
  -2  11   4        919.37        867.19        33.84 o                         
  -1  11   4       1329.67       1433.59        37.20 o                         
   0  11   4       1863.77       1767.64        65.54 o                         
   1  11   4       4054.43       3152.25        71.05 o                         
   2  11   4       1089.95        640.94        20.71 o                         
   3  11   4        379.41        377.45        35.19 o                         
   4  11   4         54.68         80.31         8.13 o                         
   5  11   4       1361.44       1305.27        28.65 o                         
   6  11   4       1553.76       1519.34        33.09 o                         
   7  11   4       1259.65       1294.99        38.10 o                         
   8  11   4         94.15         68.42        10.22 o                         
   9  11   4        364.75        420.50        21.92 o                         
  10  11   4          5.59         22.22        10.84 o                         
 -10  12   4        264.20        172.16        11.86 o                         
  -9  12   4          1.88         23.22         6.96 o                         
  -8  12   4        154.14         92.62         7.58 o                         
  -7  12   4        257.38        275.76        13.56 o                         
  -6  12   4        152.05        285.75        14.32 o                         
  -5  12   4        413.87        409.42        16.62 o                         
  -4  12   4       2865.87       2989.57        76.46 o                         
  -3  12   4        163.91        160.71        25.08 o                         
  -2  12   4         50.80        188.57        14.53 o                         
  -1  12   4         53.06        153.19        10.04 o                         
   0  12   4       1840.82       1880.42        78.45 o                         
   1  12   4         92.16        240.27        15.29 o                         
   2  12   4       1482.97       1445.04        64.06 o                         
   3  12   4        343.00        354.29        15.93 o                         
   4  12   4       1224.40       1257.26        29.23 o                         
   5  12   4       3120.76       2834.31        65.38 o                         
   6  12   4        189.85        207.73        14.61 o                         
   7  12   4        169.30        166.27        12.68 o                         
   8  12   4         57.55         63.25         9.36 o                         
   9  12   4        484.90        420.27        33.24 o                         
 -10  13   4         75.34         47.54         7.07 o                         
  -9  13   4         93.19         80.02         9.94 o                         
  -8  13   4       3579.90       3342.30       133.98 o                         
  -7  13   4       3035.76       2910.18       165.78 o                         
  -6  13   4         16.16         49.86        11.69 o                         
  -5  13   4        139.00        174.15        11.96 o                         
  -4  13   4        278.03        275.05        18.04 o                         
  -3  13   4      10840.51      10376.59       284.27 o                         
  -2  13   4       3875.41       4119.48       162.88 o                         
  -1  13   4         10.23         56.47         8.18 o                         
   0  13   4       1014.69        892.17        26.40 o                         
   1  13   4       1432.73       2026.29        91.67 o                         
   2  13   4       7389.56       8232.15       206.55 o                         
   3  13   4       1870.48       1952.07        49.20 o                         
   4  13   4         25.72         34.15         8.59 o                         
   5  13   4       1839.70       1992.88        66.56 o                         
   6  13   4        901.72        919.22        41.00 o                         
   7  13   4        903.38        820.61        54.38 o                         
   8  13   4        502.79        493.79        40.60 o                         
   9  13   4         42.87         16.69         7.51 o                         
 -10  14   4       1717.61       1664.04        68.08 o                         
  -9  14   4        803.41        821.83        41.94 o                         
  -8  14   4        221.40        281.52        20.87 o                         
  -7  14   4        829.51        675.59        27.44 o                         
  -6  14   4       1879.26       1730.57        99.03 o                         
  -5  14   4       9846.90       9052.26       392.94 o                         
  -4  14   4        979.57       1067.95        41.34 o                         
  -3  14   4         12.96         15.78         7.01 o                         
  -2  14   4         60.93        190.57        21.78 o                         
  -1  14   4       9676.85       9525.15       330.55 o                         
   0  14   4       9477.62      10019.20       254.86 o                         
   1  14   4       9769.41      10652.69       402.28 o                         
   2  14   4       1993.94       1974.84        79.74 o                         
   3  14   4      10028.32      10403.93       190.94 o                         
   4  14   4       1230.78       1289.30        38.04 o                         
   5  14   4        180.15        202.41        18.29 o                         
   6  14   4       1823.00       1699.13        60.52 o                         
   7  14   4        620.96        489.80        34.10 o                         
   8  14   4       4750.13       5165.05       240.82 o                         
   9  14   4        241.68        219.70        27.26 o                         
 -10  15   4         45.45        121.84        15.44 o                         
  -9  15   4        153.24        200.96        19.12 o                         
  -8  15   4        462.46        531.09        27.03 o                         
  -7  15   4       2412.04       2637.02       125.11 o                         
  -6  15   4          4.67         52.52        10.92 o                         
  -5  15   4       2363.60       2597.13       148.17 o                         
  -4  15   4       1449.93       1591.22        73.13 o                         
  -3  15   4       3699.19       3368.30        96.82 o                         
  -2  15   4       7490.14       6845.63       189.47 o                         
  -1  15   4         45.26        272.87        22.69 o                         
   0  15   4       1014.15       1390.00        33.95 o                         
   1  15   4       7550.78       8298.50       200.76 o                         
   2  15   4       1003.21       1124.66        44.98 o                         
   3  15   4       4093.65       4240.49        91.29 o                         
   4  15   4        400.08        429.81        17.42 o                         
   5  15   4        141.76        143.48        18.90 o                         
   6  15   4       1143.44       1318.00        49.81 o                         
   7  15   4       1051.27        928.73        52.00 o                         
   8  15   4        210.31        571.40        33.79 o                         
   9  15   4          6.71         -3.61         6.96 o                         
  -9  16   4          0.48         -2.73         7.23 o                         
  -8  16   4         37.98         61.11        17.47 o                         
  -7  16   4        209.82        375.21        17.01 o                         
  -6  16   4         70.62         90.49         8.57 o                         
  -5  16   4        325.00        297.26        19.71 o                         
  -4  16   4        261.43        240.10        29.84 o                         
  -3  16   4        546.19        893.67        69.20 o                         
  -2  16   4        409.38        669.78        21.89 o                         
  -1  16   4       4339.58       4522.86       142.35 o                         
   0  16   4       4321.46       4096.61        73.79 o                         
   1  16   4        947.13       1120.55        37.04 o                         
   2  16   4         59.62        137.87        18.29 o                         
   3  16   4        183.43        358.98        15.61 o                         
   4  16   4         82.17         98.43         9.81 o                         
   5  16   4       1648.19       1467.77        56.97 o                         
   6  16   4        527.49        588.88        37.05 o                         
   7  16   4         52.96         60.35        10.77 o                         
   8  16   4          9.32         63.79        25.90 o                         
   9  16   4         18.82         10.74         5.94 o                         
  -9  17   4        107.05         93.43        10.41 o                         
  -8  17   4        249.73        225.42        13.13 o                         
  -7  17   4         18.51         57.37        10.21 o                         
  -6  17   4       3383.12       3246.34       142.95 o                         
  -5  17   4         14.83         64.44         8.98 o                         
  -4  17   4       4728.47       4510.44       147.44 o                         
  -3  17   4       2630.76       2648.63       109.44 o                         
  -2  17   4        167.68        173.07        24.41 o                         
  -1  17   4       4293.21       4464.06       209.76 o                         
   0  17   4          6.01        552.06        49.74 o                         
   1  17   4       2276.98       2936.31        81.79 o                         
   2  17   4       3673.12       3950.79        83.95 o                         
   3  17   4        889.06        944.46        30.28 o                         
   4  17   4          7.82          1.21         7.57 o                         
   5  17   4         99.51         93.30        21.48 o                         
   6  17   4         44.43         56.48        12.17 o                         
   7  17   4       1384.35       1392.26        53.22 o                         
   8  17   4        213.86        221.93        15.59 o                         
  -9  18   4        781.74        518.68        24.83 o                         
  -8  18   4        984.25        843.74        28.52 o                         
  -7  18   4         77.77        110.32        11.56 o                         
  -6  18   4       3242.47       3594.76       161.13 o                         
  -5  18   4        756.09        778.77        51.42 o                         
  -4  18   4        475.74        392.68        53.87 o                         
  -3  18   4        270.58        293.58        19.32 o                         
  -2  18   4       2316.53       2306.27        91.19 o                         
  -1  18   4       2872.95       3145.89        69.15 o                         
   0  18   4       6732.80       6900.69       218.68 o                         
   1  18   4        162.61        169.30        11.19 o                         
   2  18   4       1187.06       1167.68        36.96 o                         
   3  18   4       1285.93       1483.29        61.93 o                         
   4  18   4       1315.90       1501.59        43.43 o                         
   5  18   4       1294.14       1148.56        44.41 o                         
   6  18   4        228.20        242.10        27.31 o                         
   7  18   4       1180.79       1197.62        88.34 o                         
   8  18   4        171.11         88.21        10.73 o                         
  -9  19   4        292.57        254.92        19.57 o                         
  -8  19   4        346.06        368.22        18.59 o                         
  -7  19   4        434.64        375.38        30.26 o                         
  -6  19   4        803.16        877.06        62.56 o                         
  -5  19   4        378.93        395.66        17.46 o                         
  -4  19   4       2119.99       2093.27        83.22 o                         
  -3  19   4       6016.07       5545.99       193.90 o                         
  -2  19   4        249.23        279.27        26.69 o                         
  -1  19   4        168.82        203.48        13.82 o                         
   0  19   4        489.35        678.48        30.87 o                         
   1  19   4      17721.78      18593.10       487.91 o                         
   2  19   4       7441.39       7850.50       188.43 o                         
   3  19   4        161.40        196.73        23.62 o                         
   4  19   4        203.33        220.75        26.88 o                         
   5  19   4        771.63        958.36        47.30 o                         
   6  19   4       4352.24       4208.47       140.11 o                         
   7  19   4       1394.00       1640.56        60.70 o                         
   8  19   4        387.01        288.80        22.93 o                         
  -8  20   4         43.16         67.37         9.03 o                         
  -7  20   4        248.19        228.66        29.78 o                         
  -6  20   4        638.03        724.40        29.49 o                         
  -5  20   4         19.04         26.67        12.83 o                         
  -4  20   4       1319.52       1430.49       114.59 o                         
  -3  20   4        330.69        487.61        28.83 o                         
  -2  20   4       1705.24       1792.84        75.31 o                         
  -1  20   4       2147.74       2079.69       117.24 o                         
   0  20   4        293.82        240.94        22.60 o                         
   1  20   4         76.92        585.03        22.15 o                         
   2  20   4       2045.45       2526.80        98.97 o                         
   3  20   4        175.84        238.97        12.55 o                         
   4  20   4        267.81        289.08        17.51 o                         
   5  20   4        217.48        370.28        34.93 o                         
   6  20   4         77.93        296.31        19.24 o                         
   7  20   4          4.25        107.54        14.46 o                         
   8  20   4         74.25         81.40         8.41 o                         
  -8  21   4         71.51         55.44         7.11 o                         
  -7  21   4         97.92        101.58        20.48 o                         
  -6  21   4         57.37         91.10        13.19 o                         
  -5  21   4        228.81        274.38        66.65 o                         
  -4  21   4        142.62        242.34        16.14 o                         
  -3  21   4        404.18        398.04        37.46 o                         
  -2  21   4          1.82         45.82        11.21 o                         
  -1  21   4         68.34        222.04        14.07 o                         
   0  21   4        194.79        215.58        31.35 o                         
   1  21   4        610.84        669.48        28.70 o                         
   2  21   4        839.54        851.93        35.04 o                         
   3  21   4        111.18        243.64        12.36 o                         
   4  21   4        633.14        594.81        23.09 o                         
   5  21   4         49.61         64.23        15.13 o                         
   6  21   4        136.92         98.36        12.08 o                         
   7  21   4         46.97         98.78        10.80 o                         
  -8  22   4          1.71         11.95         5.02 o                         
  -7  22   4         11.79          2.33         6.45 o                         
  -6  22   4         92.10         77.09        10.43 o                         
  -5  22   4       1531.08       1509.65       186.03 o                         
  -4  22   4        697.82        594.44        66.64 o                         
  -3  22   4         66.51         86.77        22.15 o                         
  -2  22   4        529.83        585.15        85.20 o                         
  -1  22   4        847.63        904.44        43.58 o                         
   0  22   4        732.45       1042.91        36.97 o                         
   1  22   4       2844.15       2925.79       114.29 o                         
   2  22   4        343.89        275.61        14.15 o                         
   3  22   4       1173.52       1130.61        38.59 o                         
   4  22   4       1146.72       1032.68        41.12 o                         
   5  22   4        242.84        276.88        44.81 o                         
   6  22   4          5.34          8.98        10.59 o                         
   7  22   4         64.54         98.27         9.75 o                         
  -7  23   4        703.54        562.81        23.22 o                         
  -6  23   4        335.27        241.30        32.79 o                         
  -5  23   4       1037.91        967.47       146.58 o                         
  -4  23   4       2038.96       1952.05       227.03 o                         
  -3  23   4       1957.56       1901.98        67.74 o                         
  -2  23   4       2269.01       2330.62        96.81 o                         
  -1  23   4          2.88         47.07        10.06 o                         
   0  23   4       1093.62       1147.30        67.33 o                         
   1  23   4        568.75        574.44        33.99 o                         
   2  23   4       3794.44       3680.27       114.60 o                         
   3  23   4       1925.82       2035.51        55.81 o                         
   4  23   4        251.80        253.46        19.43 o                         
   5  23   4       1528.02       1469.37        45.52 o                         
   6  23   4       1192.18       1136.51        54.51 o                         
  -7  24   4          1.25         61.24         6.76 o                         
  -6  24   4        433.26        386.82        16.14 o                         
  -5  24   4       2393.30       2700.90       152.06 o                         
  -4  24   4        747.15        773.04        59.06 o                         
  -3  24   4        163.73        248.93        17.41 o                         
  -2  24   4        251.80        394.04        19.69 o                         
  -1  24   4       1430.04       1475.42        65.42 o                         
   0  24   4       1855.46       1996.05       129.24 o                         
   1  24   4        139.67        198.55        12.90 o                         
   2  24   4        297.18        462.63        19.27 o                         
   3  24   4        890.18        977.43        36.73 o                         
   4  24   4       1281.54       1281.51        65.80 o                         
   5  24   4         79.47        120.96        18.88 o                         
   6  24   4        325.27        404.58        19.90 o                         
  -6  25   4          8.59         21.93         6.10 o                         
  -5  25   4        118.38        270.23        97.54 o                         
  -4  25   4         29.50        149.58        15.51 o                         
  -3  25   4         62.91         32.19         9.23 o                         
  -2  25   4        188.02        211.35        13.81 o                         
  -1  25   4        117.95        219.92        14.18 o                         
   0  25   4        385.69        524.68        32.21 o                         
   1  25   4        513.73        593.13        26.83 o                         
   2  25   4         55.93         37.74         7.21 o                         
   3  25   4         22.55        200.66        17.74 o                         
   4  25   4        305.13        407.64        20.28 o                         
   5  25   4         34.56         99.71         9.68 o                         
  -6  26   4        159.56        139.97        11.34 o                         
  -5  26   4        678.31        487.04       118.02 o                         
  -4  26   4          6.93         56.51         7.74 o                         
  -3  26   4          0.74         44.16         8.70 o                         
  -2  26   4         52.03         85.40         9.52 o                         
  -1  26   4       1097.33       1110.60        41.03 o                         
   0  26   4         16.79         93.16         8.82 o                         
   1  26   4         11.41        147.95        11.80 o                         
   2  26   4         13.03         56.80         7.13 o                         
   3  26   4        103.25        111.49        11.17 o                         
   4  26   4         84.83         98.47        13.66 o                         
   5  26   4         20.39         30.02        12.68 o                         
  -5  27   4          1.45          4.83         4.96 o                         
  -4  27   4       1435.99       1282.58        97.59 o                         
  -3  27   4       1241.28       1161.45        54.63 o                         
  -2  27   4        274.95        269.17        12.45 o                         
  -1  27   4         44.54         33.04        10.89 o                         
   0  27   4         15.18         25.53         6.51 o                         
   1  27   4       1966.93       1931.42        85.91 o                         
   2  27   4       2022.15       1952.78        75.18 o                         
   3  27   4          6.54         14.52        14.41 o                         
   4  27   4        250.28        277.02        14.25 o                         
  -4  28   4        926.67        679.98        77.76 o                         
  -3  28   4          5.03         57.18         7.50 o                         
  -2  28   4        533.72        505.98        59.33 o                         
  -1  28   4        957.20        971.04        43.87 o                         
   0  28   4       1470.26       1466.45        54.85 o                         
   1  28   4        257.05        276.16        13.92 o                         
   2  28   4        182.02        258.18        39.29 o                         
   3  28   4        397.84        374.88        30.13 o                         
  -3  29   4        484.40        403.00        22.41 o                         
  -2  29   4        167.77        202.87        13.84 o                         
  -1  29   4         45.40        116.91        17.56 o                         
   0  29   4          2.04        130.32        18.38 o                         
   1  29   4        754.74        706.50        23.22 o                         
   2  29   4        207.26        356.02        28.50 o                         
  -1  30   4         97.53        107.88         9.13 o                         
   0  30   4          0.96         17.31         5.98 o                         
   1  30   4        100.50        198.97        12.17 o                         
 -11   1   5        399.10        345.21        25.01 o                         
 -10   1   5         70.39        128.69        18.79 o                         
  -9   1   5       2598.18       2635.66       116.60 o                         
  -8   1   5       5046.12       5198.34       137.62 o                         
  -7   1   5        219.14        227.08        16.65 o                         
  -6   1   5        563.71        600.85        39.57 o                         
  -5   1   5        126.24        116.27        13.15 o                         
  -4   1   5       6896.86       5975.25       189.60 o                         
  -3   1   5       1060.77       1269.99        67.91 o                         
  -2   1   5       1694.69       1352.71        88.27 o                         
  -1   1   5       1726.93       1721.44        80.30 o                         
   0   1   5       3336.74       3194.71       100.65 o                         
   1   1   5      16242.87      17005.14       343.23 o                         
   2   1   5       6036.46       6337.90       123.93 o                         
   3   1   5       7321.36       6886.25       146.71 o                         
   4   1   5       4558.08       4713.33       108.21 o                         
   5   1   5       3904.78       3971.22        72.15 o                         
   6   1   5       2633.23       2565.08        47.79 o                         
   7   1   5       2512.86       2640.95        52.95 o                         
   8   1   5          1.62         40.37         9.29 o                         
   9   1   5         90.64         70.83        20.68 o                         
  10   1   5        150.44        171.32        20.59 o                         
 -11   2   5        252.46        305.11        23.03 o                         
 -10   2   5       1499.38       1566.25        59.33 o                         
  -9   2   5       4728.44       4359.90       186.03 o                         
  -8   2   5       1737.20       1782.12        47.95 o                         
  -7   2   5         67.55         90.32        11.62 o                         
  -6   2   5       4449.46       4757.14       108.65 o                         
  -5   2   5       5265.07       5141.11       114.70 o                         
  -4   2   5       3303.18       3885.43        95.18 o                         
  -3   2   5       5056.05       5770.11       212.28 o                         
  -2   2   5      10825.85      11507.93       366.17 o                         
  -1   2   5       2571.86       2526.49       169.85 o                         
   0   2   5       3589.80       3909.82       122.66 o                         
   1   2   5       1326.29       1169.65        37.07 o                         
   2   2   5        175.95        178.09        12.94 o                         
   3   2   5       8978.54       8624.24       180.60 o                         
   4   2   5       7485.69       7311.99       177.15 o                         
   5   2   5       1448.00       1509.81        32.30 o                         
   6   2   5          3.36         32.20         6.70 o                         
   7   2   5       1406.15       1635.40        40.32 o                         
   8   2   5       1443.94       1507.88        48.22 o                         
   9   2   5        265.10        233.60        27.37 o                         
  10   2   5        214.37        296.45        24.75 o                         
 -11   3   5        247.86        260.83        14.80 o                         
 -10   3   5          0.14         -3.28         9.59 o                         
  -9   3   5        601.13        679.27        23.54 o                         
  -8   3   5       1399.85       1503.86        36.04 o                         
  -7   3   5       6307.76       6378.93       152.06 o                         
  -6   3   5        117.64        132.86        12.71 o                         
  -5   3   5       2561.21       2556.38        86.09 o                         
  -4   3   5       3049.15       3159.48        71.73 o                         
  -3   3   5      33681.64      34098.17      1120.59 o                         
  -2   3   5       3812.95       4328.52       111.85 o                         
  -1   3   5       1159.54       1119.35        61.68 o                         
   0   3   5        162.90        149.35        18.90 o                         
   1   3   5      32049.99      30228.39       593.27 o                         
   2   3   5      27916.07      28172.67       468.49 o                         
   3   3   5       1143.33       1135.38        26.35 o                         
   4   3   5         63.48         97.86         9.38 o                         
   5   3   5       3815.84       3765.50        60.98 o                         
   6   3   5       7186.61       7035.22       103.29 o                         
   7   3   5       1239.55       1145.35        26.73 o                         
   8   3   5        564.81        704.82        24.18 o                         
   9   3   5        121.31        188.61        17.53 o                         
  10   3   5       1084.25       1156.12        39.62 o                         
 -11   4   5        297.39        209.81        15.31 o                         
 -10   4   5         69.45         70.73         9.50 o                         
  -9   4   5          8.99         26.27         8.43 o                         
  -8   4   5        209.76        188.13        13.97 o                         
  -7   4   5        522.14        510.51        15.74 o                         
  -6   4   5       5054.78       5239.17       125.30 o                         
  -5   4   5        794.49        702.84        23.14 o                         
  -4   4   5         43.13         86.84        10.05 o                         
  -3   4   5       2278.29       2595.59       133.61 o                         
  -2   4   5       2383.02       2444.82        62.04 o                         
  -1   4   5       4816.37       4468.99       283.62 o                         
   0   4   5      13076.85      13107.51       354.04 o                         
   1   4   5       6913.33       8634.69       190.91 o                         
   2   4   5        618.69        600.25        23.46 o                         
   3   4   5        574.03        586.04        19.29 o                         
   4   4   5        990.51       1058.26        28.13 o                         
   5   4   5       4949.88       4792.80        85.92 o                         
   6   4   5        517.27        700.00        18.40 o                         
   7   4   5        320.00        389.89        14.94 o                         
   8   4   5        614.94        689.38        23.64 o                         
   9   4   5        101.10         90.72        10.34 o                         
  10   4   5        528.14        555.18        33.40 o                         
 -11   5   5         38.14         36.90         7.90 o                         
 -10   5   5          7.78         -5.84         8.13 o                         
  -9   5   5         76.39         93.09        10.04 o                         
  -8   5   5        775.62        619.52        21.41 o                         
  -7   5   5         24.69         38.96         8.42 o                         
  -6   5   5          9.73         24.47         7.32 o                         
  -5   5   5        109.98        115.66        10.42 o                         
  -4   5   5         21.24         35.63         8.84 o                         
  -3   5   5       7623.17       7946.72       260.76 o                         
  -2   5   5         20.46         84.95        13.22 o                         
  -1   5   5          0.04        182.28        18.63 o                         
   0   5   5      24273.41      25078.25       648.41 o                         
   1   5   5       4637.33       5639.82       129.55 o                         
   2   5   5        240.04        289.07        20.39 o                         
   3   5   5         32.78         83.36         7.74 o                         
   4   5   5        158.87        196.17        11.26 o                         
   5   5   5       3079.92       3150.33        57.32 o                         
   6   5   5         28.37         17.79         6.95 o                         
   7   5   5         15.96         29.64         8.00 o                         
   8   5   5          4.23         -8.08         8.76 o                         
   9   5   5        238.81        200.35        12.87 o                         
  10   5   5        403.00        262.08        15.62 o                         
 -11   6   5        273.96        257.98        13.68 o                         
 -10   6   5        838.50        799.23        25.20 o                         
  -9   6   5        369.29        302.69        16.72 o                         
  -8   6   5       1528.04       1651.35        40.49 o                         
  -7   6   5        363.09        477.14        23.85 o                         
  -6   6   5       4580.96       4591.26       127.29 o                         
  -5   6   5         36.30         44.40         9.47 o                         
  -4   6   5       8813.38       9983.82       394.18 o                         
  -3   6   5          2.40         20.14        11.96 o                         
  -2   6   5        275.55        340.46        32.80 o                         
  -1   6   5       5419.91       5841.29       216.41 o                         
   0   6   5       6338.27       7418.03       203.53 o                         
   1   6   5       3013.52       2599.64        59.74 o                         
   2   6   5       9138.73       9020.13       168.67 o                         
   3   6   5        603.87        517.91        25.69 o                         
   4   6   5       3118.69       3189.76        59.99 o                         
   5   6   5       4995.76       5327.69        86.03 o                         
   6   6   5        285.26        363.62        14.14 o                         
   7   6   5       1274.78       1272.05        31.40 o                         
   8   6   5       1806.35       1522.96        39.80 o                         
   9   6   5        370.70        376.50        16.84 o                         
  10   6   5          1.63         35.56         8.90 o                         
 -11   7   5        469.46        375.55        16.03 o                         
 -10   7   5         36.71         78.94         6.91 o                         
  -9   7   5        170.97        225.28        14.64 o                         
  -8   7   5       4658.92       4661.56        93.54 o                         
  -7   7   5       3262.37       3199.25        73.21 o                         
  -6   7   5       1593.63       2088.00        63.42 o                         
  -5   7   5        102.04        119.99        11.21 o                         
  -4   7   5       8145.00       7907.01       385.27 o                         
  -3   7   5      11563.95      12636.46       536.22 o                         
  -2   7   5       2852.09       3227.24        92.19 o                         
  -1   7   5       2550.06       2667.15       108.16 o                         
   0   7   5       9446.12       8881.06       191.51 o                         
   1   7   5      23071.77      25063.02       635.07 o                         
   2   7   5       5166.61       4449.18       140.89 o                         
   3   7   5       1871.58       1651.27        45.56 o                         
   4   7   5        994.84       1012.98        25.04 o                         
   5   7   5       2727.97       2825.41        48.11 o                         
   6   7   5       6155.98       6177.02        99.14 o                         
   7   7   5       3816.58       3965.32        75.07 o                         
   8   7   5         83.49        217.53        14.95 o                         
   9   7   5       1046.08        944.40        28.73 o                         
  10   7   5        420.15        411.49        23.03 o                         
 -11   8   5         18.94         46.17        13.22 o                         
 -10   8   5        789.47        740.33        29.63 o                         
  -9   8   5        802.07        823.60        24.31 o                         
  -8   8   5        555.59        647.51        22.93 o                         
  -7   8   5        220.05        338.03        14.04 o                         
  -6   8   5       1018.60        881.81        22.59 o                         
  -5   8   5       3640.15       3510.79        72.87 o                         
  -4   8   5        148.68        291.14        30.80 o                         
  -3   8   5         88.62        270.91        22.22 o                         
  -2   8   5       3416.23       3736.22       150.34 o                         
  -1   8   5      10802.93      11940.97       477.66 o                         
   0   8   5       7373.01       7184.51       368.83 o                         
   1   8   5       1207.66       1533.12        57.19 o                         
   2   8   5       2718.22       2347.19        49.25 o                         
   3   8   5       3517.93       3722.66        90.10 o                         
   4   8   5       7394.29       7382.35       122.42 o                         
   5   8   5         35.97         21.92         6.50 o                         
   6   8   5        156.85        277.96        15.20 o                         
   7   8   5       1210.62       1310.73        30.10 o                         
   8   8   5       1754.02       1740.08        47.51 o                         
   9   8   5        353.78        442.86        17.20 o                         
  10   8   5         48.00         36.42        15.17 o                         
 -10   9   5        254.40        259.95        10.32 o                         
  -9   9   5        106.24        153.23        11.91 o                         
  -8   9   5          3.03         17.28         8.20 o                         
  -7   9   5        216.88        203.74        10.98 o                         
  -6   9   5        325.92        383.02        19.31 o                         
  -5   9   5        399.32        535.76        16.28 o                         
  -4   9   5         56.31         26.25        12.70 o                         
  -3   9   5        446.49        306.11        16.32 o                         
  -2   9   5          2.98         62.47        13.68 o                         
  -1   9   5       3364.39       3845.19       149.80 o                         
   0   9   5         83.37        156.42        13.39 o                         
   1   9   5        785.59       1029.34        35.97 o                         
   2   9   5       1234.13       1033.39        52.39 o                         
   3   9   5       1214.00       1047.39        32.18 o                         
   4   9   5        821.57        849.22        20.88 o                         
   5   9   5          6.83          2.27         6.02 o                         
   6   9   5        395.99        487.29        15.27 o                         
   7   9   5         67.72        126.85        10.71 o                         
   8   9   5         48.32         86.32        11.12 o                         
   9   9   5         14.09          8.24         6.71 o                         
 -10  10   5        629.79        517.92        16.24 o                         
  -9  10   5        149.40        131.60        10.51 o                         
  -8  10   5        123.60         99.09         9.74 o                         
  -7  10   5        171.74        143.38         9.02 o                         
  -6  10   5         60.11        124.47         7.69 o                         
  -5  10   5       4151.53       4035.34        61.56 o                         
  -4  10   5       1028.67        873.66        32.66 o                         
  -3  10   5        705.60       1166.79        60.68 o                         
  -2  10   5       1442.28       1617.25        52.79 o                         
  -1  10   5       3436.17       4005.60       132.83 o                         
   0  10   5       3086.47       3561.91       139.18 o                         
   1  10   5       2162.61       2055.91        90.02 o                         
   2  10   5        359.93        469.24        24.25 o                         
   3  10   5       2884.04       2782.45        60.45 o                         
   4  10   5       2082.78       2050.38        44.60 o                         
   5  10   5        220.87        187.78         8.80 o                         
   6  10   5       1747.69       1739.33        34.80 o                         
   7  10   5         25.20          7.90         9.43 o                         
   8  10   5        881.56        737.21        28.14 o                         
   9  10   5         85.27         60.63         7.95 o                         
 -10  11   5        156.90        165.26        11.70 o                         
  -9  11   5        965.85        988.08        28.54 o                         
  -8  11   5       2271.38       2447.78        55.94 o                         
  -7  11   5       1503.17       1385.86        45.66 o                         
  -6  11   5       3776.83       3388.01        60.78 o                         
  -5  11   5       1045.47        934.36        23.68 o                         
  -4  11   5       3624.33       4064.42       201.93 o                         
  -3  11   5       8124.61       8136.70       272.45 o                         
  -2  11   5       6352.84       6157.64       210.62 o                         
  -1  11   5        256.84        380.05        19.89 o                         
   0  11   5       4263.39       4392.34       142.87 o                         
   1  11   5       1660.99       1579.69        45.60 o                         
   2  11   5       6740.13       7488.62       154.99 o                         
   3  11   5       4959.39       5178.56        92.80 o                         
   4  11   5         25.77         60.96         7.75 o                         
   5  11   5       2435.58       2427.00        56.89 o                         
   6  11   5        935.84        944.81        22.89 o                         
   7  11   5       2089.23       2207.43        56.83 o                         
   8  11   5        104.41        148.56        12.74 o                         
   9  11   5        213.57        267.75        15.74 o                         
 -10  12   5       1473.15       1278.21        82.00 o                         
  -9  12   5       2074.80       1746.97        95.82 o                         
  -8  12   5         78.98        140.73        10.52 o                         
  -7  12   5        361.17        362.29        20.44 o                         
  -6  12   5       5906.16       5953.56       140.77 o                         
  -5  12   5       6342.92       6431.67       149.55 o                         
  -4  12   5       5079.76       4793.73       244.05 o                         
  -3  12   5        264.75        322.12        24.55 o                         
  -2  12   5       6494.19       5791.13       197.49 o                         
  -1  12   5       4480.83       4341.57       152.18 o                         
   0  12   5       2623.27       2435.36        99.38 o                         
   1  12   5         42.08        175.98        22.15 o                         
   2  12   5       2404.08       2597.90        62.07 o                         
   3  12   5       4304.26       4126.95        90.36 o                         
   4  12   5       2143.40       2187.33        45.04 o                         
   5  12   5        171.19        214.16        12.06 o                         
   6  12   5        751.03        875.26        28.01 o                         
   7  12   5       2227.96       2291.92        58.19 o                         
   8  12   5        495.20        505.48        47.47 o                         
   9  12   5       1170.09       1107.06        48.80 o                         
 -10  13   5         39.32         69.72         7.67 o                         
  -9  13   5         37.80        111.66        11.98 o                         
  -8  13   5        845.82        909.09        52.06 o                         
  -7  13   5        530.58        594.04        42.75 o                         
  -6  13   5         58.26        181.42        18.06 o                         
  -5  13   5        285.28        406.21        31.46 o                         
  -4  13   5       1075.28       1300.53        52.32 o                         
  -3  13   5       6324.59       5827.42       165.94 o                         
  -2  13   5        704.95        650.71        46.03 o                         
  -1  13   5        167.08        237.30        12.58 o                         
   0  13   5          6.06        132.37        18.02 o                         
   1  13   5       1771.22       1878.71        61.25 o                         
   2  13   5       2016.45       2166.32        96.36 o                         
   3  13   5          9.70        150.15        11.81 o                         
   4  13   5        123.53        173.09        12.13 o                         
   5  13   5         93.06         50.94         9.93 o                         
   6  13   5        922.81       1039.79        34.59 o                         
   7  13   5        122.22        252.72        19.74 o                         
   8  13   5         20.69         24.39        18.21 o                         
   9  13   5          2.66         13.03         7.98 o                         
 -10  14   5         58.37         -2.49         8.89 o                         
  -9  14   5         51.79         43.36         7.58 o                         
  -8  14   5        171.71        214.69        12.15 o                         
  -7  14   5        146.56        140.78        10.91 o                         
  -6  14   5        192.21        292.37        20.29 o                         
  -5  14   5         28.88         55.27        10.67 o                         
  -4  14   5         63.68        119.79        14.56 o                         
  -3  14   5         42.43        236.17        13.57 o                         
  -2  14   5         45.95        173.10        19.46 o                         
  -1  14   5         15.03         32.48         7.89 o                         
   0  14   5       1634.78       1930.24        79.07 o                         
   1  14   5       2515.19       2860.15        92.41 o                         
   2  14   5        761.52        850.62        75.17 o                         
   3  14   5        100.85        133.16        13.86 o                         
   4  14   5          2.16         -4.02         8.45 o                         
   5  14   5          8.84         13.01         9.82 o                         
   6  14   5        162.28        237.95        17.37 o                         
   7  14   5         13.79          0.65        13.84 o                         
   8  14   5        342.66        298.26        31.10 o                         
   9  14   5         25.82          3.29         9.11 o                         
  -9  15   5         73.65         85.98         9.74 o                         
  -8  15   5        616.49        472.33        31.12 o                         
  -7  15   5        198.70        213.95        13.02 o                         
  -6  15   5          4.56         16.54         7.36 o                         
  -5  15   5         83.94         89.31        11.43 o                         
  -4  15   5       1362.21       1191.30        84.75 o                         
  -3  15   5       9619.04       8535.04       193.76 o                         
  -2  15   5        951.19       1035.40        38.26 o                         
  -1  15   5        204.34        223.90        11.82 o                         
   0  15   5        116.88         90.66        15.06 o                         
   1  15   5        542.85        912.09       102.10 o                         
   2  15   5       1857.91       1939.66        64.66 o                         
   3  15   5        224.47        182.46        11.88 o                         
   4  15   5         68.88         44.56         9.36 o                         
   5  15   5         23.36         13.26        10.54 o                         
   6  15   5        625.61        642.63        28.46 o                         
   7  15   5        206.13        120.08        25.90 o                         
   8  15   5         16.71         55.23        12.29 o                         
  -9  16   5        761.85        646.65        22.85 o                         
  -8  16   5         70.41         62.68         7.20 o                         
  -7  16   5        623.51        549.51        42.17 o                         
  -6  16   5        680.97        670.33        46.64 o                         
  -5  16   5       4431.14       4246.54       150.08 o                         
  -4  16   5        790.87        779.36        37.36 o                         
  -3  16   5        912.45       1092.36        34.59 o                         
  -2  16   5       3728.82       3669.62       201.79 o                         
  -1  16   5       8022.43       8263.74       276.16 o                         
   0  16   5       6165.25       6947.55       184.94 o                         
   1  16   5         17.08         26.41         9.76 o                         
   2  16   5        256.99        254.49        13.61 o                         
   3  16   5        331.88        445.62        32.28 o                         
   4  16   5       1868.63       1923.75        50.31 o                         
   5  16   5        345.23        364.00        25.05 o                         
   6  16   5        178.01        147.83        14.36 o                         
   7  16   5       1123.31       1366.73        64.03 o                         
   8  16   5       2091.39       2034.28        92.99 o                         
  -9  17   5       1287.77       1113.56        46.78 o                         
  -8  17   5        888.54        865.48        60.44 o                         
  -7  17   5        414.26        415.86        54.29 o                         
  -6  17   5        323.26        272.22        14.64 o                         
  -5  17   5        176.53        346.18        27.28 o                         
  -4  17   5       2023.13       1803.46        97.75 o                         
  -3  17   5       4246.89       3909.65       116.17 o                         
  -2  17   5       4593.20       4479.16       151.73 o                         
  -1  17   5          0.69        506.02        25.25 o                         
   0  17   5        157.12        233.54        16.49 o                         
   1  17   5       3809.73       4218.34       143.38 o                         
   2  17   5       2516.73       2685.97        79.34 o                         
   3  17   5       1513.69       1404.98        39.69 o                         
   4  17   5       1140.55       1144.49        38.52 o                         
   5  17   5        746.70        940.14        60.55 o                         
   6  17   5       1228.35       1182.22        41.29 o                         
   7  17   5       1285.07       1478.80        66.69 o                         
   8  17   5        190.38        254.64        18.28 o                         
  -9  18   5        296.42        223.69        21.03 o                         
  -8  18   5         16.07         36.79         8.19 o                         
  -7  18   5        331.69        292.33        15.67 o                         
  -6  18   5        227.63        311.62        15.38 o                         
  -5  18   5        164.49        212.52        17.20 o                         
  -4  18   5        203.26        316.09        15.04 o                         
  -3  18   5         70.54        355.31        24.77 o                         
  -2  18   5       3110.27       3085.54        79.74 o                         
  -1  18   5       4290.29       3562.05        92.17 o                         
   0  18   5       1974.31       2264.46        81.39 o                         
   1  18   5        329.93        521.75        48.46 o                         
   2  18   5        958.16       1011.60        28.97 o                         
   3  18   5       1023.48       1029.78        31.21 o                         
   4  18   5       1025.23       1063.63        38.33 o                         
   5  18   5         56.36        118.76        13.73 o                         
   6  18   5        185.01        225.30        15.22 o                         
   7  18   5        101.81        278.33        21.68 o                         
   8  18   5        563.79        640.93        26.14 o                         
  -8  19   5         68.34         42.07         9.70 o                         
  -7  19   5        142.08         79.18        10.46 o                         
  -6  19   5         82.62        175.90        12.67 o                         
  -5  19   5         91.22        148.05        21.28 o                         
  -4  19   5         86.64         75.30        23.14 o                         
  -3  19   5       1097.01        927.95        71.89 o                         
  -2  19   5        323.76        350.04        23.61 o                         
  -1  19   5        261.74        744.75        31.60 o                         
   0  19   5         95.69        292.80        28.36 o                         
   1  19   5         23.03         28.30         9.74 o                         
   2  19   5         59.74         59.20         9.88 o                         
   3  19   5        336.28        272.26        18.27 o                         
   4  19   5        125.06        187.99        15.71 o                         
   5  19   5        175.07        207.13        16.96 o                         
   6  19   5         92.96         70.78        14.18 o                         
   7  19   5         14.30         37.28        11.36 o                         
  -8  20   5         89.59         93.00        14.46 o                         
  -7  20   5          5.73         27.43         9.28 o                         
  -6  20   5        370.67        356.16        17.43 o                         
  -5  20   5       3998.47       4139.77       174.33 o                         
  -4  20   5       1573.53       1547.47        45.62 o                         
  -3  20   5        377.64        709.29        45.03 o                         
  -2  20   5        963.69       1128.70        40.27 o                         
  -1  20   5       1235.49       1287.17        44.13 o                         
   0  20   5        233.03        255.13        14.90 o                         
   1  20   5        839.52        950.00        30.83 o                         
   2  20   5        187.88        208.81        13.81 o                         
   3  20   5       6620.99       6930.65       218.47 o                         
   4  20   5       1134.22       1035.40        30.89 o                         
   5  20   5        244.74        220.47        15.43 o                         
   6  20   5         65.78         42.07        12.67 o                         
   7  20   5         72.32         50.41        10.49 o                         
  -8  21   5        795.18        627.53        61.36 o                         
  -7  21   5        728.24        744.99        29.47 o                         
  -6  21   5        232.58        211.71        30.28 o                         
  -5  21   5        144.78        294.52        23.53 o                         
  -4  21   5       3018.15       2660.00       109.63 o                         
  -3  21   5       2225.78       1963.26        77.31 o                         
  -2  21   5       2263.11       2205.93        65.26 o                         
  -1  21   5        220.25        279.93        24.03 o                         
   0  21   5       3145.82       3191.85       134.25 o                         
   1  21   5       3789.78       3961.80       102.55 o                         
   2  21   5       3906.33       4141.42       141.80 o                         
   3  21   5        738.60       1024.09        39.75 o                         
   4  21   5         78.31        107.39        10.03 o                         
   5  21   5        961.69       1063.79        36.54 o                         
   6  21   5       2004.45       2123.57       123.66 o                         
   7  21   5       1403.72       1242.68        52.80 o                         
  -7  22   5        121.40        211.96        15.40 o                         
  -6  22   5        361.54        333.93        68.55 o                         
  -5  22   5        194.13        184.29        18.51 o                         
  -4  22   5       1234.86       1379.61       119.18 o                         
  -3  22   5        258.99        369.31        22.03 o                         
  -2  22   5       1545.49       1674.64        58.54 o                         
  -1  22   5         45.79         68.72        11.77 o                         
   0  22   5        378.88        349.23        19.72 o                         
   1  22   5       1462.10       1629.33        59.01 o                         
   2  22   5        385.66        512.00        21.77 o                         
   3  22   5        872.79       1130.93        54.73 o                         
   4  22   5        555.07        478.71        21.12 o                         
   5  22   5        203.31        225.64        15.53 o                         
   6  22   5         84.57        310.29        28.29 o                         
  -7  23   5        184.61        172.39        10.97 o                         
  -6  23   5         43.54         91.83        37.82 o                         
  -5  23   5        180.73        244.71        31.37 o                         
  -4  23   5          8.77        201.11        35.58 o                         
  -3  23   5         68.72         49.66        10.58 o                         
  -2  23   5         96.33        197.93        17.21 o                         
  -1  23   5        111.19         62.81        11.64 o                         
   0  23   5        241.27        232.17        17.64 o                         
   1  23   5       1092.68       1099.56        71.26 o                         
   2  23   5       1452.87       1446.93        76.05 o                         
   3  23   5        286.35        362.78        22.06 o                         
   4  23   5        395.41        602.28        56.88 o                         
   5  23   5         49.14         99.81        11.90 o                         
   6  23   5        524.19        552.44        53.70 o                         
  -6  24   5        212.57        195.30        20.81 o                         
  -5  24   5        797.81        503.59        27.09 o                         
  -4  24   5         31.12         25.45         8.49 o                         
  -3  24   5         13.11         40.65         9.80 o                         
  -2  24   5        955.55       1058.06        52.49 o                         
  -1  24   5        412.70        434.20        23.50 o                         
   0  24   5       1785.18       1463.94        74.52 o                         
   1  24   5       2753.49       2611.83       114.18 o                         
   2  24   5          4.36          4.28         6.36 o                         
   3  24   5        837.61        760.93        25.50 o                         
   4  24   5        298.35        268.97        17.34 o                         
   5  24   5        389.01        372.18        23.88 o                         
  -6  25   5        453.61        346.38        27.31 o                         
  -5  25   5        369.44        377.64        56.95 o                         
  -4  25   5       3302.15       2985.70       222.30 o                         
  -3  25   5       4097.92       3863.17       122.05 o                         
  -2  25   5        922.82        705.84        55.71 o                         
  -1  25   5         55.33         63.36        10.64 o                         
   0  25   5        323.01        326.75        14.67 o                         
   1  25   5       3253.22       3132.01       107.02 o                         
   2  25   5       2892.28       2735.87       110.59 o                         
   3  25   5        288.04        232.30        15.64 o                         
   4  25   5        141.48        136.95        11.83 o                         
   5  25   5       1121.06        897.05        54.95 o                         
  -5  26   5        867.89        757.83        84.51 o                         
  -4  26   5        416.68        392.76        47.92 o                         
  -3  26   5         39.92        186.08        12.82 o                         
  -2  26   5        249.06        262.34        13.80 o                         
  -1  26   5       1637.36       1468.05        71.80 o                         
   0  26   5        970.48       1004.08        33.54 o                         
   1  26   5         48.46        144.37        10.74 o                         
   2  26   5        664.70        575.45        19.29 o                         
   3  26   5        757.77        699.87        35.48 o                         
   4  26   5        443.28        448.42        23.38 o                         
  -5  27   5          3.66        117.51        10.00 o                         
  -4  27   5        486.59        551.76        43.66 o                         
  -3  27   5        118.82        173.58        11.84 o                         
  -2  27   5         34.79         28.42         5.98 o                         
  -1  27   5          2.28        164.62        10.25 o                         
   0  27   5        475.79        635.97        37.82 o                         
   1  27   5        446.20        371.74        17.66 o                         
   2  27   5        302.95        395.14        23.79 o                         
   3  27   5        419.60        560.94        28.74 o                         
   4  27   5         76.12        137.42        16.37 o                         
  -4  28   5        148.61        145.07        11.26 o                         
  -3  28   5          3.91         51.34         6.71 o                         
  -2  28   5         72.39        123.68         8.28 o                         
  -1  28   5          5.45         -2.60         5.14 o                         
   0  28   5         38.60         43.16         5.80 o                         
   1  28   5         31.16         83.83        11.53 o                         
   2  28   5          4.91        103.88        11.87 o                         
   3  28   5        557.69        543.31        26.36 o                         
  -2  29   5         46.55         41.05         5.38 o                         
  -1  29   5          6.57         32.97         5.41 o                         
   0  29   5        552.94        575.44        19.32 o                         
   1  29   5        554.29        495.81        50.07 o                         
 -11   0   6        860.76        907.24        55.11 o                         
 -10   0   6       4312.20       4580.05       181.62 o                         
  -9   0   6        813.44        632.50        39.11 o                         
  -8   0   6       1200.68       1573.32        47.49 o                         
  -7   0   6        594.86        917.89        31.21 o                         
  -6   0   6      14037.50      14214.28       465.88 o                         
  -5   0   6       1971.40       1958.71        87.81 o                         
  -4   0   6      11640.79      12038.92       327.07 o                         
  -3   0   6       1893.54       1882.72        72.47 o                         
  -2   0   6       4097.05       4639.72       165.87 o                         
  -1   0   6       5526.05       5201.15       548.12 o                         
   0   0   6       5962.81       5074.21       417.26 o                         
   1   0   6       1205.85       1486.91        61.65 o                         
   2   0   6      21431.33      19740.99       419.87 o                         
   3   0   6       5245.44       5324.66       143.47 o                         
   4   0   6       5052.99       5101.55       114.18 o                         
   5   0   6         38.04         33.92        19.27 o                         
   6   0   6        191.01        286.91        18.36 o                         
   7   0   6        102.76        149.33        12.83 o                         
   8   0   6       1042.59       1412.46        50.08 o                         
   9   0   6        690.22        614.96        40.37 o                         
  10   0   6         11.12         90.29        15.41 o                         
 -11   1   6        254.25        165.86        35.66 o                         
 -10   1   6         10.91         69.95        16.39 o                         
  -9   1   6        900.59        963.46        37.13 o                         
  -8   1   6       6569.96       6697.58       152.60 o                         
  -7   1   6       6167.66       6018.66       215.55 o                         
  -6   1   6        252.22        514.80        27.66 o                         
  -5   1   6        678.41        677.12        23.37 o                         
  -4   1   6        149.81        156.28        13.61 o                         
  -3   1   6      11908.96      11825.94       256.12 o                         
  -2   1   6        720.35        808.42        39.55 o                         
  -1   1   6        958.38        627.50        33.51 o                         
   0   1   6        807.77       1019.24        42.47 o                         
   1   1   6      17077.89      19042.41       337.67 o                         
   2   1   6      12204.03      11888.21       164.18 o                         
   3   1   6       1719.44       1605.54        40.14 o                         
   4   1   6         12.18         60.28         8.50 o                         
   5   1   6       1562.16       1594.12        35.66 o                         
   6   1   6        996.55       1066.11        29.65 o                         
   7   1   6         36.73         32.63         9.92 o                         
   8   1   6        755.90        798.42        32.20 o                         
   9   1   6         88.44        106.08        20.97 o                         
  10   1   6        748.99        816.22        41.76 o                         
 -11   2   6          7.54         30.97        13.76 o                         
 -10   2   6          4.98          0.47        13.67 o                         
  -9   2   6        960.36        771.31        28.25 o                         
  -8   2   6        322.61        441.44        19.89 o                         
  -7   2   6         76.40         63.94        10.95 o                         
  -6   2   6        312.60        408.89        16.15 o                         
  -5   2   6       5723.97       5505.55       161.67 o                         
  -4   2   6         49.08         48.73        10.05 o                         
  -3   2   6        394.57        398.66        19.29 o                         
  -2   2   6       1151.42        998.82        39.75 o                         
  -1   2   6       7094.99       6806.91       163.44 o                         
   0   2   6       4380.05       3929.80       129.31 o                         
   1   2   6       2057.69       1925.35        49.12 o                         
   2   2   6          3.58         70.09         7.20 o                         
   3   2   6        454.36        467.03        20.29 o                         
   4   2   6       2596.29       2495.53        46.42 o                         
   5   2   6        812.92        770.74        23.88 o                         
   6   2   6         60.00         96.24         8.85 o                         
   7   2   6         20.11         10.00         8.30 o                         
   8   2   6         46.61         82.61        11.73 o                         
   9   2   6         16.25         -5.73        16.40 o                         
  10   2   6        122.26        145.66        13.77 o                         
 -11   3   6        175.61        185.93        11.95 o                         
 -10   3   6         57.22        128.63        11.36 o                         
  -9   3   6         80.56         65.28         8.97 o                         
  -8   3   6         31.19         47.14         8.38 o                         
  -7   3   6       1150.21       1291.04        40.86 o                         
  -6   3   6        116.90         65.99         8.86 o                         
  -5   3   6        263.46        267.60        14.36 o                         
  -4   3   6       4057.49       3954.58        89.37 o                         
  -3   3   6        724.09        802.77        26.47 o                         
  -2   3   6         60.80        109.31        12.02 o                         
  -1   3   6          5.71         43.54        13.04 o                         
   0   3   6         97.41        378.00        39.37 o                         
   1   3   6      15775.30      14556.24       237.00 o                         
   2   3   6       2246.29       2318.71        45.29 o                         
   3   3   6         34.39         18.25         7.82 o                         
   4   3   6         47.93         94.25         8.15 o                         
   5   3   6        491.18        600.11        19.24 o                         
   6   3   6       7083.44       6873.27       106.18 o                         
   7   3   6        837.29        770.31        20.85 o                         
   8   3   6        129.28        190.85        11.58 o                         
   9   3   6         43.41        104.76        14.27 o                         
  10   3   6         56.86         47.66        13.64 o                         
 -11   4   6         46.20         17.98         6.99 o                         
 -10   4   6        967.81        975.45        31.68 o                         
  -9   4   6       1676.80       1865.77        54.36 o                         
  -8   4   6        172.80        187.79        12.81 o                         
  -7   4   6        350.56        304.06        13.73 o                         
  -6   4   6        191.45        244.23        12.15 o                         
  -5   4   6       1146.98       1375.00        46.77 o                         
  -4   4   6         25.20        106.13        25.16 o                         
  -3   4   6        287.98        305.21        15.03 o                         
  -2   4   6       8308.01       8259.34       212.15 o                         
  -1   4   6       9713.83       9465.35       362.48 o                         
   0   4   6        178.98        593.90        42.37 o                         
   1   4   6         96.81        493.42        30.73 o                         
   2   4   6        142.36         78.69        11.03 o                         
   3   4   6       8852.08       8546.65       174.53 o                         
   4   4   6       3940.51       3830.98        93.30 o                         
   5   4   6       1021.87       1223.68        31.21 o                         
   6   4   6         30.45        302.24        12.76 o                         
   7   4   6        881.91        920.17        23.39 o                         
   8   4   6       2421.12       2324.51        51.58 o                         
   9   4   6       1303.71       1497.49        50.55 o                         
  10   4   6         12.27         -0.74        11.65 o                         
 -11   5   6        288.72        278.71        14.30 o                         
 -10   5   6         29.27         56.87         9.20 o                         
  -9   5   6       1817.94       1840.85        44.58 o                         
  -8   5   6       2992.61       2980.88        69.10 o                         
  -7   5   6        296.34        355.39        16.14 o                         
  -6   5   6       2710.93       2413.59        65.82 o                         
  -5   5   6       1916.12       1762.00        45.64 o                         
  -4   5   6      11737.44      10801.97       212.60 o                         
  -3   5   6      10926.44      12220.87       223.50 o                         
  -2   5   6      12743.84      15325.71       343.03 o                         
  -1   5   6       9504.74       9219.26       392.42 o                         
   0   5   6       6806.56       6294.75       214.93 o                         
   1   5   6      15212.34      13563.23       340.47 o                         
   2   5   6       4115.64       4130.92        84.97 o                         
   3   5   6       2544.05       2718.05        59.34 o                         
   4   5   6        462.87        658.32        19.51 o                         
   5   5   6       4199.03       4186.81        72.04 o                         
   6   5   6       3509.60       3420.60        59.39 o                         
   7   5   6       1563.26       1432.56        31.22 o                         
   8   5   6        382.20        548.13        20.33 o                         
   9   5   6       1158.48       1349.31        46.26 o                         
 -11   6   6         27.06         32.69         7.80 o                         
 -10   6   6        525.88        608.41        22.67 o                         
  -9   6   6       1670.35       1802.60        43.32 o                         
  -8   6   6        304.45        331.26        17.94 o                         
  -7   6   6       2535.11       2740.79        67.53 o                         
  -6   6   6         19.78         94.18        15.33 o                         
  -5   6   6         18.78        116.47        11.12 o                         
  -4   6   6       7594.00       7557.00       208.20 o                         
  -3   6   6       1235.54       1347.03        46.29 o                         
  -2   6   6       7875.97       7729.59       164.43 o                         
  -1   6   6        522.73        787.41        27.19 o                         
   0   6   6         56.36         89.66        22.26 o                         
   1   6   6       7946.31       8160.05       162.87 o                         
   2   6   6        328.44        317.97        15.52 o                         
   3   6   6       2120.81       2010.59        40.67 o                         
   4   6   6       6000.23       6147.01       103.19 o                         
   5   6   6        713.02        758.67        20.52 o                         
   6   6   6        886.44       1012.18        25.00 o                         
   7   6   6       1690.61       1687.96        39.20 o                         
   8   6   6        372.62        422.87        17.56 o                         
   9   6   6        752.86        870.41        33.53 o                         
 -10   7   6        213.58        226.22        14.01 o                         
  -9   7   6          0.32         22.14         7.49 o                         
  -8   7   6        122.98        156.21        12.08 o                         
  -7   7   6          0.96         82.67         9.27 o                         
  -6   7   6        250.29        217.63        11.43 o                         
  -5   7   6         64.74         25.75         6.86 o                         
  -4   7   6        738.08       1091.38        49.02 o                         
  -3   7   6         64.62         86.46        12.46 o                         
  -2   7   6        487.01        755.57        25.72 o                         
  -1   7   6       1183.66       1016.24        32.31 o                         
   0   7   6          2.96         15.00         8.83 o                         
   1   7   6       1414.47       1176.98        45.96 o                         
   2   7   6       2392.75       2534.92        90.44 o                         
   3   7   6       1842.35       2074.64        45.90 o                         
   4   7   6          5.14         55.30         7.23 o                         
   5   7   6          4.34         81.27         8.00 o                         
   6   7   6        569.69        513.85        20.31 o                         
   7   7   6         87.75         58.17         9.39 o                         
   8   7   6         45.77         74.94         9.62 o                         
   9   7   6        107.15         95.95        11.85 o                         
 -10   8   6        704.18        696.12        21.44 o                         
  -9   8   6        216.01        183.87        11.00 o                         
  -8   8   6        283.34        316.33        16.53 o                         
  -7   8   6        230.97        239.40        11.61 o                         
  -6   8   6        988.14       1057.09        29.63 o                         
  -5   8   6       7638.04       7488.17       202.33 o                         
  -4   8   6        110.16        124.42        13.75 o                         
  -3   8   6       1037.17       1327.35        45.67 o                         
  -2   8   6       3661.90       4158.03       127.21 o                         
  -1   8   6       1508.85       1958.34        80.49 o                         
   0   8   6       7536.09       7178.50       182.82 o                         
   1   8   6        383.47        338.19        14.69 o                         
   2   8   6       2271.35       2162.47        59.40 o                         
   3   8   6       3226.83       3465.29        70.02 o                         
   4   8   6       4165.56       4499.64        81.84 o                         
   5   8   6        754.91        631.41        18.49 o                         
   6   8   6          5.08         13.63         7.37 o                         
   7   8   6       1557.44       1528.38        40.49 o                         
   8   8   6       1795.28       1985.76        47.74 o                         
   9   8   6         11.16         16.99         6.54 o                         
 -10   9   6          9.54         51.31         5.84 o                         
  -9   9   6        891.83        985.81        26.74 o                         
  -8   9   6       3245.61       3485.58        82.76 o                         
  -7   9   6       3254.50       3575.33        82.49 o                         
  -6   9   6        170.73        213.21        14.58 o                         
  -5   9   6         13.20         42.41         6.41 o                         
  -4   9   6       2611.49       2718.57       133.80 o                         
  -3   9   6      16824.46      19341.66       881.22 o                         
  -2   9   6       6151.16       6599.42       210.23 o                         
  -1   9   6      10697.51      10872.09       340.22 o                         
   0   9   6        941.38       1174.11        30.27 o                         
   1   9   6       4828.80       5024.94       102.47 o                         
   2   9   6       4043.34       3921.42        86.10 o                         
   3   9   6       3821.82       3853.66        76.87 o                         
   4   9   6        359.84        251.05        11.42 o                         
   5   9   6       2949.40       2992.34        48.42 o                         
   6   9   6       2524.82       2507.42        48.85 o                         
   7   9   6       1142.25       1200.02        31.35 o                         
   8   9   6        830.00        880.45        25.94 o                         
   9   9   6         35.59         20.75         6.55 o                         
 -10  10   6       1287.00       1169.22        51.30 o                         
  -9  10   6        399.82        352.02        13.59 o                         
  -8  10   6         29.74        222.14        12.38 o                         
  -7  10   6        540.45        505.04        16.29 o                         
  -6  10   6       4426.08       4375.90       130.87 o                         
  -5  10   6       3508.29       3454.95        80.13 o                         
  -4  10   6       2833.63       2638.14        74.59 o                         
  -3  10   6       2328.14       1937.67        87.36 o                         
  -2  10   6       4376.95       5098.20       135.50 o                         
  -1  10   6       2440.59       2857.05       122.42 o                         
   0  10   6       2434.75       1929.05        70.04 o                         
   1  10   6        209.21        252.68        14.83 o                         
   2  10   6       3487.27       3541.51        78.93 o                         
   3  10   6      10269.78      10770.07       215.74 o                         
   4  10   6        361.76        296.71        11.83 o                         
   5  10   6       1087.09       1221.13        24.54 o                         
   6  10   6        471.95        559.08        17.51 o                         
   7  10   6        953.45       1173.90        35.42 o                         
   8  10   6       1081.14       1276.30        35.93 o                         
   9  10   6        244.07        133.81        12.70 o                         
 -10  11   6         16.14         46.41         6.52 o                         
  -9  11   6        453.34        433.05        14.67 o                         
  -8  11   6        931.11       1055.80        28.76 o                         
  -7  11   6         14.40         45.99         6.59 o                         
  -6  11   6       1420.77       1585.62        58.45 o                         
  -5  11   6        980.48       1259.92        45.23 o                         
  -4  11   6        179.91        231.55        17.07 o                         
  -3  11   6       1544.81       1462.07        41.03 o                         
  -2  11   6        469.29        325.95        19.74 o                         
  -1  11   6         22.13        103.63        10.87 o                         
   0  11   6       2428.79       2518.61       137.63 o                         
   1  11   6        463.15        568.77        17.62 o                         
   2  11   6         28.35        127.75        22.17 o                         
   3  11   6       2384.95       2417.53        56.81 o                         
   4  11   6       2818.92       3030.82        91.94 o                         
   5  11   6       2529.56       2322.44        40.33 o                         
   6  11   6         30.34         12.82         7.57 o                         
   7  11   6         40.78        130.66        10.92 o                         
   8  11   6        470.45        597.96        34.53 o                         
   9  11   6        117.48        133.51        10.20 o                         
 -10  12   6        127.93         67.27        10.30 o                         
  -9  12   6         61.35         43.49         9.55 o                         
  -8  12   6        438.90        490.77        17.14 o                         
  -7  12   6        782.03        798.83        34.64 o                         
  -6  12   6         41.80         42.81         6.46 o                         
  -5  12   6        171.15        124.57        11.41 o                         
  -4  12   6        716.96        763.85        26.24 o                         
  -3  12   6        733.17        688.46        48.84 o                         
  -2  12   6       1823.40       1883.81        61.52 o                         
  -1  12   6        286.64        263.37        15.14 o                         
   0  12   6         21.77         36.78         9.99 o                         
   1  12   6       1012.11        951.78        31.10 o                         
   2  12   6        250.23        172.95        13.76 o                         
   3  12   6       2237.89       2484.79        63.49 o                         
   4  12   6        895.97        843.31        24.06 o                         
   5  12   6        773.43        917.72        31.12 o                         
   6  12   6        306.42        369.89        19.53 o                         
   7  12   6         27.90         12.43         9.62 o                         
   8  12   6          2.42         37.24        13.57 o                         
   9  12   6        300.13        308.04        13.63 o                         
 -10  13   6         52.74         46.14         6.40 o                         
  -9  13   6       1361.26       1311.05        75.61 o                         
  -8  13   6        529.46        437.78        39.15 o                         
  -7  13   6       1242.48       1141.19        51.30 o                         
  -6  13   6       1334.84       1320.47        34.98 o                         
  -5  13   6        397.91        457.18        53.98 o                         
  -4  13   6       5440.95       4690.02       398.30 o                         
  -3  13   6       5721.54       5580.46       178.82 o                         
  -2  13   6        536.64        780.86        42.17 o                         
  -1  13   6        104.11         28.21         8.91 o                         
   0  13   6       1522.47       1459.39        58.28 o                         
   1  13   6       8231.16       8055.25       224.07 o                         
   2  13   6       4597.21       5107.69       124.50 o                         
   3  13   6         14.04         29.75        10.21 o                         
   4  13   6        865.03        867.55        27.40 o                         
   5  13   6        372.59        292.25        17.11 o                         
   6  13   6       2512.67       2762.26       131.53 o                         
   7  13   6        816.61        947.98        56.35 o                         
   8  13   6         27.91         88.39        15.49 o                         
  -9  14   6       1497.62       1404.59       223.04 o                         
  -8  14   6        310.95        288.31        22.68 o                         
  -7  14   6       1771.79       2008.09       167.41 o                         
  -6  14   6       2152.17       2216.00        91.44 o                         
  -5  14   6       2527.40       2173.10       104.05 o                         
  -4  14   6       2979.73       3086.72       130.44 o                         
  -3  14   6       1458.91       1600.58        68.07 o                         
  -2  14   6       7050.22       6748.97       212.93 o                         
  -1  14   6       7403.55       7114.48       206.97 o                         
   0  14   6       1292.47       1604.70        47.54 o                         
   1  14   6         10.84        136.64        13.38 o                         
   2  14   6        433.78        443.84        18.05 o                         
   3  14   6       2029.78       1931.43        74.52 o                         
   4  14   6       4554.05       4766.85       104.67 o                         
   5  14   6         24.05         39.02        10.18 o                         
   6  14   6          3.03        241.76        23.53 o                         
   7  14   6        185.98        304.53        22.64 o                         
   8  14   6       2839.18       2894.86        94.28 o                         
  -9  15   6        568.76        697.73        31.93 o                         
  -8  15   6        359.79        307.45        27.49 o                         
  -7  15   6        309.72        331.36        22.09 o                         
  -6  15   6       1100.93       1046.57        37.29 o                         
  -5  15   6       1384.75       1302.93        79.96 o                         
  -4  15   6       6835.54       6190.18       358.57 o                         
  -3  15   6        764.24        619.12        38.00 o                         
  -2  15   6       1283.40       1414.22        96.36 o                         
  -1  15   6        616.28        545.71        20.82 o                         
   0  15   6       1333.50       1173.05        56.00 o                         
   1  15   6       8388.67       8933.55       268.54 o                         
   2  15   6       2899.04       3025.67        64.48 o                         
   3  15   6        347.60        300.14        20.37 o                         
   4  15   6         53.97        309.35        15.73 o                         
   5  15   6       1039.87       1001.29        45.99 o                         
   6  15   6       2376.17       2590.13        90.13 o                         
   7  15   6       1217.49       1557.82        71.19 o                         
   8  15   6        402.21        641.67        35.93 o                         
  -9  16   6         79.39        115.28        10.07 o                         
  -8  16   6          1.06         14.10         6.28 o                         
  -7  16   6        140.09        284.76        32.93 o                         
  -6  16   6        366.50        394.89        19.75 o                         
  -5  16   6        773.39        743.79        60.45 o                         
  -4  16   6        517.99        611.25        28.92 o                         
  -3  16   6       1805.30       1833.40        51.46 o                         
  -2  16   6        215.93        280.19        18.84 o                         
  -1  16   6         20.90         68.84         8.89 o                         
   0  16   6        266.93        208.85        18.47 o                         
   1  16   6        584.76       1203.19        40.34 o                         
   2  16   6        775.72       1027.94        28.22 o                         
   3  16   6        184.79        190.61        14.38 o                         
   4  16   6       1790.38       1829.85        48.45 o                         
   5  16   6          5.50         41.88        10.16 o                         
   6  16   6          3.00        299.86        24.22 o                         
   7  16   6          0.06         28.32        10.87 o                         
   8  16   6         14.78         10.88         7.45 o                         
  -9  17   6         44.99         48.88         6.98 o                         
  -8  17   6        434.53        475.50        61.65 o                         
  -7  17   6         12.85          8.68         7.18 o                         
  -6  17   6         21.36         38.23         9.28 o                         
  -5  17   6        347.76        311.37        17.07 o                         
  -4  17   6       1799.29       1870.90       101.76 o                         
  -3  17   6        249.79        367.32        55.71 o                         
  -2  17   6        617.94        522.02        24.54 o                         
  -1  17   6        617.14        550.23        31.74 o                         
   0  17   6       4632.33       4637.70       133.57 o                         
   1  17   6          9.53         76.17        15.59 o                         
   2  17   6        277.65        268.18        19.02 o                         
   3  17   6        345.08        437.66        20.30 o                         
   4  17   6       1787.40       1869.87        59.05 o                         
   5  17   6       1649.99       1664.30        54.27 o                         
   6  17   6          5.38          3.27        10.84 o                         
   7  17   6        441.32        346.52        19.90 o                         
   8  17   6          0.38         -2.72         5.35 o                         
  -8  18   6        140.83        147.53        25.03 o                         
  -7  18   6        383.71        376.50        37.36 o                         
  -6  18   6       1253.45       1496.08        61.88 o                         
  -5  18   6       3978.98       3434.82       204.33 o                         
  -4  18   6        719.55        426.89        25.89 o                         
  -3  18   6          2.84         25.16         9.82 o                         
  -2  18   6       3990.51       3906.90       102.75 o                         
  -1  18   6       4319.81       4621.79       115.11 o                         
   0  18   6        977.95        827.49        47.16 o                         
   1  18   6          5.38         11.74        10.44 o                         
   2  18   6       5008.86       5251.43       120.40 o                         
   3  18   6       3041.16       3304.76        83.20 o                         
   4  18   6        925.82        817.81        26.82 o                         
   5  18   6        550.21        631.37        27.14 o                         
   6  18   6          7.16          5.00         9.92 o                         
   7  18   6       2439.73       2802.51        90.88 o                         
  -8  19   6       1948.25       1830.62       119.76 o                         
  -7  19   6        703.04        650.49        34.61 o                         
  -6  19   6         74.59        130.98        12.53 o                         
  -5  19   6         95.42        160.74        15.01 o                         
  -4  19   6       1251.96       1320.38        71.18 o                         
  -3  19   6      10168.83      10448.05       363.95 o                         
  -2  19   6       2037.94       1936.78        65.65 o                         
  -1  19   6       1690.62       1472.99        63.80 o                         
   0  19   6       1209.80       1332.63        52.82 o                         
   1  19   6        242.85        294.05        18.67 o                         
   2  19   6       2215.81       2581.22       125.19 o                         
   3  19   6       1664.07       1867.35        56.75 o                         
   4  19   6        936.89        965.46        32.24 o                         
   5  19   6       1923.07       2033.26        62.21 o                         
   6  19   6       1126.61       1157.12        70.07 o                         
   7  19   6        259.92        373.42        31.82 o                         
  -8  20   6         32.05         80.00         9.86 o                         
  -7  20   6        532.30        490.78        22.11 o                         
  -6  20   6        481.02        593.58        57.93 o                         
  -5  20   6        511.40        491.73        40.91 o                         
  -4  20   6       1041.95        992.06        47.46 o                         
  -3  20   6        318.10        423.96        26.50 o                         
  -2  20   6       1077.73        967.33        47.45 o                         
  -1  20   6       1106.07        951.95        33.46 o                         
   0  20   6         17.16         70.88        25.09 o                         
   1  20   6          0.45         76.51        14.31 o                         
   2  20   6        247.14        413.98        20.35 o                         
   3  20   6        610.50        882.90        33.66 o                         
   4  20   6        642.35        684.17        25.15 o                         
   5  20   6        165.95        257.63        13.98 o                         
   6  20   6          1.64         78.80        13.33 o                         
   7  20   6        432.46        548.25        23.29 o                         
  -7  21   6        235.30        203.63        16.91 o                         
  -6  21   6          4.39         27.91        12.68 o                         
  -5  21   6          2.29         78.49        11.23 o                         
  -4  21   6         98.91        161.21        14.48 o                         
  -3  21   6         24.16         34.25        12.67 o                         
  -2  21   6         40.08         95.21        11.69 o                         
  -1  21   6        262.29        345.50        38.81 o                         
   0  21   6       1327.55       1029.78        43.80 o                         
   1  21   6        386.10        403.83        17.82 o                         
   2  21   6         55.42         64.12        11.05 o                         
   3  21   6        561.40        715.69        32.40 o                         
   4  21   6         29.15        107.51         9.52 o                         
   5  21   6         66.07         36.94         7.69 o                         
   6  21   6        348.50        295.34        41.73 o                         
  -7  22   6        422.15        365.56        28.18 o                         
  -6  22   6         25.40         24.86         9.31 o                         
  -5  22   6        758.77        635.93        80.20 o                         
  -4  22   6       1334.22       1180.28       140.64 o                         
  -3  22   6          4.39         -9.30         9.18 o                         
  -2  22   6        566.46        631.54        47.69 o                         
  -1  22   6        197.10        226.47        18.87 o                         
   0  22   6       1930.97       1792.15       112.28 o                         
   1  22   6        287.63        200.83        14.98 o                         
   2  22   6          9.14         -7.02         9.14 o                         
   3  22   6       1410.25       1427.00        41.80 o                         
   4  22   6        939.95       1015.36        48.82 o                         
   5  22   6        239.66        182.68        11.87 o                         
   6  22   6        159.67        132.02        17.14 o                         
  -7  23   6        161.49        125.01        18.53 o                         
  -6  23   6        131.63        107.45        11.42 o                         
  -5  23   6          7.64         54.29         9.00 o                         
  -4  23   6       2566.10       2699.75       296.05 o                         
  -3  23   6       2480.02       2278.83        77.67 o                         
  -2  23   6        467.39        434.05        33.87 o                         
  -1  23   6        562.07        511.01        29.79 o                         
   0  23   6        283.33        365.50        55.00 o                         
   1  23   6       2721.18       2868.02        85.69 o                         
   2  23   6       2768.37       2501.55        72.98 o                         
   3  23   6        304.19        297.90        14.58 o                         
   4  23   6        282.53        353.59        17.33 o                         
   5  23   6        715.37        794.64        31.31 o                         
  -6  24   6        674.53        559.85        27.28 o                         
  -5  24   6        216.17        222.06        29.68 o                         
  -4  24   6        106.20        219.28        50.84 o                         
  -3  24   6        121.71        213.16        14.77 o                         
  -2  24   6        132.53        262.94        17.03 o                         
  -1  24   6       1743.73       1654.06        71.43 o                         
   0  24   6        102.48         83.92        13.48 o                         
   1  24   6        143.13        272.33        15.32 o                         
   2  24   6          3.85        123.95        18.33 o                         
   3  24   6        497.37        668.40        22.33 o                         
   4  24   6       1672.65       1860.87        62.58 o                         
   5  24   6         21.38        106.45        17.35 o                         
  -5  25   6        174.22        183.11        31.10 o                         
  -4  25   6          8.85         64.17         7.96 o                         
  -3  25   6        472.01        410.28        20.09 o                         
  -2  25   6          1.01         43.07         7.82 o                         
  -1  25   6         19.62        177.91        19.23 o                         
   0  25   6         25.81         74.78         8.99 o                         
   1  25   6       1117.86       1191.59        33.97 o                         
   2  25   6         38.56         64.65        10.10 o                         
   3  25   6         54.58        116.45        11.54 o                         
   4  25   6         61.64        139.10        16.31 o                         
  -5  26   6        931.54        718.81       106.84 o                         
  -4  26   6        260.54        195.26        20.04 o                         
  -3  26   6          4.64        147.31        10.80 o                         
  -2  26   6         14.77         55.03         7.31 o                         
  -1  26   6        570.90        499.00        17.40 o                         
   0  26   6        306.17        379.12        16.44 o                         
   1  26   6         52.38        222.50        10.79 o                         
   2  26   6        419.87        265.67        21.68 o                         
   3  26   6        221.53        146.04        13.87 o                         
   4  26   6         24.82          2.31         7.96 o                         
  -4  27   6        443.69        356.86        21.78 o                         
  -3  27   6       1296.05       1104.40        29.09 o                         
  -2  27   6        642.47        619.47        36.17 o                         
  -1  27   6         24.13         79.48         6.17 o                         
   0  27   6        184.51        168.99         9.09 o                         
   1  27   6        230.83        166.35         8.61 o                         
   2  27   6        752.28        725.81        48.12 o                         
   3  27   6        130.27        113.01        11.37 o                         
  -3  28   6         51.87         91.52         6.41 o                         
  -2  28   6        374.89        405.35        21.12 o                         
  -1  28   6        621.98        484.86        16.56 o                         
   0  28   6        861.32        934.11        25.51 o                         
   1  28   6          4.61         27.84         6.34 o                         
 -10   1   7         43.00         64.36        20.21 o                         
  -9   1   7       1464.55       1464.97        69.66 o                         
  -8   1   7       1584.92       1529.20        73.57 o                         
  -7   1   7        199.52        142.16        14.51 o                         
  -6   1   7       2948.78       2873.81        91.16 o                         
  -5   1   7        129.20        112.30        12.32 o                         
  -4   1   7       9179.51       9106.92       193.39 o                         
  -3   1   7        356.63        441.93        27.00 o                         
  -2   1   7       6758.59       6586.94       213.78 o                         
  -1   1   7        162.03        115.59        13.76 o                         
   0   1   7        487.67        402.96        17.18 o                         
   1   1   7        497.38        582.94        25.66 o                         
   2   1   7       1573.25       1586.28        38.75 o                         
   3   1   7        334.66        279.13        11.50 o                         
   4   1   7       1162.93       1013.04        29.06 o                         
   5   1   7        105.75        156.47        11.34 o                         
   6   1   7         57.54        128.36        10.62 o                         
   7   1   7        622.22        569.02        25.22 o                         
   8   1   7         29.80         84.25        11.22 o                         
   9   1   7        403.96        563.57        51.15 o                         
 -10   2   7       2098.86       2150.63       119.16 o                         
  -9   2   7       1235.70       1311.15        45.87 o                         
  -8   2   7        726.41        703.06        37.24 o                         
  -7   2   7       2514.51       2607.77       105.49 o                         
  -6   2   7        884.08        937.38        39.90 o                         
  -5   2   7       6285.10       6521.12       170.75 o                         
  -4   2   7         98.75        169.73        16.12 o                         
  -3   2   7       2711.38       2978.89        87.74 o                         
  -2   2   7       8058.80       7936.00       221.28 o                         
  -1   2   7       5732.30       6012.22       169.18 o                         
   0   2   7       8490.63       8397.16       195.72 o                         
   1   2   7        809.51       1111.77        32.67 o                         
   2   2   7       4813.31       4651.25       108.15 o                         
   3   2   7       7809.22       7920.15       136.31 o                         
   4   2   7       8628.93       8576.91       138.08 o                         
   5   2   7        203.06        263.26        13.96 o                         
   6   2   7        100.58        119.01        10.20 o                         
   7   2   7        388.96        524.53        20.08 o                         
   8   2   7       2358.78       2533.40        68.38 o                         
   9   2   7       1077.60       1057.77        76.41 o                         
 -10   3   7         38.07         36.85         8.19 o                         
  -9   3   7       1259.43       1314.39        37.12 o                         
  -8   3   7        909.02        921.55        27.58 o                         
  -7   3   7       3139.35       3422.47        67.49 o                         
  -6   3   7        217.34        327.91        17.89 o                         
  -5   3   7       1330.75       1398.62        38.99 o                         
  -4   3   7        923.77        860.83        26.58 o                         
  -3   3   7      10878.63      12453.11       284.68 o                         
  -2   3   7       3189.58       3450.55        69.54 o                         
  -1   3   7        663.40        748.78        24.34 o                         
   0   3   7       3640.46       3425.37       149.22 o                         
   1   3   7       5170.58       4779.27        90.64 o                         
   2   3   7      12959.23      12730.56       223.01 o                         
   3   3   7       3145.49       3506.26        60.23 o                         
   4   3   7       1683.26       1967.30        38.97 o                         
   5   3   7        683.82        565.63        19.04 o                         
   6   3   7       1251.50       1405.37        31.11 o                         
   7   3   7       1701.52       1822.13        38.49 o                         
   8   3   7         25.12        120.96        11.03 o                         
   9   3   7        201.10        189.50        21.98 o                         
 -10   4   7        101.54         86.53         9.64 o                         
  -9   4   7          3.49         21.07         8.15 o                         
  -8   4   7         92.82         71.39        11.82 o                         
  -7   4   7         11.84         32.82         8.05 o                         
  -6   4   7       1948.43       1825.57        38.92 o                         
  -5   4   7        264.98        228.49        15.06 o                         
  -4   4   7       2988.97       3130.99        67.73 o                         
  -3   4   7        202.11        242.31        14.67 o                         
  -2   4   7        934.91        727.85        24.71 o                         
  -1   4   7       1026.05       1187.98        45.75 o                         
   0   4   7       6157.80       6314.79       207.36 o                         
   1   4   7        276.56        319.03        24.82 o                         
   2   4   7       1350.44       1548.20        43.08 o                         
   3   4   7       2302.02       2098.45        38.31 o                         
   4   4   7        215.15        233.64        13.11 o                         
   5   4   7        614.44        649.77        21.22 o                         
   6   4   7        384.21        522.69        16.94 o                         
   7   4   7        188.19        279.96        12.96 o                         
   8   4   7        375.80        449.11        19.69 o                         
   9   4   7         42.70         53.42        16.05 o                         
 -10   5   7          5.24          8.53         7.08 o                         
  -9   5   7        162.60        164.25        11.58 o                         
  -8   5   7          2.99         45.64         9.02 o                         
  -7   5   7       1038.62        911.12        26.00 o                         
  -6   5   7        344.73        311.19        13.86 o                         
  -5   5   7         80.81         74.10         9.00 o                         
  -4   5   7        496.97        489.29        27.47 o                         
  -3   5   7       5419.10       5405.65       164.13 o                         
  -2   5   7       2715.54       2806.48        84.79 o                         
  -1   5   7       5836.34       6385.60       152.63 o                         
   0   5   7        259.77        436.31        24.73 o                         
   1   5   7        160.99        118.81        10.11 o                         
   2   5   7        291.75        417.62        18.07 o                         
   3   5   7         40.20         70.47         7.50 o                         
   4   5   7          0.85         16.16         6.74 o                         
   5   5   7          4.79         14.92         7.98 o                         
   6   5   7          5.19          6.14         7.61 o                         
   7   5   7        263.48        296.16        13.76 o                         
   8   5   7          6.65          7.97         9.63 o                         
   9   5   7        108.35         86.40        17.28 o                         
 -10   6   7        741.21        792.79        25.90 o                         
  -9   6   7        211.30        189.16        12.00 o                         
  -8   6   7          9.03         29.09         7.66 o                         
  -7   6   7        103.48        100.16         9.47 o                         
  -6   6   7       6051.62       6312.87       139.72 o                         
  -5   6   7        647.95        617.04        20.69 o                         
  -4   6   7        479.23        663.31        20.77 o                         
  -3   6   7       3798.29       3740.40       106.60 o                         
  -2   6   7       5654.31       7114.02       207.07 o                         
  -1   6   7      13359.73      14520.64       558.45 o                         
   0   6   7       2461.95       2672.78        63.48 o                         
   1   6   7        665.37        618.73        22.06 o                         
   2   6   7       4387.29       4416.45        99.31 o                         
   3   6   7       6004.35       5884.01       101.13 o                         
   4   6   7        255.47        326.73        13.15 o                         
   5   6   7        647.80        641.27        20.17 o                         
   6   6   7        764.86        741.68        19.96 o                         
   7   6   7       3283.41       3336.87        70.53 o                         
   8   6   7        435.26        340.26        15.11 o                         
   9   6   7        499.87        482.54        31.32 o                         
 -10   7   7         75.45         72.34         8.20 o                         
  -9   7   7       1144.38       1121.40        33.29 o                         
  -8   7   7       1984.06       2231.09        52.74 o                         
  -7   7   7       1662.03       1687.87        36.70 o                         
  -6   7   7        166.77        278.25        13.11 o                         
  -5   7   7       1312.75       1304.89        40.10 o                         
  -4   7   7       5291.62       5691.36       149.60 o                         
  -3   7   7      12878.62      13167.75       372.82 o                         
  -2   7   7       1843.81       2222.35        69.73 o                         
  -1   7   7       1437.75       1430.27        56.58 o                         
   0   7   7        541.69        437.94        18.50 o                         
   1   7   7      21991.07      21912.89       470.17 o                         
   2   7   7      10212.52      10900.89       203.53 o                         
   3   7   7        303.67        252.11        11.72 o                         
   4   7   7       1570.09       1440.53        33.23 o                         
   5   7   7       4084.32       4172.76        69.56 o                         
   6   7   7       3683.99       3600.19        63.70 o                         
   7   7   7        449.12        549.09        19.30 o                         
   8   7   7          4.81        146.42        12.60 o                         
   9   7   7       1092.24       1252.77        58.24 o                         
 -10   8   7        450.46        465.99        15.75 o                         
  -9   8   7        313.66        322.52        14.73 o                         
  -8   8   7         68.75        124.89        11.45 o                         
  -7   8   7         10.41         44.29         7.52 o                         
  -6   8   7        931.76       1127.94        41.76 o                         
  -5   8   7       5834.94       5137.89       144.13 o                         
  -4   8   7        160.78        149.73        16.63 o                         
  -3   8   7       1141.15       1219.76        45.95 o                         
  -2   8   7        641.54        878.66        37.31 o                         
  -1   8   7       4354.70       4553.32       148.85 o                         
   0   8   7         88.28        277.63        42.58 o                         
   1   8   7       2245.87       2531.08        66.53 o                         
   2   8   7       2520.65       2329.35        53.34 o                         
   3   8   7       2297.52       2383.53        48.83 o                         
   4   8   7       4614.86       4777.76        97.15 o                         
   5   8   7        653.76        727.04        22.79 o                         
   6   8   7         67.85        105.06         9.26 o                         
   7   8   7       1226.47       1471.28        36.17 o                         
   8   8   7       2516.12       2592.90        68.99 o                         
   9   8   7        229.61        245.67        15.50 o                         
 -10   9   7         38.91         49.95         6.56 o                         
  -9   9   7        372.53        299.53        13.67 o                         
  -8   9   7        837.25        989.22        30.29 o                         
  -7   9   7         17.56         62.04         7.70 o                         
  -6   9   7        457.64        385.55        15.07 o                         
  -5   9   7        121.45        213.66        11.58 o                         
  -4   9   7        146.24        122.45        15.02 o                         
  -3   9   7       8934.22       8479.66       478.60 o                         
  -2   9   7        236.68        200.02        12.88 o                         
  -1   9   7        768.53        931.74        35.49 o                         
   0   9   7        310.33        395.67        18.86 o                         
   1   9   7        306.84        192.30        11.23 o                         
   2   9   7        277.08        340.82        14.33 o                         
   3   9   7        148.86        207.12        12.87 o                         
   4   9   7        678.72        820.41        28.37 o                         
   5   9   7       2469.81       2383.26        45.57 o                         
   6   9   7         44.44         45.76         8.48 o                         
   7   9   7        237.09        321.25        15.26 o                         
   8   9   7        313.11        358.27        19.41 o                         
   9   9   7         34.74         38.11         9.70 o                         
 -10  10   7        116.43         67.10        10.00 o                         
  -9  10   7       1097.76       1064.13        29.37 o                         
  -8  10   7        579.39        587.50        19.52 o                         
  -7  10   7        151.37        225.12        16.17 o                         
  -6  10   7        560.52        535.00        15.01 o                         
  -5  10   7       1989.62       1956.75        56.61 o                         
  -4  10   7       1499.43       1428.76        60.33 o                         
  -3  10   7        269.34        558.99        28.71 o                         
  -2  10   7        896.40        913.05        36.80 o                         
  -1  10   7        448.30        703.44        31.31 o                         
   0  10   7        404.26        308.58        14.92 o                         
   1  10   7          2.21         62.50         7.23 o                         
   2  10   7        848.04        921.81        25.26 o                         
   3  10   7       1500.00       1658.33        42.44 o                         
   4  10   7       1777.02       1578.30        37.83 o                         
   5  10   7         39.95        128.36         9.09 o                         
   6  10   7         54.94         58.99         9.34 o                         
   7  10   7        298.53        335.89        26.23 o                         
   8  10   7        859.32        759.09        29.10 o                         
 -10  11   7          4.38         21.92         7.54 o                         
  -9  11   7       2003.83       1889.01        77.93 o                         
  -8  11   7       4031.35       4065.09        86.03 o                         
  -7  11   7       1376.73       1373.74        33.05 o                         
  -6  11   7        890.34        868.00        23.92 o                         
  -5  11   7        211.30        178.74         9.53 o                         
  -4  11   7       8871.33       8599.76       284.28 o                         
  -3  11   7       4112.12       4148.14       115.58 o                         
  -2  11   7        930.40       1090.53        48.26 o                         
  -1  11   7        443.87        494.44        17.72 o                         
   0  11   7       4903.10       4858.48       125.25 o                         
   1  11   7       6959.35       7419.82       195.84 o                         
   2  11   7       3410.68       3082.40        65.62 o                         
   3  11   7       1865.99       2173.36        60.17 o                         
   4  11   7       3464.39       3472.99        79.52 o                         
   5  11   7       2539.03       2596.08        49.50 o                         
   6  11   7        976.04        871.21        26.45 o                         
   7  11   7       1410.51       1402.19        47.62 o                         
   8  11   7         56.28         92.53        11.67 o                         
  -9  12   7        571.33        578.86        43.48 o                         
  -8  12   7          2.43        133.74        10.80 o                         
  -7  12   7       1070.03       1213.82        27.52 o                         
  -6  12   7       2711.75       2683.72        97.56 o                         
  -5  12   7       1081.64       1168.04        58.35 o                         
  -4  12   7       2005.08       1948.97       103.14 o                         
  -3  12   7        184.80        250.52        13.95 o                         
  -2  12   7       4600.96       4501.24       162.42 o                         
  -1  12   7       3485.69       3523.10       110.12 o                         
   0  12   7        128.76        185.44        21.28 o                         
   1  12   7        992.84       1182.68        31.61 o                         
   2  12   7       3196.66       3057.05        93.65 o                         
   3  12   7       2086.07       2394.71        56.21 o                         
   4  12   7       2399.04       2396.40       145.19 o                         
   5  12   7         17.04         52.74        10.56 o                         
   6  12   7         31.61         90.34        10.41 o                         
   7  12   7       1204.19       1464.08        75.31 o                         
   8  12   7        349.74        355.46        19.49 o                         
  -9  13   7        531.19        680.99        43.54 o                         
  -8  13   7       2045.04       2195.72       210.17 o                         
  -7  13   7        558.03        533.28        24.42 o                         
  -6  13   7        418.26        491.51        18.81 o                         
  -5  13   7        933.94        931.38        62.87 o                         
  -4  13   7       2831.39       2855.85       119.46 o                         
  -3  13   7       6641.98       6254.54       244.89 o                         
  -2  13   7        195.09        215.91        13.36 o                         
  -1  13   7        422.84        420.63        33.10 o                         
   0  13   7        286.27        271.76        16.12 o                         
   1  13   7       2393.77       2504.36        95.03 o                         
   2  13   7       1413.10       1144.45        55.35 o                         
   3  13   7         20.21         43.30        13.83 o                         
   4  13   7         14.01        148.51        15.64 o                         
   5  13   7        257.39        401.79        27.06 o                         
   6  13   7        417.88        543.92        29.68 o                         
   7  13   7         28.89        105.20        17.18 o                         
   8  13   7          1.70          1.93         6.88 o                         
  -9  14   7         45.48         63.53        11.05 o                         
  -8  14   7         26.89        146.17        13.31 o                         
  -7  14   7          3.92         37.16         8.41 o                         
  -6  14   7        177.62        234.31        14.58 o                         
  -5  14   7       1215.58       1130.48        62.95 o                         
  -4  14   7          0.29        247.87        22.41 o                         
  -3  14   7        330.46        557.63        22.35 o                         
  -2  14   7        139.13        172.46        16.55 o                         
  -1  14   7         99.71         81.16         9.99 o                         
   0  14   7         45.97         67.96        10.44 o                         
   1  14   7        206.92        207.69        17.36 o                         
   2  14   7         73.70        172.29        26.36 o                         
   3  14   7         65.96         67.29        11.34 o                         
   4  14   7        104.69         60.14        10.62 o                         
   5  14   7          0.10          5.92         9.57 o                         
   6  14   7          0.47         -1.47        12.22 o                         
   7  14   7          2.28         12.93        13.17 o                         
   8  14   7         78.48         92.83        13.56 o                         
  -9  15   7        256.45        194.83        27.42 o                         
  -8  15   7       1007.88        865.02        87.15 o                         
  -7  15   7       1400.34       1479.43       146.95 o                         
  -6  15   7         11.72         16.11         9.91 o                         
  -5  15   7       1293.48       1282.69        41.56 o                         
  -4  15   7       3032.57       2930.51        90.40 o                         
  -3  15   7       5053.52       4883.97       179.86 o                         
  -2  15   7       2879.36       2757.66        95.92 o                         
  -1  15   7       1184.56       1204.27        52.27 o                         
   0  15   7         21.24         30.82         7.97 o                         
   1  15   7       1235.55       1340.60        48.05 o                         
   2  15   7       2194.04       2199.38        55.78 o                         
   3  15   7         61.04         51.21        11.44 o                         
   4  15   7         43.22         37.25         9.39 o                         
   5  15   7       1752.57       1502.09        44.99 o                         
   6  15   7       3536.19       3608.88       118.70 o                         
   7  15   7          2.85          7.05        11.67 o                         
   8  15   7         39.84         68.67        10.78 o                         
  -9  16   7        255.16        189.75        11.55 o                         
  -8  16   7         24.54         62.31        13.45 o                         
  -7  16   7       1235.83       1405.97       119.48 o                         
  -6  16   7       1780.49       1747.18        99.53 o                         
  -5  16   7        816.75        786.02        51.86 o                         
  -4  16   7       1816.36       1640.00       113.37 o                         
  -3  16   7        104.52        184.63        13.13 o                         
  -2  16   7       5872.07       5797.67       174.62 o                         
  -1  16   7         95.84        155.35        32.40 o                         
   0  16   7        477.44        464.96        18.16 o                         
   1  16   7        327.24        237.78        17.92 o                         
   2  16   7        681.74        814.17        30.81 o                         
   3  16   7       2770.28       2744.28        77.73 o                         
   4  16   7       2498.56       2348.86        58.86 o                         
   5  16   7        246.22        344.15        17.71 o                         
   6  16   7        442.46        545.86        33.70 o                         
   7  16   7        528.01        477.97        48.13 o                         
  -8  17   7       1183.55       1100.49        94.58 o                         
  -7  17   7       1028.41       1127.23       110.10 o                         
  -6  17   7         30.50         54.15         7.31 o                         
  -5  17   7        132.24        227.10        11.89 o                         
  -4  17   7       1192.44       1424.71        50.49 o                         
  -3  17   7       6732.15       6566.45       240.00 o                         
  -2  17   7       1906.57       1827.13        58.06 o                         
  -1  17   7          0.29         29.44         8.20 o                         
   0  17   7        921.53        951.51        32.20 o                         
   1  17   7        867.96        854.74        46.01 o                         
   2  17   7        267.07        259.51        30.85 o                         
   3  17   7       1370.01       1522.81        48.46 o                         
   4  17   7        997.34       1134.76        33.18 o                         
   5  17   7       2744.01       2771.34        81.55 o                         
   6  17   7       1470.03       1504.84        55.30 o                         
   7  17   7        337.31        367.48        18.68 o                         
  -8  18   7        199.89        223.35        26.05 o                         
  -7  18   7          6.53         53.14        14.70 o                         
  -6  18   7        404.66        367.65        42.17 o                         
  -5  18   7       1289.89       1224.89        54.66 o                         
  -4  18   7        898.62        922.33        50.56 o                         
  -3  18   7       1329.94       1468.57        49.09 o                         
  -2  18   7         15.51        197.60        22.53 o                         
  -1  18   7        122.95        160.31        14.48 o                         
   0  18   7        444.35        476.03        24.19 o                         
   1  18   7         10.69        107.54        14.07 o                         
   2  18   7        365.37        449.99        37.33 o                         
   3  18   7        148.18        241.31        16.33 o                         
   4  18   7        254.18        254.94        14.63 o                         
   5  18   7         42.38        192.93        14.41 o                         
   6  18   7         25.43         98.40        15.53 o                         
   7  18   7         91.61        108.98        14.75 o                         
  -8  19   7        436.72        259.99        22.69 o                         
  -7  19   7        210.83        130.59        17.88 o                         
  -6  19   7         71.23        127.89        16.77 o                         
  -5  19   7        349.62        390.37        34.49 o                         
  -4  19   7       1279.74       1414.93       106.87 o                         
  -3  19   7        817.31        855.94        41.99 o                         
  -2  19   7         17.03         51.67         9.01 o                         
  -1  19   7         12.97         36.78        11.87 o                         
   0  19   7        996.31        895.17        30.47 o                         
   1  19   7       2871.97       2651.24        72.22 o                         
   2  19   7         15.39        201.18        16.37 o                         
   3  19   7        198.60        160.14        15.04 o                         
   4  19   7        260.57        284.01        15.39 o                         
   5  19   7        235.53        202.56        13.97 o                         
   6  19   7         67.48         15.73        10.10 o                         
  -7  20   7        596.08        575.03        28.73 o                         
  -6  20   7       1083.35       1099.17        66.22 o                         
  -5  20   7        988.47        942.49        76.03 o                         
  -4  20   7        668.43        584.86        45.89 o                         
  -3  20   7          3.45         48.51        15.37 o                         
  -2  20   7        208.16        194.39        16.45 o                         
  -1  20   7       3524.08       3313.04        94.80 o                         
   0  20   7        984.48       1045.81        34.66 o                         
   1  20   7        331.17        367.48        17.46 o                         
   2  20   7         17.11         -0.80        10.80 o                         
   3  20   7       2589.33       2576.50        77.07 o                         
   4  20   7       1816.99       1869.94        57.32 o                         
   5  20   7         11.12         14.27         6.78 o                         
   6  20   7        336.34        360.88        35.76 o                         
  -7  21   7        307.65        277.56        23.30 o                         
  -6  21   7        177.03        185.90        15.78 o                         
  -5  21   7         61.40        134.73        15.53 o                         
  -4  21   7       1763.75       1607.93        57.11 o                         
  -3  21   7       1402.15       1294.45        59.61 o                         
  -2  21   7         54.85         72.88        11.28 o                         
  -1  21   7         20.33        132.85        12.87 o                         
   0  21   7        559.56        510.54        22.94 o                         
   1  21   7       2465.53       2305.23        69.07 o                         
   2  21   7       2269.10       2283.17        61.00 o                         
   3  21   7         52.87         92.15        11.36 o                         
   4  21   7        116.59        246.27        22.04 o                         
   5  21   7        901.91        786.58        24.30 o                         
   6  21   7        728.23        816.34        75.21 o                         
  -7  22   7         39.03         95.07        12.36 o                         
  -6  22   7        129.99        192.04        14.78 o                         
  -5  22   7        128.91        122.63        11.16 o                         
  -4  22   7         43.10         43.64        10.56 o                         
  -3  22   7        175.93        234.91        24.06 o                         
  -2  22   7       2129.93       1684.58       100.48 o                         
  -1  22   7       1087.37        954.67        39.55 o                         
   0  22   7        215.99        195.89        15.57 o                         
   1  22   7          3.49        209.20        14.34 o                         
   2  22   7        868.30       1045.90        35.50 o                         
   3  22   7        433.57        495.79        21.29 o                         
   4  22   7       1023.69       1146.72        37.20 o                         
   5  22   7        262.65        343.58        27.04 o                         
  -6  23   7          2.43         27.20         7.11 o                         
  -5  23   7         54.15         57.64         8.00 o                         
  -4  23   7         76.18         55.45         8.06 o                         
  -3  23   7         40.09         27.44         7.54 o                         
  -2  23   7        416.44        349.34        20.71 o                         
  -1  23   7        148.15        265.61        19.05 o                         
   0  23   7        499.68        548.60        25.63 o                         
   1  23   7          2.89         15.74         7.91 o                         
   2  23   7        118.91        187.94        14.91 o                         
   3  23   7          0.97         40.93         7.77 o                         
   4  23   7         41.42        168.78        19.41 o                         
   5  23   7         87.48         83.32        11.22 o                         
  -5  24   7        275.37        186.92        16.28 o                         
  -4  24   7        501.50        330.31        44.64 o                         
  -3  24   7         12.23         38.09         6.89 o                         
  -2  24   7       1115.11        998.95        32.54 o                         
  -1  24   7        752.13        613.42        23.10 o                         
   0  24   7        251.03        142.81        12.50 o                         
   1  24   7        118.44        224.59        13.14 o                         
   2  24   7        705.70        689.11        21.98 o                         
   3  24   7       1168.57        998.40        37.03 o                         
   4  24   7         74.44         28.22         7.30 o                         
  -5  25   7        189.96        186.99        21.26 o                         
  -4  25   7        262.62        241.24        10.57 o                         
  -3  25   7       1106.53        850.94        24.16 o                         
  -2  25   7       1411.47       1286.77        85.48 o                         
  -1  25   7         13.20         13.01         5.91 o                         
   0  25   7        528.06        503.78        59.22 o                         
   1  25   7        516.09        626.00        19.85 o                         
   2  25   7        428.53        361.26        15.08 o                         
   3  25   7         75.54         79.69         8.88 o                         
  -4  26   7         55.90         43.35         9.32 o                         
  -3  26   7        625.94        590.10        19.46 o                         
  -2  26   7       1149.74       1232.98        56.35 o                         
  -1  26   7        902.96        790.08        37.44 o                         
   0  26   7        226.18        188.72        15.02 o                         
   1  26   7         15.14         29.57         5.95 o                         
   2  26   7        260.31        230.64        20.66 o                         
   3  26   7        898.13        773.49        34.37 o                         
  -3  27   7        209.27        158.06         7.63 o                         
  -2  27   7        289.01        350.85        19.97 o                         
  -1  27   7        105.96        174.03        12.42 o                         
   0  27   7        848.49        808.15        51.34 o                         
   1  27   7        287.34        227.66         9.18 o                         
 -10   0   8       2165.02       2679.01       218.98 o                         
  -9   0   8        390.46        326.46        29.66 o                         
  -8   0   8         43.37        143.48        19.29 o                         
  -7   0   8        299.34        349.44        24.20 o                         
  -6   0   8       6037.27       6790.39       184.04 o                         
  -5   0   8        596.63        680.24        32.01 o                         
  -4   0   8       3546.68       4033.37       137.41 o                         
  -3   0   8       2353.68       2430.12        92.42 o                         
  -2   0   8      11925.05      12940.96       324.20 o                         
  -1   0   8       7237.27       7972.10       360.82 o                         
   0   0   8        123.76        239.77        43.27 o                         
   1   0   8       3854.64       3794.56       103.97 o                         
   2   0   8       3929.54       3916.55       123.27 o                         
   3   0   8       6798.64       6825.35       209.47 o                         
   4   0   8         40.85         69.96        12.31 o                         
   5   0   8        260.06        399.23        22.34 o                         
   6   0   8        129.92        272.89        26.42 o                         
   7   0   8       3674.23       3990.98       115.84 o                         
   8   0   8       1706.75       1736.43        63.85 o                         
   9   0   8       1032.80       1130.50        76.19 o                         
 -10   1   8        165.46        300.68        64.54 o                         
  -9   1   8        824.16        742.15        29.51 o                         
  -8   1   8       2006.27       2436.01        88.74 o                         
  -7   1   8       2736.69       2579.90       112.78 o                         
  -6   1   8         61.39        100.47        13.26 o                         
  -5   1   8       3137.28       2853.20        72.29 o                         
  -4   1   8       2880.67       3132.10        77.31 o                         
  -3   1   8       3016.22       3355.64        86.93 o                         
  -2   1   8       1161.24       1415.69        56.59 o                         
  -1   1   8        210.21        166.92        12.82 o                         
   0   1   8       4610.15       4282.66       120.27 o                         
   1   1   8       8271.01       7738.41       161.37 o                         
   2   1   8         52.44         36.49         9.18 o                         
   3   1   8        655.04        683.39        32.47 o                         
   4   1   8         12.83         30.48         9.69 o                         
   5   1   8         49.04         35.60        11.89 o                         
   6   1   8       1151.92       1319.16        35.68 o                         
   7   1   8          2.94         37.23        11.17 o                         
   8   1   8        194.42        364.19        23.00 o                         
   9   1   8        102.35        145.01        25.90 o                         
 -10   2   8        708.65        878.25        44.98 o                         
  -9   2   8       1786.26       1535.17        66.19 o                         
  -8   2   8        944.86       1014.30        58.60 o                         
  -7   2   8         62.89         86.20        14.98 o                         
  -6   2   8       1065.48        849.43        34.68 o                         
  -5   2   8        300.93        290.34        17.58 o                         
  -4   2   8        238.63        146.98        13.88 o                         
  -3   2   8        538.86        475.45        25.92 o                         
  -2   2   8       1888.93       2011.95        65.21 o                         
  -1   2   8        724.72        767.62        24.05 o                         
   0   2   8         84.19        130.01        12.36 o                         
   1   2   8       1718.69       1478.31        34.88 o                         
   2   2   8        220.26        303.00        13.20 o                         
   3   2   8        549.97        437.59        15.68 o                         
   4   2   8         52.56        144.45        10.21 o                         
   5   2   8        325.97        340.19        14.69 o                         
   6   2   8        273.33        225.70        14.20 o                         
   7   2   8         26.49         77.92        14.07 o                         
   8   2   8        564.24        702.26        33.23 o                         
   9   2   8         12.68         33.78        13.44 o                         
 -10   3   8         97.22         92.52        10.74 o                         
  -9   3   8        775.26       1021.95        39.51 o                         
  -8   3   8        106.88        173.06        12.45 o                         
  -7   3   8         14.78         57.81         9.60 o                         
  -6   3   8         50.36        104.35        14.99 o                         
  -5   3   8        460.97        574.67        20.39 o                         
  -4   3   8       1607.57       1718.41        49.73 o                         
  -3   3   8        166.18        211.26        16.23 o                         
  -2   3   8        184.16        145.54        12.10 o                         
  -1   3   8         40.56         25.04         7.89 o                         
   0   3   8        517.52        398.70        15.27 o                         
   1   3   8        370.10        339.07        14.07 o                         
   2   3   8       1351.76       1047.46        23.43 o                         
   3   3   8         11.39         21.57         6.88 o                         
   4   3   8       1999.21       1909.53        43.40 o                         
   5   3   8        135.51        128.42        10.22 o                         
   6   3   8          6.96         23.88         8.34 o                         
   7   3   8        544.62        639.88        24.09 o                         
   8   3   8          2.58          2.72        11.43 o                         
   9   3   8        176.89        239.40        20.95 o                         
 -10   4   8        133.54         90.30         8.68 o                         
  -9   4   8        958.30       1064.16        30.83 o                         
  -8   4   8         62.79         65.29        11.03 o                         
  -7   4   8       1097.16       1187.13        42.06 o                         
  -6   4   8       4349.28       4318.69       100.91 o                         
  -5   4   8       1835.82       2112.92        82.39 o                         
  -4   4   8          6.17         66.54        11.95 o                         
  -3   4   8       2395.81       2428.39        93.74 o                         
  -2   4   8       4828.46       4987.96       154.29 o                         
  -1   4   8       3846.83       3915.84       158.89 o                         
   0   4   8       2046.79       1987.02        36.03 o                         
   1   4   8        434.61        279.89        14.59 o                         
   2   4   8       3831.51       3808.48        59.91 o                         
   3   4   8       5057.11       5312.22        94.40 o                         
   4   4   8       5035.93       5319.39       116.34 o                         
   5   4   8         50.54         37.22         8.67 o                         
   6   4   8        845.34        986.90        26.43 o                         
   7   4   8       1701.61       1873.85        50.11 o                         
   8   4   8       1718.32       1797.43        80.19 o                         
 -10   5   8          0.48         -5.13         8.48 o                         
  -9   5   8        783.29        951.55        28.29 o                         
  -8   5   8       2700.12       2852.03        71.06 o                         
  -7   5   8         14.31         35.37         9.20 o                         
  -6   5   8        953.09       1045.33        30.55 o                         
  -5   5   8         56.45         95.63        11.35 o                         
  -4   5   8       6450.90       6298.13       162.12 o                         
  -3   5   8       9894.59      10089.26       318.91 o                         
  -2   5   8       1626.79       1968.06        49.72 o                         
  -1   5   8         88.85        206.05        15.17 o                         
   0   5   8       6257.18       6267.58       183.05 o                         
   1   5   8       4616.86       4656.97        97.38 o                         
   2   5   8       5904.08       5854.68       100.05 o                         
   3   5   8       1839.43       1832.75        40.26 o                         
   4   5   8       4067.57       4496.62        85.51 o                         
   5   5   8       4989.82       5091.94        98.96 o                         
   6   5   8        565.74        627.59        20.92 o                         
   7   5   8       1094.42       1083.16        33.32 o                         
   8   5   8         13.12        111.91        14.32 o                         
 -10   6   8         52.77         46.84         8.08 o                         
  -9   6   8        210.65        237.87        18.86 o                         
  -8   6   8        187.29        260.89        15.83 o                         
  -7   6   8       1079.33       1215.87        42.57 o                         
  -6   6   8       2535.13       2506.83        56.04 o                         
  -5   6   8        244.24        279.63        17.98 o                         
  -4   6   8        119.76        184.27        12.01 o                         
  -3   6   8          7.52        260.14        16.15 o                         
  -2   6   8       1588.33       1818.66        54.91 o                         
  -1   6   8      12253.41      12075.80       271.82 o                         
   0   6   8        111.42        124.96        10.31 o                         
   1   6   8       1151.92       1098.63        32.58 o                         
   2   6   8       4212.87       4001.88        96.98 o                         
   3   6   8        197.11        288.25        13.73 o                         
   4   6   8       2977.96       3078.66        62.84 o                         
   5   6   8          7.94        106.21        20.43 o                         
   6   6   8        388.57        489.13        19.45 o                         
   7   6   8        853.14       1061.30        32.50 o                         
   8   6   8         98.69         85.37        13.16 o                         
 -10   7   8        122.02         77.56         9.03 o                         
  -9   7   8         51.42        119.91         9.65 o                         
  -8   7   8         31.58         85.13         8.86 o                         
  -7   7   8        329.35        286.76        14.31 o                         
  -6   7   8         12.53        126.22        14.45 o                         
  -5   7   8        315.86        300.79        14.32 o                         
  -4   7   8        747.32        772.13        38.80 o                         
  -3   7   8        522.13        411.89        22.48 o                         
  -2   7   8        278.37        214.14        14.41 o                         
  -1   7   8        142.61        220.98        17.75 o                         
   0   7   8       5664.33       5136.54       172.07 o                         
   1   7   8         34.04         49.72         8.36 o                         
   2   7   8        772.29        693.93        25.88 o                         
   3   7   8        170.08        157.79        11.12 o                         
   4   7   8        180.45        175.45        14.16 o                         
   5   7   8          3.29         11.08         9.91 o                         
   6   7   8        553.37        624.17        20.59 o                         
   7   7   8        343.80        434.70        21.64 o                         
   8   7   8          4.30          4.24        10.01 o                         
 -10   8   8        319.70        245.75        14.08 o                         
  -9   8   8        607.82        536.51        18.55 o                         
  -8   8   8         75.30        115.17        13.43 o                         
  -7   8   8       2978.30       3119.28        68.95 o                         
  -6   8   8         69.90        103.24         9.89 o                         
  -5   8   8       2063.01       2219.17       112.24 o                         
  -4   8   8        604.93        585.32        30.83 o                         
  -3   8   8       3167.94       3430.49       109.39 o                         
  -2   8   8       4050.73       4082.24        97.67 o                         
  -1   8   8       8320.46       8909.88       283.33 o                         
   0   8   8        710.69        848.27        42.21 o                         
   1   8   8       1106.62       1116.45        31.60 o                         
   2   8   8         33.97         58.55         9.68 o                         
   3   8   8       2713.47       2845.67        58.64 o                         
   4   8   8       4430.78       4583.53       111.97 o                         
   5   8   8        147.53        173.20        18.25 o                         
   6   8   8         15.23         59.16         8.90 o                         
   7   8   8         53.09         34.32         8.06 o                         
   8   8   8        642.84        678.18        30.55 o                         
 -10   9   8        159.45        194.38        30.18 o                         
  -9   9   8       1194.98       1272.54        40.66 o                         
  -8   9   8       1957.12       1970.18        55.23 o                         
  -7   9   8       4643.98       5526.23       108.37 o                         
  -6   9   8         94.86         76.10         8.32 o                         
  -5   9   8       3274.67       3110.90       136.51 o                         
  -4   9   8       5457.05       5134.87       274.27 o                         
  -3   9   8       3470.13       4110.45       196.34 o                         
  -2   9   8       2217.90       2257.10        85.62 o                         
  -1   9   8        983.79       1052.57        36.07 o                         
   0   9   8       1164.53       1054.74        47.13 o                         
   1   9   8       9253.47       9369.08       190.92 o                         
   2   9   8       6470.98       6220.86       123.82 o                         
   3   9   8        163.15        219.72        17.31 o                         
   4   9   8        179.87        290.79        16.94 o                         
   5   9   8       3020.55       3181.59        66.67 o                         
   6   9   8       5391.69       5300.06       112.05 o                         
   7   9   8        533.25        462.29        16.97 o                         
   8   9   8        563.17        823.42        58.31 o                         
  -9  10   8        351.64        383.46        17.02 o                         
  -8  10   8        650.73        754.90        29.27 o                         
  -7  10   8        296.26        461.76        19.10 o                         
  -6  10   8       1211.33       1108.25        42.99 o                         
  -5  10   8        420.96        609.11        55.45 o                         
  -4  10   8        976.86        943.85        48.79 o                         
  -3  10   8         75.30         89.22        12.06 o                         
  -2  10   8       7969.26       7673.12       273.57 o                         
  -1  10   8        182.47        117.90         7.73 o                         
   0  10   8        409.15        453.81        16.61 o                         
   1  10   8         63.41        435.26        29.64 o                         
   2  10   8       2935.09       3127.86        99.93 o                         
   3  10   8       8452.99       8591.83       198.37 o                         
   4  10   8       1037.58       1099.21        29.48 o                         
   5  10   8         56.66        138.74        10.42 o                         
   6  10   8          4.08        297.97        14.71 o                         
   7  10   8        614.42        645.63        23.86 o                         
   8  10   8       1696.16       1805.94        74.68 o                         
  -9  11   8        180.56        241.50        20.32 o                         
  -8  11   8        220.49        196.23        13.66 o                         
  -7  11   8        790.88       1016.42        30.39 o                         
  -6  11   8        260.36        194.10        17.24 o                         
  -5  11   8       2950.59       2771.89        81.10 o                         
  -4  11   8        100.44        149.34        13.65 o                         
  -3  11   8        820.72        955.50        37.40 o                         
  -2  11   8         33.20         85.19        11.06 o                         
  -1  11   8        825.41        635.64        22.86 o                         
   0  11   8       1814.05       1539.64        57.34 o                         
   1  11   8       3108.81       3154.30       104.99 o                         
   2  11   8        127.30        119.91        10.39 o                         
   3  11   8        147.24        295.68        13.24 o                         
   4  11   8        599.20        634.51        33.65 o                         
   5  11   8        123.10        131.29        10.31 o                         
   6  11   8        332.86        391.79        16.05 o                         
   7  11   8        157.38        103.25        13.01 o                         
   8  11   8         25.96        106.41        12.68 o                         
  -9  12   8          1.42         15.39         9.81 o                         
  -8  12   8          2.30         29.72         8.95 o                         
  -7  12   8        139.15        221.12        23.25 o                         
  -6  12   8       1638.02       1681.91        78.12 o                         
  -5  12   8        262.61        289.74        15.63 o                         
  -4  12   8          0.77         44.09         9.80 o                         
  -3  12   8         45.40         47.58         9.55 o                         
  -2  12   8       1209.21       1536.88        47.94 o                         
  -1  12   8        669.33        592.16        32.00 o                         
   0  12   8        502.61        679.42        23.06 o                         
   1  12   8        352.04        433.96        21.39 o                         
   2  12   8       1208.54       1264.79        36.87 o                         
   3  12   8        357.26        383.83        17.35 o                         
   4  12   8        100.77        206.99        17.82 o                         
   5  12   8         92.07         95.88         9.76 o                         
   6  12   8          1.27          4.02         8.62 o                         
   7  12   8        403.03        406.01        30.91 o                         
   8  12   8          4.43         33.34         7.27 o                         
  -9  13   8        581.75        487.92        20.77 o                         
  -8  13   8       2011.89       2076.81       120.20 o                         
  -7  13   8        606.08        517.37        31.92 o                         
  -6  13   8          3.40         11.95         9.95 o                         
  -5  13   8        247.02        264.26        14.24 o                         
  -4  13   8       2271.37       2324.02       150.50 o                         
  -3  13   8       9471.26       8655.23       258.06 o                         
  -2  13   8        585.95        657.53        35.74 o                         
  -1  13   8         17.33         11.26         8.42 o                         
   0  13   8        557.42        613.02        26.82 o                         
   1  13   8       2145.69       2022.82        83.07 o                         
   2  13   8       4804.16       4929.85       163.43 o                         
   3  13   8       2790.24       2456.79        74.34 o                         
   4  13   8       1267.74       1219.07        70.58 o                         
   5  13   8       1261.11       1035.32        40.01 o                         
   6  13   8        198.24        198.54        17.64 o                         
   7  13   8        426.98        455.86        28.26 o                         
  -9  14   8        416.96        365.89        25.01 o                         
  -8  14   8          3.24         54.71        10.90 o                         
  -7  14   8        338.02        310.95        14.74 o                         
  -6  14   8       3805.05       3947.95       321.01 o                         
  -5  14   8       1295.54       1147.09        78.15 o                         
  -4  14   8        399.66        381.03        31.75 o                         
  -3  14   8        994.31       1013.72        47.38 o                         
  -2  14   8         32.63         56.93         8.31 o                         
  -1  14   8       5550.99       5071.30       135.55 o                         
   0  14   8       3601.89       3630.14       113.87 o                         
   1  14   8       1662.12       1659.05        60.03 o                         
   2  14   8        841.20       1002.07        32.34 o                         
   3  14   8        982.99       1122.16        36.67 o                         
   4  14   8       4220.46       4309.72       121.58 o                         
   5  14   8        248.63        323.60        20.99 o                         
   6  14   8        927.45        908.51        38.54 o                         
   7  14   8        988.59       1273.01        88.55 o                         
  -8  15   8       1657.16       2003.47        81.93 o                         
  -7  15   8        403.58        330.58        20.90 o                         
  -6  15   8         31.33        121.29        13.02 o                         
  -5  15   8         11.55         66.39        15.85 o                         
  -4  15   8        467.67        494.86        61.40 o                         
  -3  15   8       1608.01       1446.79        63.88 o                         
  -2  15   8       1407.62       1328.51        37.84 o                         
  -1  15   8         21.02        100.90        15.02 o                         
   0  15   8        217.72        290.01        27.19 o                         
   1  15   8       1358.33       1124.79        94.94 o                         
   2  15   8       1686.80       1659.74        51.41 o                         
   3  15   8         22.85         99.56        17.88 o                         
   4  15   8        147.41        441.97        22.42 o                         
   5  15   8       1418.92       1460.53        53.51 o                         
   6  15   8        322.30        284.06        18.97 o                         
   7  15   8        566.58        675.74        27.77 o                         
  -8  16   8         48.59        147.93        13.47 o                         
  -7  16   8         18.35         89.84         9.00 o                         
  -6  16   8        459.22        494.98        27.34 o                         
  -5  16   8        182.72        172.21        13.19 o                         
  -4  16   8        281.21        207.22        21.92 o                         
  -3  16   8        651.71        896.32        40.46 o                         
  -2  16   8        752.91        670.29        30.03 o                         
  -1  16   8        419.72        380.09        19.86 o                         
   0  16   8         29.54         25.55         9.72 o                         
   1  16   8        232.73        296.68        20.90 o                         
   2  16   8        800.33        870.10        49.97 o                         
   3  16   8         38.01         77.23         9.98 o                         
   4  16   8          2.80         17.19         9.65 o                         
   5  16   8        117.96        256.43        16.06 o                         
   6  16   8          8.47         46.94         9.98 o                         
   7  16   8        283.85        334.07        18.72 o                         
  -8  17   8        826.54        659.81        46.39 o                         
  -7  17   8        749.88        670.66        67.28 o                         
  -6  17   8         15.85         80.76        10.68 o                         
  -5  17   8         63.13        163.31        22.53 o                         
  -4  17   8       1761.29       1703.81        80.03 o                         
  -3  17   8         66.29         71.00         9.50 o                         
  -2  17   8        102.68        166.18        11.93 o                         
  -1  17   8        326.29        305.76        23.97 o                         
   0  17   8       1659.16       1637.91        47.63 o                         
   1  17   8       1035.42       1417.44        63.32 o                         
   2  17   8         28.55         76.45        14.69 o                         
   3  17   8          5.98         32.41         8.34 o                         
   4  17   8         81.61         70.78        10.95 o                         
   5  17   8        409.69        353.74        25.11 o                         
   6  17   8        232.00        218.95        14.85 o                         
  -7  18   8        859.20        891.01        68.13 o                         
  -6  18   8       1266.29       1166.74       101.25 o                         
  -5  18   8       1294.06       1095.92        44.55 o                         
  -4  18   8        595.50        616.61        43.85 o                         
  -3  18   8        566.15        595.99        37.35 o                         
  -2  18   8       3636.77       3449.07       114.21 o                         
  -1  18   8       1413.96       1391.14        53.48 o                         
   0  18   8        104.98        103.21        11.96 o                         
   1  18   8        299.17        348.03        22.55 o                         
   2  18   8       3354.09       3203.74        92.85 o                         
   3  18   8       2400.06       2629.09        70.29 o                         
   4  18   8       1822.81       1782.04        55.46 o                         
   5  18   8          3.13         12.93        10.75 o                         
   6  18   8        176.81        158.00        12.77 o                         
  -7  19   8       1247.65       1114.27        45.14 o                         
  -6  19   8         41.58         54.14         8.76 o                         
  -5  19   8       1832.57       1848.34        54.30 o                         
  -4  19   8       1520.94       1497.37       115.36 o                         
  -3  19   8       2206.65       1905.70        63.43 o                         
  -2  19   8        209.81        319.95        26.94 o                         
  -1  19   8        192.92        168.36        13.09 o                         
   0  19   8       1586.67       1587.25        50.33 o                         
   1  19   8       3096.02       3025.62        87.65 o                         
   2  19   8        496.24        438.12        25.92 o                         
   3  19   8          2.44         89.33        10.94 o                         
   4  19   8        410.17        484.20        50.78 o                         
   5  19   8       1461.01       1382.45        80.20 o                         
   6  19   8       1180.51       1317.08        56.84 o                         
  -7  20   8        335.02        330.42        18.40 o                         
  -6  20   8        586.52        438.11        24.70 o                         
  -5  20   8        163.35        151.23        24.46 o                         
  -4  20   8          2.54         75.88        17.90 o                         
  -3  20   8       1640.25       1489.18       113.24 o                         
  -2  20   8       1692.43       1692.74        45.75 o                         
  -1  20   8         70.04         85.01        10.36 o                         
   0  20   8        477.94        405.63        19.55 o                         
   1  20   8         15.16        132.29        12.30 o                         
   2  20   8        360.00        254.04        16.07 o                         
   3  20   8       1385.03       1477.80        42.23 o                         
   4  20   8        467.86        585.91        27.05 o                         
   5  20   8          0.22         76.74        10.04 o                         
  -6  21   8         90.66        145.12        12.75 o                         
  -5  21   8        411.39        336.05        62.68 o                         
  -4  21   8        791.24        714.73        37.26 o                         
  -3  21   8        749.98        770.00        31.08 o                         
  -2  21   8       1404.46       1182.67        46.10 o                         
  -1  21   8        351.93        425.92        17.29 o                         
   0  21   8        362.42        331.00        16.92 o                         
   1  21   8        135.51        129.14        11.96 o                         
   2  21   8        596.21        656.77        33.50 o                         
   3  21   8         96.69        247.26        14.21 o                         
   4  21   8        165.53        202.71        14.29 o                         
   5  21   8          0.21          0.21         6.81 o                         
  -6  22   8       1090.48        899.97        39.12 o                         
  -5  22   8        323.86        457.57        47.51 o                         
  -4  22   8         40.73         91.75        14.07 o                         
  -3  22   8          8.00         19.26         7.05 o                         
  -2  22   8        424.94        313.24        15.00 o                         
  -1  22   8       1993.45       1744.85        52.19 o                         
   0  22   8        298.30        374.66        19.89 o                         
   1  22   8        414.84        520.09        27.71 o                         
   2  22   8        590.17        571.14        24.42 o                         
   3  22   8        778.84        675.46        24.18 o                         
   4  22   8        595.39        486.93        23.13 o                         
  -5  23   8         79.31         68.12         7.66 o                         
  -4  23   8        647.87        551.13        30.32 o                         
  -3  23   8       1559.78       1390.65        58.14 o                         
  -2  23   8        522.62        343.25        17.11 o                         
  -1  23   8        450.59        482.21        19.29 o                         
   0  23   8       1092.63        800.69        31.67 o                         
   1  23   8       1254.96       1155.85        42.12 o                         
   2  23   8       1220.07       1171.36        36.76 o                         
   3  23   8         24.21         58.56        10.88 o                         
   4  23   8        558.38        502.08        41.24 o                         
  -5  24   8        210.14        224.75        14.06 o                         
  -4  24   8         18.97         75.22        34.95 o                         
  -3  24   8        170.12        259.64        19.92 o                         
  -2  24   8        678.34        548.48        19.72 o                         
  -1  24   8       1563.20       1477.75        43.61 o                         
   0  24   8        487.29        479.06        21.09 o                         
   1  24   8        240.69        359.47        17.68 o                         
   2  24   8        557.88        659.31        19.93 o                         
   3  24   8        458.02        349.51        20.04 o                         
  -4  25   8         66.23         65.79        12.57 o                         
  -3  25   8         86.00        126.22         8.76 o                         
  -2  25   8          3.13         86.58         8.07 o                         
  -1  25   8          1.25        192.60         9.86 o                         
   0  25   8          0.65         38.22         6.26 o                         
   1  25   8         31.33         42.76         7.27 o                         
   2  25   8        185.84        293.20        12.55 o                         
  -2  26   8        482.23        510.18        42.55 o                         
  -1  26   8         44.57          5.13         3.71 o                         
   0  26   8         33.48         47.09         6.68 o                         
   1  26   8         26.82         75.57         7.03 o                         
 -10   1   9          7.81          4.99        13.01 o                         
  -9   1   9        283.28        308.72        19.68 o                         
  -8   1   9       2007.38       2159.92        79.49 o                         
  -7   1   9         18.41         47.73        13.31 o                         
  -6   1   9        165.88        144.23        14.18 o                         
  -5   1   9        328.15        401.78        20.64 o                         
  -4   1   9       4140.21       4512.80       135.84 o                         
  -3   1   9       4222.01       4433.99       111.25 o                         
  -2   1   9          8.27         27.57        12.90 o                         
  -1   1   9         54.68         52.01         8.29 o                         
   0   1   9       1959.86       1924.07        63.22 o                         
   1   1   9       1308.01       1293.76        32.92 o                         
   2   1   9        463.44        443.45        21.43 o                         
   3   1   9        668.96        684.63        23.54 o                         
   4   1   9         59.64         62.28        11.31 o                         
   5   1   9       3074.02       3684.34       106.35 o                         
   6   1   9        167.62         57.64        13.41 o                         
   7   1   9        346.51        380.95        21.13 o                         
   8   1   9        107.35        168.85        29.15 o                         
 -10   2   9        360.16        324.70        31.21 o                         
  -9   2   9         29.81         36.63         8.24 o                         
  -8   2   9        288.25        331.60        24.27 o                         
  -7   2   9       2552.18       2876.30       101.16 o                         
  -6   2   9       1485.66       1574.60        51.34 o                         
  -5   2   9       1790.38       1879.62        80.94 o                         
  -4   2   9        358.16        457.79        27.95 o                         
  -3   2   9       2840.54       2665.49       104.58 o                         
  -2   2   9       6174.75       6550.15       171.10 o                         
  -1   2   9       7160.73       7332.55       261.76 o                         
   0   2   9        552.19        596.73        31.45 o                         
   1   2   9        876.74        868.13        32.52 o                         
   2   2   9       3721.46       3726.54       104.69 o                         
   3   2   9       1075.38       1202.84        32.93 o                         
   4   2   9       3047.26       3119.16        76.70 o                         
   5   2   9          1.56        117.27        13.56 o                         
   6   2   9       1366.04       1535.39        52.99 o                         
   7   2   9       1357.07       1608.17        87.04 o                         
   8   2   9       1694.04       1550.99       162.41 o                         
 -10   3   9        151.98        135.28        14.49 o                         
  -9   3   9        991.32       1221.31        40.12 o                         
  -8   3   9       2745.74       2873.92        67.84 o                         
  -7   3   9        972.87       1054.93        40.55 o                         
  -6   3   9          0.29         10.03         8.97 o                         
  -5   3   9        602.23        639.54        22.14 o                         
  -4   3   9       1199.58       1222.46        39.09 o                         
  -3   3   9      11122.99      12014.93       347.03 o                         
  -2   3   9       1636.69       1720.18        49.42 o                         
  -1   3   9        434.96        453.07        22.42 o                         
   0   3   9       4969.46       4549.97       103.01 o                         
   1   3   9       1475.56       1661.27        34.81 o                         
   2   3   9       3279.77       3256.71        66.31 o                         
   3   3   9        278.26        245.70        14.77 o                         
   4   3   9        397.86        621.94        26.52 o                         
   5   3   9       2419.94       2336.57        54.86 o                         
   6   3   9        783.60        859.60        29.29 o                         
   7   3   9        189.08        280.30        16.57 o                         
   8   3   9        477.70        561.08        27.43 o                         
 -10   4   9        160.43        133.34        14.21 o                         
  -9   4   9         11.74         17.64         6.76 o                         
  -8   4   9          5.85         41.44         9.89 o                         
  -7   4   9          6.54          8.89         8.91 o                         
  -6   4   9       1630.06       1728.58        56.54 o                         
  -5   4   9        187.00        187.44        13.86 o                         
  -4   4   9         12.26         36.61         8.66 o                         
  -3   4   9        138.11        164.51        13.02 o                         
  -2   4   9       5001.70       4825.25       116.89 o                         
  -1   4   9         30.55         73.45        11.22 o                         
   0   4   9       2942.94       2815.68        56.33 o                         
   1   4   9         11.16         15.22         6.52 o                         
   2   4   9       1376.00       1283.51        32.41 o                         
   3   4   9        453.77        554.53        21.57 o                         
   4   4   9        279.20        283.37        15.98 o                         
   5   4   9       2327.22       2410.02        57.95 o                         
   6   4   9         33.95         40.25         9.62 o                         
   7   4   9        638.56        757.98        27.72 o                         
   8   4   9          3.96         15.71         9.36 o                         
 -10   5   9         20.23         28.14         9.39 o                         
  -9   5   9        133.71         75.18         9.38 o                         
  -8   5   9        432.45        532.48        19.20 o                         
  -7   5   9         29.98         23.24         8.68 o                         
  -6   5   9        334.14        346.32        19.53 o                         
  -5   5   9        560.19        485.28        25.75 o                         
  -4   5   9        740.25        844.31        42.26 o                         
  -3   5   9          8.32         35.51         9.57 o                         
  -2   5   9         14.59         71.54         9.69 o                         
  -1   5   9         21.18         11.70         9.60 o                         
   0   5   9         55.35        253.55        22.07 o                         
   1   5   9        842.69        761.74        18.65 o                         
   2   5   9        413.32        466.64        17.83 o                         
   3   5   9        210.95        178.85        14.73 o                         
   4   5   9        762.97        774.53        31.90 o                         
   5   5   9        391.79        364.22        20.24 o                         
   6   5   9        937.58       1087.77        40.00 o                         
   7   5   9         31.81         70.60        14.00 o                         
   8   5   9          4.15          8.33         9.25 o                         
  -9   6   9        374.51        350.90        16.89 o                         
  -8   6   9        129.97        160.98        11.14 o                         
  -7   6   9        440.55        353.24        16.56 o                         
  -6   6   9       3537.75       3849.91       125.49 o                         
  -5   6   9         63.47         60.80        15.19 o                         
  -4   6   9          5.08         -0.93         8.94 o                         
  -3   6   9       1493.90       1402.03        55.08 o                         
  -2   6   9      11726.49      12282.77       328.37 o                         
  -1   6   9       4150.52       4191.69       132.17 o                         
   0   6   9          6.91         30.67         7.56 o                         
   1   6   9        139.21        147.35         9.64 o                         
   2   6   9       1136.08       1118.21        28.76 o                         
   3   6   9       6806.05       6596.76       118.59 o                         
   4   6   9        980.50        955.77        49.49 o                         
   5   6   9        494.42        570.82        24.79 o                         
   6   6   9         89.98        104.80        13.18 o                         
   7   6   9       1649.63       1656.47        47.60 o                         
   8   6   9        417.74        379.24        20.17 o                         
  -9   7   9        619.68        642.35        24.12 o                         
  -8   7   9       1692.32       1695.67        44.39 o                         
  -7   7   9       1689.90       1872.45        54.39 o                         
  -6   7   9         44.04         62.85        10.47 o                         
  -5   7   9       4783.10       4327.45       134.44 o                         
  -4   7   9       2948.79       3026.54        90.15 o                         
  -3   7   9       9422.08       9476.49       335.27 o                         
  -2   7   9       1851.01       2028.37        76.48 o                         
  -1   7   9        949.95        833.46        27.23 o                         
   0   7   9       3721.40       3879.04       108.24 o                         
   1   7   9       6566.79       6375.16       177.89 o                         
   2   7   9        782.52        817.38        29.80 o                         
   3   7   9        110.66        208.81        14.93 o                         
   4   7   9        662.03        723.64        23.09 o                         
   5   7   9       2810.93       2620.10        60.23 o                         
   6   7   9        875.54        794.07        29.63 o                         
   7   7   9         14.74         59.11         9.58 o                         
   8   7   9        183.01        217.69        21.70 o                         
  -9   8   9        530.96        581.25        22.12 o                         
  -8   8   9        322.48        436.94        33.73 o                         
  -7   8   9       2030.23       2177.37        55.28 o                         
  -6   8   9       1058.59       1181.04        34.22 o                         
  -5   8   9       1979.07       1927.38        66.63 o                         
  -4   8   9          2.04         32.88        11.58 o                         
  -3   8   9       2341.46       2241.17        57.28 o                         
  -2   8   9        183.70        261.58        16.83 o                         
  -1   8   9       3772.85       3458.83        84.69 o                         
   0   8   9       1427.90       1437.11        39.56 o                         
   1   8   9        513.56        499.60        23.92 o                         
   2   8   9       2106.12       2282.65        47.08 o                         
   3   8   9       2345.52       2238.36        48.66 o                         
   4   8   9       3548.89       3646.27        99.38 o                         
   5   8   9         35.28        124.41        10.73 o                         
   6   8   9        253.47        406.11        19.88 o                         
   7   8   9        572.40        544.73        19.11 o                         
   8   8   9       1173.26       1172.11        72.72 o                         
  -9   9   9          2.09          6.80         5.46 o                         
  -8   9   9          1.92         16.58         9.84 o                         
  -7   9   9          1.66         36.20         8.69 o                         
  -6   9   9         37.48         26.90        10.35 o                         
  -5   9   9         53.12         98.35        11.61 o                         
  -4   9   9         78.00         66.34        11.28 o                         
  -3   9   9       1333.70       1475.41        92.19 o                         
  -2   9   9         93.47        129.41        13.73 o                         
  -1   9   9         27.62        157.21         9.75 o                         
   0   9   9        312.45        378.82        15.13 o                         
   1   9   9          2.74         20.58         8.49 o                         
   2   9   9        225.25        173.44        10.84 o                         
   3   9   9        135.45        146.36        10.64 o                         
   4   9   9         66.57        142.76        11.07 o                         
   5   9   9         59.61         46.59         8.53 o                         
   6   9   9        655.43        670.34        35.67 o                         
   7   9   9         61.39         38.05         9.16 o                         
  -9  10   9        373.44        261.36        16.96 o                         
  -8  10   9          8.70          1.60         9.73 o                         
  -7  10   9        444.70        536.91        20.12 o                         
  -6  10   9       1031.96       1059.11        49.04 o                         
  -5  10   9        138.87        131.92        12.99 o                         
  -4  10   9        256.48        219.85        15.46 o                         
  -3  10   9         32.10         23.00         9.23 o                         
  -2  10   9          8.96         11.73         9.06 o                         
  -1  10   9        513.05        592.19        27.52 o                         
   0  10   9       1378.10       1387.09        58.95 o                         
   1  10   9         24.88         48.90        12.65 o                         
   2  10   9        232.80        230.80        11.97 o                         
   3  10   9        286.15        359.30        14.63 o                         
   4  10   9        896.40        841.69        27.88 o                         
   5  10   9         90.36         71.28         8.34 o                         
   6  10   9        650.06        570.17        20.61 o                         
   7  10   9        175.98        173.89        16.90 o                         
  -9  11   9        512.86        435.83        23.68 o                         
  -8  11   9       2677.03       2978.89       118.60 o                         
  -7  11   9        554.55        525.01        19.17 o                         
  -6  11   9        116.74        138.93         9.91 o                         
  -5  11   9         90.75        117.91         9.46 o                         
  -4  11   9       3288.40       3410.44        82.44 o                         
  -3  11   9       1977.43       2031.32        68.04 o                         
  -2  11   9        948.68        947.91        41.60 o                         
  -1  11   9         34.83         46.00         7.12 o                         
   0  11   9       4773.18       4478.24       119.14 o                         
   1  11   9       1148.09       1108.68        29.74 o                         
   2  11   9        146.44        206.34        18.00 o                         
   3  11   9        284.32        237.23        12.00 o                         
   4  11   9       1398.03       1380.32        47.28 o                         
   5  11   9       1323.12       1189.06        31.22 o                         
   6  11   9        235.22        272.87        26.90 o                         
   7  11   9        159.14        113.79        18.59 o                         
  -9  12   9        139.62        102.90         8.35 o                         
  -8  12   9         51.30        138.91        14.72 o                         
  -7  12   9        724.95        767.07        43.30 o                         
  -6  12   9       2255.85       2439.53       107.67 o                         
  -5  12   9        603.62        533.34        21.47 o                         
  -4  12   9          1.99         18.13         8.28 o                         
  -3  12   9       1421.88       1407.76        57.04 o                         
  -2  12   9       3889.37       3466.49       192.01 o                         
  -1  12   9       4249.46       4049.44       190.73 o                         
   0  12   9        416.30        428.01        35.85 o                         
   1  12   9        265.38        191.05        17.58 o                         
   2  12   9       4651.28       4291.96       152.48 o                         
   3  12   9       1269.69       1504.61        46.21 o                         
   4  12   9        635.43        692.77        31.20 o                         
   5  12   9        766.48        596.04        20.96 o                         
   6  12   9         35.62         47.38        11.12 o                         
   7  12   9       1115.60       1134.63       150.86 o                         
  -8  13   9        358.89        444.22        25.60 o                         
  -7  13   9        324.83        326.81        14.09 o                         
  -6  13   9         90.88        201.59        13.52 o                         
  -5  13   9       1007.35       1098.13        68.86 o                         
  -4  13   9        934.44        919.98        30.06 o                         
  -3  13   9        591.77        517.18        33.31 o                         
  -2  13   9        714.09        729.32        27.26 o                         
  -1  13   9       2693.89       2623.41       100.61 o                         
   0  13   9        567.59        492.52        26.12 o                         
   1  13   9        174.73        196.47        22.38 o                         
   2  13   9       1218.65       1285.69        43.80 o                         
   3  13   9        235.06        214.26        15.02 o                         
   4  13   9        114.93        176.28        12.54 o                         
   5  13   9        484.22        525.71        37.95 o                         
   6  13   9        192.79        191.68        19.40 o                         
   7  13   9          1.88        108.16        21.84 o                         
  -8  14   9          1.27         50.56         7.80 o                         
  -7  14   9        125.48        130.40        13.09 o                         
  -6  14   9          0.17         -4.14         7.45 o                         
  -5  14   9         77.48         90.22        16.58 o                         
  -4  14   9         97.47         53.46        15.42 o                         
  -3  14   9          0.16        146.05        12.07 o                         
  -2  14   9        153.80        173.33        31.52 o                         
  -1  14   9         90.32        152.32        13.57 o                         
   0  14   9         41.52         51.02        12.75 o                         
   1  14   9        471.87        387.18       105.05 o                         
   2  14   9        254.88        215.43        18.76 o                         
   3  14   9        320.25        338.06        19.20 o                         
   4  14   9        103.59         73.29        16.75 o                         
   5  14   9          8.54         34.25        10.63 o                         
   6  14   9          2.90        -11.98         9.43 o                         
  -8  15   9        159.82        100.11        11.69 o                         
  -7  15   9        239.09        196.39        15.16 o                         
  -6  15   9          9.00          9.74         7.32 o                         
  -5  15   9        787.92        872.49        70.63 o                         
  -4  15   9         63.47         52.90        10.62 o                         
  -3  15   9         23.91         49.19         8.56 o                         
  -2  15   9         14.33         11.63         7.57 o                         
  -1  15   9        402.36        429.30        31.09 o                         
   0  15   9        263.90        233.66        36.75 o                         
   1  15   9        259.20        279.84        21.86 o                         
   2  15   9       2908.29       2551.57        80.17 o                         
   3  15   9         63.48         39.98         9.76 o                         
   4  15   9        436.29        410.92        18.57 o                         
   5  15   9        348.39        329.84        22.67 o                         
   6  15   9        609.27        520.37        37.66 o                         
  -8  16   9         53.49         67.44         9.19 o                         
  -7  16   9       1087.58       1059.07       100.39 o                         
  -6  16   9       1906.98       1862.47        86.01 o                         
  -5  16   9        518.48        692.77        72.55 o                         
  -4  16   9         61.10         67.64        13.64 o                         
  -3  16   9         14.84          9.67        10.79 o                         
  -2  16   9       3083.42       2878.07       164.67 o                         
  -1  16   9       2334.94       2284.47        89.09 o                         
   0  16   9          9.16        -16.43        11.93 o                         
   1  16   9        377.37        317.57        24.47 o                         
   2  16   9       1691.36       1919.98        95.72 o                         
   3  16   9       4663.22       4262.85       131.93 o                         
   4  16   9       2079.42       1862.06        51.21 o                         
   5  16   9         93.15        104.70        12.01 o                         
   6  16   9        275.73        395.68        19.59 o                         
  -7  17   9        574.98        516.43        37.37 o                         
  -6  17   9        136.24        155.72        11.70 o                         
  -5  17   9        818.64        849.66        66.25 o                         
  -4  17   9       1433.27       1394.13       130.34 o                         
  -3  17   9        330.12        343.53        33.72 o                         
  -2  17   9        218.81        274.48        18.79 o                         
  -1  17   9        132.54        150.87        12.05 o                         
   0  17   9       1012.10        901.05        38.91 o                         
   1  17   9       1900.55       1642.20        72.15 o                         
   2  17   9        320.00        310.64        20.81 o                         
   3  17   9          0.96        130.15        12.97 o                         
   4  17   9        757.12        798.62        34.62 o                         
   5  17   9        805.18        797.81        40.42 o                         
   6  17   9        397.78        345.30        29.48 o                         
  -7  18   9        196.28        252.28        23.51 o                         
  -6  18   9        444.72        447.83        37.90 o                         
  -5  18   9        257.04        313.05        15.78 o                         
  -4  18   9        215.59        345.27        75.66 o                         
  -3  18   9          7.57         43.14         8.20 o                         
  -2  18   9          4.65         67.90        11.20 o                         
  -1  18   9         90.21         94.17        12.57 o                         
   0  18   9        209.02        315.87        20.52 o                         
   1  18   9        454.92        472.70        29.12 o                         
   2  18   9        697.12        594.34        24.73 o                         
   3  18   9        452.22        477.79        19.41 o                         
   4  18   9        293.71        265.36        17.63 o                         
   5  18   9         20.76         43.58         8.79 o                         
  -7  19   9          2.05         33.29        10.40 o                         
  -6  19   9         36.87        116.27         8.26 o                         
  -5  19   9          4.11         17.42         5.59 o                         
  -4  19   9        119.31        133.58        18.19 o                         
  -3  19   9        180.58        144.73        12.44 o                         
  -2  19   9          7.29         66.78        15.82 o                         
  -1  19   9        284.73        288.03        18.48 o                         
   0  19   9        170.30        216.65        13.64 o                         
   1  19   9          5.14         22.90         8.88 o                         
   2  19   9         75.33        165.16        12.59 o                         
   3  19   9          9.52         57.12         9.43 o                         
   4  19   9         46.94         96.60        14.08 o                         
   5  19   9        383.55        361.05        24.81 o                         
  -6  20   9        438.18        304.20        17.89 o                         
  -5  20   9        482.34        483.42        48.14 o                         
  -4  20   9         18.24         22.68         5.90 o                         
  -3  20   9        927.64        800.01        88.22 o                         
  -2  20   9       1959.12       1770.15        74.14 o                         
  -1  20   9       1304.69       1086.95        41.76 o                         
   0  20   9       1154.38       1118.06        34.53 o                         
   1  20   9        181.86        166.64        12.15 o                         
   2  20   9       1064.26        942.77        31.88 o                         
   3  20   9       1413.68       1231.35        43.80 o                         
   4  20   9        908.95        795.43        52.17 o                         
  -6  21   9          4.08         11.49         8.45 o                         
  -5  21   9       1276.32       1183.14       144.45 o                         
  -4  21   9        754.04        608.28        31.12 o                         
  -3  21   9       1720.37       1374.02        83.99 o                         
  -2  21   9        894.49        681.38        31.11 o                         
  -1  21   9         99.14        130.48        10.82 o                         
   0  21   9       1854.66       1750.28        56.20 o                         
   1  21   9       2055.16       1732.05        51.39 o                         
   2  21   9        914.28        800.07        27.46 o                         
   3  21   9          0.42         46.60         8.65 o                         
   4  21   9        638.04        649.79        29.82 o                         
  -5  22   9         42.21         55.89        21.62 o                         
  -4  22   9        379.22        263.51        17.34 o                         
  -3  22   9        136.27        292.73        26.99 o                         
  -2  22   9        516.21        465.43        21.21 o                         
  -1  22   9        733.28        645.17        32.09 o                         
   0  22   9         62.48        114.45        10.32 o                         
   1  22   9          3.80        116.56        10.69 o                         
   2  22   9        466.85        581.28        20.99 o                         
   3  22   9        690.02        684.58        26.35 o                         
  -4  23   9          0.11          5.22         5.45 o                         
  -3  23   9         47.28         35.98        11.49 o                         
  -2  23   9         18.29        108.89         9.53 o                         
  -1  23   9         98.69        195.36        12.77 o                         
   0  23   9          0.10         79.17         8.43 o                         
   1  23   9          2.35          8.46         7.66 o                         
   2  23   9         81.61        160.31         8.85 o                         
   3  23   9         22.33         66.03         7.16 o                         
  -3  24   9         56.29        104.03        22.98 o                         
  -2  24   9        522.91        409.48        17.60 o                         
  -1  24   9        830.22        774.75        51.70 o                         
   0  24   9         38.80         52.79         6.83 o                         
   1  24   9         67.01         71.55         5.74 o                         
   2  24   9        231.82        182.31        10.28 o                         
  -2  25   9        142.53        113.44        15.73 o                         
  -1  25   9        141.55        136.73        16.57 o                         
   0  25   9        925.93        734.05        75.33 o                         
  -9   0  10         21.06         35.87        17.99 o                         
  -8   0  10        156.73        197.85        23.14 o                         
  -7   0  10       3048.02       3033.98       103.82 o                         
  -6   0  10       6350.67       6378.90       241.68 o                         
  -5   0  10        337.75        440.66        48.63 o                         
  -4   0  10       4776.58       4918.78       209.76 o                         
  -3   0  10         16.85        162.23        28.62 o                         
  -2   0  10       9755.85      10166.88       472.45 o                         
  -1   0  10      14174.78      14192.49       565.44 o                         
   0   0  10       1528.79       1499.66        52.14 o                         
   1   0  10       2556.74       2437.07       101.63 o                         
   2   0  10         84.98        134.03        21.56 o                         
   3   0  10       1141.18       1087.16        41.84 o                         
   4   0  10       4460.87       4222.41       139.93 o                         
   5   0  10         92.74         87.35        31.75 o                         
   6   0  10        662.12        864.91        40.43 o                         
   7   0  10       1907.14       2116.82        92.08 o                         
  -9   1  10        643.11        564.64        55.33 o                         
  -8   1  10        714.19        855.92        47.70 o                         
  -7   1  10        559.05        625.00        32.51 o                         
  -6   1  10        249.64        272.71        27.03 o                         
  -5   1  10        549.70        520.68        35.91 o                         
  -4   1  10       4769.05       4728.80       241.07 o                         
  -3   1  10       6919.99       7420.64       172.69 o                         
  -2   1  10         14.74         40.73        11.89 o                         
  -1   1  10        105.33        242.20        16.88 o                         
   0   1  10         99.29        207.19        40.48 o                         
   1   1  10       2363.73       2274.91        96.73 o                         
   2   1  10        391.90        525.63        20.90 o                         
   3   1  10         87.02         58.59        10.30 o                         
   4   1  10        548.39        827.72        33.62 o                         
   5   1  10       1256.49       1154.34        90.93 o                         
   6   1  10        824.10        868.99        34.48 o                         
   7   1  10        284.82        350.76        21.69 o                         
  -9   2  10        456.58        497.81        25.77 o                         
  -8   2  10         12.99         13.71        10.42 o                         
  -7   2  10         91.82         73.16        14.43 o                         
  -6   2  10        143.23        175.27        18.14 o                         
  -5   2  10          3.30         21.33        11.91 o                         
  -4   2  10        217.04        268.29        19.95 o                         
  -3   2  10        136.70        179.98        24.98 o                         
  -2   2  10          5.81        103.48        14.62 o                         
  -1   2  10       1544.45       1469.42        42.31 o                         
   0   2  10        399.01        373.76        15.67 o                         
   1   2  10       2270.37       2238.72        81.87 o                         
   2   2  10       2279.09       2162.78        51.34 o                         
   3   2  10         14.37         14.16         9.92 o                         
   4   2  10        919.29       1047.67        36.68 o                         
   5   2  10        207.87        209.39        38.26 o                         
   6   2  10        730.70        758.92        35.79 o                         
   7   2  10         63.27         54.31        11.26 o                         
  -9   3  10         82.62        107.73         8.95 o                         
  -8   3  10        458.87        411.92        24.47 o                         
  -7   3  10       1090.54       1143.02        42.47 o                         
  -6   3  10         64.31         59.90        12.55 o                         
  -5   3  10       1770.81       1925.13        54.27 o                         
  -4   3  10        297.71        346.74        19.26 o                         
  -3   3  10       1210.59       1298.71        46.82 o                         
  -2   3  10       4155.14       4414.93       145.91 o                         
  -1   3  10         97.62        194.32        18.83 o                         
   0   3  10        657.01        657.49        19.49 o                         
   1   3  10        105.58        141.20         9.69 o                         
   2   3  10       1068.32       1272.37        38.12 o                         
   3   3  10         49.22         39.50        10.18 o                         
   4   3  10         69.37         43.25        10.67 o                         
   5   3  10       1039.57       1107.35        48.79 o                         
   6   3  10        646.32        681.61        26.67 o                         
   7   3  10         84.70         70.11         9.32 o                         
  -9   4  10         50.49         53.66         7.27 o                         
  -8   4  10       1175.13       1307.85        44.78 o                         
  -7   4  10       1436.26       1530.74        52.08 o                         
  -6   4  10       1029.53       1048.93        45.54 o                         
  -5   4  10        967.52       1180.50        52.08 o                         
  -4   4  10       1238.29       1266.07        56.78 o                         
  -3   4  10       2771.32       2624.19        66.36 o                         
  -2   4  10       6829.77       6955.79       203.06 o                         
  -1   4  10        237.73        287.30        16.51 o                         
   0   4  10       3381.84       3536.84       103.67 o                         
   1   4  10        830.13        935.90        29.31 o                         
   2   4  10       7495.13       7466.49       196.92 o                         
   3   4  10       4616.48       4858.90       102.94 o                         
   4   4  10       1599.50       1681.16        57.76 o                         
   5   4  10          0.08        250.96        19.28 o                         
   6   4  10       1524.95       1505.09        51.54 o                         
   7   4  10        788.96        774.54        26.06 o                         
  -9   5  10        473.02        445.02        17.85 o                         
  -8   5  10       3813.24       4284.21       106.87 o                         
  -7   5  10        315.79        326.37        20.28 o                         
  -6   5  10         58.22         61.46        24.55 o                         
  -5   5  10       1107.51       1157.75        37.59 o                         
  -4   5  10       1367.99       1425.85        39.32 o                         
  -3   5  10       2722.43       2810.58       102.39 o                         
  -2   5  10          7.07         13.24        12.87 o                         
  -1   5  10       1855.27       1727.12        66.02 o                         
   0   5  10       9561.26       9288.54       234.39 o                         
   1   5  10       1176.10       1284.51        45.79 o                         
   2   5  10        265.64        390.73        28.67 o                         
   3   5  10        416.80        436.73        25.20 o                         
   4   5  10       1102.21       1184.92        44.70 o                         
   5   5  10       4523.16       4468.09       117.66 o                         
   6   5  10        321.71        396.55        22.34 o                         
   7   5  10         49.13        120.97        10.52 o                         
  -9   6  10        134.18        102.78         8.44 o                         
  -8   6  10          2.74         38.63         8.97 o                         
  -7   6  10        340.82        327.17        17.80 o                         
  -6   6  10        248.87        237.16        18.12 o                         
  -5   6  10       1462.11       1619.15        54.92 o                         
  -4   6  10        304.00        350.89        19.05 o                         
  -3   6  10        993.16        956.31        35.58 o                         
  -2   6  10       2664.12       2698.25       121.40 o                         
  -1   6  10       1799.09       1594.25        39.00 o                         
   0   6  10        449.77        477.60        33.50 o                         
   1   6  10        192.05        240.91        12.88 o                         
   2   6  10       1743.76       2008.67        62.32 o                         
   3   6  10       3467.74       3564.25        79.60 o                         
   4   6  10        693.61        619.18        29.58 o                         
   5   6  10          1.79         55.17         9.69 o                         
   6   6  10        249.85        249.30        17.68 o                         
   7   6  10        633.60        574.01        20.73 o                         
  -9   7  10          6.14          7.61         6.04 o                         
  -8   7  10        286.09        255.92        12.57 o                         
  -7   7  10         10.13          4.95        10.37 o                         
  -6   7  10         29.51         61.81        12.83 o                         
  -5   7  10        141.72        145.19        14.04 o                         
  -4   7  10        468.49        508.74        35.80 o                         
  -3   7  10       1968.24       1939.89        71.36 o                         
  -2   7  10        174.79        155.60        16.47 o                         
  -1   7  10        474.49        458.24        20.02 o                         
   0   7  10         43.58         31.17         7.49 o                         
   1   7  10        124.94        182.13        14.41 o                         
   2   7  10        448.34        620.00        22.51 o                         
   3   7  10        353.51        433.45        25.40 o                         
   4   7  10         58.86         50.29        12.99 o                         
   5   7  10         74.18         49.32         8.30 o                         
   6   7  10          0.28        -12.43        11.13 o                         
   7   7  10         70.24        142.38         9.43 o                         
  -9   8  10         82.14         90.39        16.09 o                         
  -8   8  10          0.37         -8.18         7.84 o                         
  -7   8  10       2566.79       2936.55        76.91 o                         
  -6   8  10        547.69        619.96        26.44 o                         
  -5   8  10         65.47         37.78        11.31 o                         
  -4   8  10          5.47          6.71         9.47 o                         
  -3   8  10        282.89        328.74        23.89 o                         
  -2   8  10       1862.99       1871.82        91.87 o                         
  -1   8  10       5326.38       5211.78       118.87 o                         
   0   8  10        126.07         72.32        10.07 o                         
   1   8  10        755.67        682.72        19.93 o                         
   2   8  10        227.25        291.12        23.15 o                         
   3   8  10        410.79        379.46        16.61 o                         
   4   8  10       1624.26       1698.13        61.42 o                         
   5   8  10          0.74         18.11         7.46 o                         
   6   8  10       2074.85       2320.69        62.27 o                         
   7   8  10        187.73        150.85        14.72 o                         
  -9   9  10       1600.54       1738.35        69.39 o                         
  -8   9  10        943.66        845.45        34.02 o                         
  -7   9  10        136.83        206.71        13.63 o                         
  -6   9  10         35.97         34.43         8.50 o                         
  -5   9  10       1178.71       1242.18       103.32 o                         
  -4   9  10       1423.05       1449.23        55.63 o                         
  -3   9  10       3756.53       3924.57       125.79 o                         
  -2   9  10        602.14        659.88        26.62 o                         
  -1   9  10       1714.40       1730.16        60.44 o                         
   0   9  10       1700.29       1660.66        45.74 o                         
   1   9  10       1266.91       1249.36        37.02 o                         
   2   9  10       2593.76       2878.50        77.69 o                         
   3   9  10       1130.07       1350.03        39.52 o                         
   4   9  10       2141.45       2522.98        73.24 o                         
   5   9  10       1122.24       1052.98        38.69 o                         
   6   9  10        165.28        188.05        21.52 o                         
   7   9  10         59.46        115.38        12.90 o                         
  -8  10  10         26.49         10.78         7.00 o                         
  -7  10  10       1399.75       1674.88        47.19 o                         
  -6  10  10       3726.79       3823.43       147.09 o                         
  -5  10  10         61.27         52.43         8.98 o                         
  -4  10  10        585.11        533.00        32.78 o                         
  -3  10  10         28.90         68.08        14.26 o                         
  -2  10  10       6673.31       6171.51       225.07 o                         
  -1  10  10       1304.90       1257.63        50.63 o                         
   0  10  10        435.56        487.39        28.86 o                         
   1  10  10        439.76        532.05        28.23 o                         
   2  10  10        437.66        476.74        16.66 o                         
   3  10  10        774.30        700.17        23.15 o                         
   4  10  10       2022.10       2031.44        65.66 o                         
   5  10  10        128.82         88.12         7.77 o                         
   6  10  10        166.55        214.49         9.79 o                         
  -8  11  10         55.88         51.23         8.08 o                         
  -7  11  10        131.03        195.29        10.68 o
[truncated: 70,552 more chars]
