# Supplementary material for: Aqua­bis­(2,2′-bi­pyridine-κ2N,N′)(isonicotinamide-κN)ruthenium(II) bis­(trifluoromethanesulfonate)
Source: IUCrdata. 2024 Feb 8;9(Pt 2):x240114. doi: 10.1107/S2414314624001147 (PMC10915547; doi:10.1107/S2414314624001147)
Supplement: Supplementary file 3 [file x-09-x240114-Isup4.mol]

hpd775b
  --CCDC--013124    3D                              

 79 86  0  0  0  0  0  0  0  0999 V2000
    5.5499    3.7174    3.3712 Ru     0
    5.0858   -2.7172    6.1418 O      0
    3.5328    3.8608    4.0870 O      0
    3.4492    3.4705    4.8808 H      0
    3.3230    4.7079    4.2458 H      0
    5.4067    5.7034    2.8978 N      0
    6.2710    4.6025    5.0968 N      0
    7.3416    3.5829    2.4261 N      0
    4.9705    2.9067    1.5781 N      0
    5.7382    1.7561    4.0619 N      0
    7.3074   -2.7809    5.7793 N      0
    7.3994   -3.5863    6.1206 H      0
    8.0112   -2.3482    5.4758 H      0
    4.8076    6.2276    1.8064 C      0
    4.4451    5.6377    1.1551 H      0
    4.7022    7.5879    1.6019 C      0
    4.2588    7.9224    0.8312 H      0
    5.2430    8.4607    2.5202 C      0
    5.1941    9.3992    2.3810 H      0
    5.8490    7.9574    3.6342 C      0
    6.2271    8.5429    4.2790 H      0
    5.9118    6.5788    3.8186 C      0
    6.4668    5.9445    5.0115 C      0
    7.1214    6.6391    6.0201 C      0
    7.2592    7.5739    5.9346 H      0
    7.5700    5.9864    7.1328 C      0
    8.0390    6.4531    7.8141 H      0
    7.3242    4.6287    7.2420 C      0
    7.6009    4.1531    8.0159 H      0
    6.6735    3.9735    6.2183 C      0
    6.5030    3.0442    6.3068 H      0
    8.5407    4.0285    2.8978 C      0
    8.5807    4.4012    3.7717 H      0
    9.6886    3.9604    2.1564 C      0
   10.5079    4.2803    2.5145 H      0
    9.6531    3.4231    0.8882 C      0
   10.4438    3.3687    0.3655 H      0
    8.4552    2.9696    0.3914 C      0
    8.4117    2.5964   -0.4816 H      0
    7.3062    3.0561    1.1729 C      0
    5.9813    2.6394    0.7050 C      0
    5.7308    2.0208   -0.5193 C      0
    6.4429    1.8482   -1.1229 H      0
    4.4476    1.6670   -0.8442 C      0
    4.2632    1.2307   -1.6685 H      0
    3.4223    1.9500    0.0427 C      0
    2.5251    1.7222   -0.1710 H      0
    3.7182    2.5660    1.2331 C      0
    3.0093    2.7598    1.8355 H      0
    6.9311    1.2922    4.4897 C      0
    7.6863    1.8632    4.4181 H      0
    7.1187    0.0315    5.0266 C      0
    7.9755   -0.2424    5.3316 H      0
    6.0404   -0.8230    5.1094 C      0
    4.8063   -0.3774    4.6515 C      0
    4.0474   -0.9469    4.6922 H      0
    4.6889    0.9095    4.1322 C      0
    3.8411    1.2019    3.8175 H      0
    6.1234   -2.2043    5.7153 C      0
    1.5055    6.6802    5.2582 S      0
    1.6475    8.9167    3.9101 F      0
    1.2121    7.2078    2.7084 F      0
   -0.3440    8.0439    4.0080 F      0
    2.9080    6.4320    4.9262 O      0
    0.6602    5.5199    5.1470 O      0
    1.2939    7.5093    6.4140 O      0
    0.9473    7.7504    3.9591 C      0
    1.0245   -0.9685    3.6814 S      0
   -0.7841    0.5399    2.5566 F      0
    0.8849    0.0629    1.3084 F      0
    0.0364   -1.5543    4.5762 O      0
    1.9441   -1.9055    3.1198 O      0
    0.0545   -0.4167    2.2568 C      0
   -0.6342   -1.4494    1.7424 F      0
    1.5850    0.2831    4.1723 O      0
    0.5620   -1.5857    3.2365 S      0
   -0.2478   -2.0680    2.2706 O      0
    0.7253    0.0970    2.9354 C      0
    1.1720    0.8702    3.7383 F      0
  1  3  1
  1  6  1
  1  7  1
  1  8  1
  1  9  1
  1 10  1
  2 59  1
  3  4  1
  3  5  1
  6 14  1
  6 22  1
  7 23  1
  7 30  1
  8 32  1
  8 40  1
  9 41  1
  9 48  1
 10 50  1
 10 57  1
 11 12  1
 11 13  1
 11 59  1
 14 15  1
 14 16  1
 16 17  1
 16 18  1
 18 19  1
 18 20  1
 20 21  1
 20 22  1
 22 23  1
 23 24  1
 24 25  1
 24 26  1
 26 27  1
 26 28  1
 28 29  1
 28 30  1
 30 31  1
 32 33  1
 32 34  1
 34 35  1
 34 36  1
 36 37  1
 36 38  1
 38 39  1
 38 40  1
 40 41  1
 41 42  1
 42 43  1
 42 44  1
 44 45  1
 44 46  1
 46 47  1
 46 48  1
 48 49  1
 50 51  1
 50 52  1
 52 53  1
 52 54  1
 54 55  1
 54 59  1
 55 56  1
 55 57  1
 57 58  1
 60 64  1
 60 65  1
 60 66  1
 60 67  1
 61 67  1
 62 67  1
 63 67  1
 68 71  1
 68 72  1
 68 73  1
 68 75  1
 69 73  1
 69 78  1
 70 73  1
 70 78  1
 71 76  1
 72 76  1
 73 74  1
 76 77  1
 76 78  1
 78 79  1
M  END
$$$$
